# Supplementary material for: Computational Prediction of Polycomb-Associated Long Non-Coding RNAs
Source: PLoS One. 2012 Sep 13;7(9):e44878. doi: 10.1371/journal.pone.0044878 (PMC3441527; doi:10.1371/journal.pone.0044878)
Supplement: Data File S1 — The sets of PRC2-binding and PRC2 non-binding lncRNAs (positive and negative examples) used in this study to train classifiers. (TXT) [file pone.0044878.s001.txt]

PRC2-binding lncRNAs:
>chr1:9132232-9132833 
GAGGCCGAGGCCTGCAGGCTCCGCGAGCAGGGCGGGGTGGGAGACTGTGAGAAGCCTAGTGGCTCAAAGATGGAGGAGGG
GGATGGCAGCGGTGAGGTGGGACTGGGGGGAGGGGAGTGGTCCTGGCAAACCTGAGGCAAGAGGATCGCTTGAGCCCAGG
AATTCGATCATGCCACTGCACTCCAGCCTAGGTGACAGAGCAAGACCCTGTCCCTAGAAATAAAAAAAATTAAAAATTAA
AGTTCCATCTGGATGTCCAGAGGTGAACTGATGAGGGGACAAGAGACCGCTGGATTTGGAAGTGGGGAGAAGGAGCAGTG
GAAGGTCTTTGCCGTAGCCCAGGTGAAAGAACAATGTGACTTGGACCAGCATGGGGATGGAGAAGACAGAAGTAGATACA
CTTGAGGGATATTTAGGATGGAAAATTGACAATCACTTGGTGATAGGATGGGGGAGAGGAAATAGGAGCGTTTCTGTTAC
TGTTATAATAAAACACAACTAGGCCAGGCGTGGTAGCCTGTAAACCCAGCACTTTGGGAGGCTGGGGCAAGTGGATCACT
TGAGGTCAGAAGTTCGAGACCAGCCTGGCCAACATGGTGAAA
>chr1:9146011-9146377 
AATTGCTGGAAATGCTTTCCTCATTAACAGGTACTGCCCAACAAGAATAAGTCTTCCCTCCCAGGTCCTCTGTTGACTGC
TGAGGATGGGCCTGGGGCCCTGAGAACAAAGGAAGGGAACTAGTTAATATGAAGTGGGACAGGGAGTTCAATCTTCATGA
TCACTTGGATAATGAAGAAAGGCTAACTAGCAGGGATAATGACAGCTGGACTTTCTCAAGGGCTCTTTCTCCAGCTTAGT
CATTGCCTGAAGTGTAACTGCCCGATGGGTTCTTTCTGCCCGCTACACAGACAAAGTCAATTGACTGAAACCATGGCATT
GCAGTAAAGGAAGAGTTTAATTGCTGCGAGGCCAGCCACGCCCTAAG
>chr1:9149008-9151085 
GAAAACTCCTCTCATTATCGCAAGAAATTCCTGCACATAATTCAATCCTTTAATTTAACTTGGCATGACATTCATATAAT
TCTAACCTCCACCCTCACTCCTGACGAAAAAGAGTACATCTGGTGTTCAGCTGAAACACACGCAGATAAACTCCATAATC
AAGCCCCTATACAAAATCCAGTGGCTAATGATGCAGTTCCCCATAGAGACCCAAACTGAACTTACCAACAGGGAGATGCT
GGCATCAGATAAAGAGACCACACAATTACCTGTCTCCTTGTGGGCATGGACAAAAATGCCCATAAGGCAGCTAATTATGA
AAAACTTAGAGAAATTACACAAGAGCCCCAGGAAAATCCTACCCTTTTCTTATCACACCTCATTGAAGCTATGCTAAAAC
ATACCAATTTGGACCCAGAATCTAGAGAAGGTCAAACTTTTCACCACCTTCAATTTATTTCCCAATCTGCCCCAGATATC
TAGAAAAAATTATAAAAATTAGAGGAGGGTCCCCAGACATCTCAGTGGGATCTCCTAAATACAGCCTTCTGTGTCTTTAA
CAACAGAGACAAGGAACAAAAAATTCAAAAAGGCAAGCGTCTCTGTTTAAAATACCAGATGCTTGCCTCTGCTGTCCAAA
AGTCAATTACACAAAAGTCTCCCAACAACCCAAAAGGAAACTCCCCCACCTCTCTGGGAGTCTGTTTCTGATGTGGCAAC
CCTGGACGCTGGCCAAAGGCTTGGCCTAACCCCTGGCTGCCCACCAAACTGTGCCCAACTTGCAGTCTTTGGGAACACTG
GAAAATGGACTGCCCCCAATGGGAACACCTTCCCCGTTTGGGTGCCACTCATAATGAAGCCCCCTGACCATCACAGGAGG
AAATCTCTTCACAGCTGGCACTGCCCATGGAGGAATGAGGGTCCCTGGGATTCTTCACCCCCACATCTAGTGAGTCCATG
GAACCCAGGGTAATTTGGACAGTATCCATTAATATTACTTCCTTTCTTTTGGATACTGGGGCGAGCCTATCAGTATTAAC
TGAATATGAAGGCCCATTAGAACATTCATCCGTTTCTGTTGGCGTGAGGGGCATATAAGAAACAAAACACTGCCACTATA
CTGCTCATTTCAGGGAGTCACCCTCACTCTTTTTTGGTCATTCCTCACTGTCCCACTCCTTTATTAAGAAGGGACATTCT
ACACAAACTAGGGGGAATCATTCATTTATTGGCCCTAAACCAAAGCCACTCTTATATATTATTATGTCAAGAACAGACCC
CTCCTCAGACATTCAACATCAAACAGACTTAAATCCCAAATTCCTCAGCCAAGTAAACCCCATAGTATGGAACACTGACT
TCTGCATAATAGCTACCCACCATTCTCCAATCCAAATTTCACTGAAGAATCCTAAGCACTATATAGTGGTCCTACAATAT
CCCCTCAATCCTGAATGGATTACGGGGACTCAAGCCCATCATCTCTCAACTTTTGGCTGCCAATATTTTAATCCCCACCC
ATTCTTCCCACAATAATCCTATTCTCCCAATTAAAAAACAGGATGGCTCCTATAGACTGGATCAGGATTTGCGACAAATC
AACTCCGCTTTTGTTCCTGTTTATCCTGTTGTCCCCAACCCCTATAACCTCCTGTCATGAATTCCTCCCAACACTAGCAA
CTTCTCTGTAATAAGCCTTAAAGATGCCTTTTTTACTATCCCTCTACATACCTCCTCTCAAAATCTTTTTGCTCTCACTT
GGACTGATCCTGACACAGGCTGCTCCCAACAACTCACCTGACTGTCCTCCCCCAGGGGTTTAGGGACAGCCCTCACTATT
TCTGTCAGGCACTTCAATTAGACCTCTCCCAACTACCTCTACAACCTAGCATTTTGCTTCAATATGTGGACAATTTACTC
CTTTGCAGCCATTCCCTAAAATATTGTATTCAACACACCACCAAGCTTTTAAATTTTTTGGCTGAATGGGTACTAGGAAT
CCAAAAGAAAGGCCCAATTAACATCTCCGAAAGTTTCATACCTAGGATTAATCATAACTCCGAATATCCAGGATATTC
>chr1:33626326-33627944 
ATCATTCATGGGGCTCATTCAGGGGGCTCAAGGAAAGATGACAAGATCACAGACATCAAAGAGCTTTGTAAATTGCAACG
TATTGAGAAAACCTTGGTGGTTACTCGCTGTCTCCTGTTACCTCTAGGACCCTCTGGCTAAGGAGCAAGGACTGGTGTTT
ATAGACAGGATCAGGGAGGTAAGCATGAACTTTCATGGTTTTCTCTGCCCCCAAGGGCACTGTGAGGCTCAGGAAGGGTG
AAGTAGTGAAGGGCACAGGTTTGGTGCCTGACAGTCTGCGTAAGGACTCTAGCTCTGGGTCTCTAGCTATGGCAACGTCA
GTTGCCTAAGAGCTGTGAACCTTAGTTTTCTTATCTGTGAAAGGAGTAACAAAAACTGCATTGTAGGATTGTGGTGAAGA
TGAAATGAGGGGGTGTTGTTGTGCGCACTCCAAGGCGCAGAGAAAGAGCCTGGTTATTGAAGACTGCAATTCTAATAAGC
GTTTCCCGGAAGTCTTCATTGAGAGACGGGTTCTGAGCCGGGGCCTGAGGGATGGGCAGGATGTCAGTTGGGGGTCAGGG
GAACAGGCAGAGGGAGCCGCATGAGGAAGGGCTTAACGTCAGGACGACACGGGCTATAGAAGTGCGGCCAGGCTGCAGCA
GCATGTGGGGCCTGCCTCTGCAATTTTACTTTGTGGGATTCTGGCTGGGAGTTCATGGAGTCAGAAACCCCACTGTGTTC
AGTGCCCAGGGCTCTGTGGGAGGCTCTACAAAGGCTCAATTAGGGCCTGTTCCCTCCCCGACGCGCGGCTGCTGGCCTGC
AGGAAGAACTGCTGGCGGTGGGCCAGCCTCGCTGCGCATGCCCACCCAGAACGCCAGGCAGACAAAGGGGGGCGGACGAG
AGTCTGGGGATGCACGGCCAGGCTGCCGTGGCCTTCCTGAGCCCCCTCACCCGGGGAGGGTGGAGGCCTCTGCAGCGGCA
TGTTGCTGATGGGGAAGATGGGGTCCGTCGTCCCTGCACCACCTGGAGCTGCCCTCCACAGGCGCCCAGACTCCGCAGCT
ACTCCTCTGGCTCCTCCTAGACCACTCTGCAGCACTTAGCCCACTCGCCACCCTCTCCTAGTTGAAAGTTCTGCTTTGCC
TCCCATCTCTGTGACTGCTGCCTCTCTGCCTCCCATGTTCCTCGGGGCTCATCCAGGTCAGCGCCTTCCATCCTCACCCT
GAACACCTGCCCCCATTTTCAACTTGAACTGCTTTAAGGATGGTTCCCAAGTCCATATAGATGGCCTTGCCTGTCTCCTG
AGTGCCACACCCATTTTTCCAACAGTCTCCCCAACACATCCCTCTGGGGTCCCACAGGTCTTTCCAACTCACTTGGTCTA
CAAGTCAACTCTTGTCTTTGCCAGCAAACTCACTGTCAGAGTGATCCTTCTAAAGTGCCAACTGAATCACAGATGATCCT
GAGTTTAGGAACCTTCTTTAGCTCCTTGACACATAGTAAAATGCTGAACTCTTTAGTCTGGCATTCAAGGACCTTCTCAA
TTTAACCCTAGCTTACCTCCCTAGCGCCACTGCATTGCAACTCCACCTGCCTAGAATGACCCTACCCAAACCCTGTATTC
AACTGGCAAACTCCTACTC
>chr1:33628825-33629038 
AGACGGGGTTTCACCATATTGGCCAGGCTGGTCTTGAACTCCTGACCTCAGGTGATCCGCCCGCCTCAGCCTCCCAAAGT
GCTAGGATTACAGGCGTGAGCCACTGTGCCTGGCCGATTTTTTTTTCCTTTCAATCACTTTTTTTATAACTACTTATTGT
GTGCCAGACACTGTGCTAGGTTTTAGGGAATCCTGCTCTCGTGGAGGTGACATT
>chr1:33632040-33633352 
AATGCTACAGACTAGCTGCCAACATTCTCCGAGGGCTACAGTGGGCTGGGCACAGTTCTTAGCTCTTTGCTTATATTAAA
TCATTTGGGCCTCTCAGTAACCCTAAGGGAGGCACAATTATTATCTCCATCTTCTGATGGAGAAAAAGATACAGAGAGGT
CAAGAAACTGGCCCCATAGCATACAGATAAACATATAATGGTAAAGAAGGAATTGGAACCCGGACAGCCTGGTTGTGGAG
ACCATGATCTTGATGCCAGGTGACACGTTTTCTACCATGATGACTCCTGCGATGAATAACAACAAATCCACAACACACAA
GATATCAAAATTTTAAATAAAAACACAATCAGCCTCACTGATTTTTCCTTTGTCTCAGGTTCCAGTGTGGCTCAGCAGAG
CATTGTTAGTGATCCTGGCCTTGTTTGAAATGTTGAATTTTGTTCATCGTGGGTTTTTTGCATTAATTTTGATTTAAGAA
ATATTGCATTAAATACTATTCATCTTGATTGCTGAGTTTGGGGCACCCTCTGATCCCACCTCTGTCTCCAACACCCTCCC
CCATCACTCCCATCCAGCCAGTGGCCTTCTTCCTGTGCCTCCACCATCTTGAGCTCGTTCCAATCTTCAGACTATGCCCT
GGCTATTCCCTCTGGCTGGTGGCCTCCACTCTCAGAGTTTCTCACGGTGACTCCTTTGTACCATTAATTTAACTCAGATG
CCACCTCCTTGAAGAGTCTTGCCTGACCGCCCCACGCACAGTGGCACCTCCTCATACCCTGTCACACATCTGGATTCACG
GTCTTCCTTGCGCCTTCTGCTGTCTGAATATATTTGACTGTGTGTTTATTGCTTATCTCCTCACTAGAATGTGAGTTTCA
TGAGAGTAGTAGGAATCTTGTCTGGCTTGTTCCCTGCCTTATGCCCAGGGACTCAGTGATTATTTGTCAAGTGATAAATG
GGTTGTGGAGGTGAGTGCTCCCTAGCACAGGGTCCAGCTGTCTGCAGGCATTGGGAATCTAGCCCATTGTATTATCGCCA
GTTGTTCTCCTGTCTGTCTCTTCTTCGTCCCCGTATTGGCCCACAAGTCCTCCAGGGTGGCTCCTACTGCTCCCTCTCCA
TATACCTCACACCCAGCAACAGCCTGGCACTGAGATGGGACTCAATGACGCTTGCTGCGTGAATGAAGTTCCTGGAAATG
GCCTCTGAGTTCCCCAAGTCAGTCTGGGCTGTGAGCAGTGCCAGGAAGGCTGACTTACCTGTTCACATCCACCTCCCTCC
CACTCATTCAGCTTGTCAGACCAGGGAGGGCCT
>chr1:54356482-54356656 
TTTCCTGTTTTTCCCCCTCAGGCGCCCTTTCATATAGCTTTCAAACTACCTAGCAGGATTAAGCAACCAAATGCCTTTGG
AAGTGACGCATTTGACAATGCATCTTCGCAATGGGTCTCCTTCCTTCCCTGATATACAAGCCCTGTACTTCACTCCTGGT
GCTTGGATTCATACT
>chr1:54360030-54360743 
TATGACCAGGAACCCCCATTTCAGCCACGACAACTGGATACCAACCTTTTTCAGCACCCAGTATTTCTGGTTCGTCTTGA
AGGTCCGTTGGCAGCGACTAGAGGACACGACTGAGCTAGGGGGTCTGGCCCCAAACTGCCCGGTGGTCCGCCTCTCAGGA
CAGAGGTGCAACATTTGGGAGTTTATGCAAGGTCAGGAGGCTGCCACACACTTGAGGGGTGCTTGAAATAGCAGTGGTAG
AGGGGGATGAAGAGATGGGTTGGAAAGTCCTGAATTCTCCTACTACTTTTGCTGCTCCTTTTGGACCTTCTTGTCCTCTT
CCTGCTTCCTGAAACTAGAACTTCTTGTGGATTGTTTCTCTAAGTAACATCACCACCTTCCCAGGCACTCAAATCACAAA
CCATCCAGTCTGGCATTTCAGCCCCTGGAACACTGCTCTTACTGTACAGGCTGATCTGCCTGGGCTGCTCTTTGCCCACC
TCTCTGCCTGGTTAACTCTTGTTCAATCTTCAGACTGTTGCTCAATGACGCTTCTTTCGAGAAGCCAAGCCCAACTCTCC
CATACTAGGCTACCCTCTCTCATCTGCCTGCTTAACATCCTAAACTTTTCTTTATTACACCTGTCGCGGTTTGTAATTAT
GTACGGCTGGCTAGGATTCATGTCTGCTTCCCTCACTAGTCTGCAAACTCAATGCAGGTCGAGACCATTGCTCT
>chr1:65295631-65297078 
ATCATCTGTTCCCTCTGAGGCTGGCTGCACTTTTAAAAATTGTGACCGTTGTTGGTTCAAAAACAATTGCAGTTTTAATT
GCAACGTGAGAAGGCTCCTGTGTGTTACTGGAAGCTTTACTCATCAGTCATTTCTAAGTTCTTGCATATTAAGTCACATA
ATTCTGCATTGATAAAAGCTTGCTGCACTTATTTTTGTAAAAGCTGAAACTAAGAGGCATTAAGCTGAGCAGTGCTACAC
CATCTGATTTACTGTGCTGATCACTGTGACCACTTGTGAGGACATGTGGCCCACTTTCAGGTCAGAATCTCTGGGATGGT
GCCTGAAAACCTGCATTTTAATATGCTCGCCAGGCGATTATTGTGGAGACCAAAGCTCTGAGTTTCCCATTGCTCTCTAG
AATGTTTCATGTTGTTTTCTTTGATGTCATTTGTCAGTTTCTACACCTATTGATTTATTCTCTCACCACTCCTCTTGTCA
CCAGGCACACTTAACATCTAATTCAATATGCAGCTTGATGTCTTAGCCACTCCTCCTTCAGAGGAATACTGACATTCGGT
GTTGATATTCTGAGTCCGTGGGTTTAACTAGCTGTGATCAGCAGAAGCAGCTGCATGCAGTGCTCTAATTTTTTCTTTTC
CCAAAAAGTTGGGGTTGGGAGTGAAGGTGCTGAGACTGGTTTGTGTCTTGCAGAAATTCCAAAGGCGATGTTGATACAGA
AATTTAAAAGTCTTATTTAACAAAGGGGTTTGTGTATTTTTTGATAGTTTGGGTATTTATCCTGTTATTCTATATTCACC
AAGTCAAAGTGGAATGCTTTTCTTATAAATATCTTTAATGAATAAGCCAACTTTAGATTTTAAAACTAGCTGCAATTTTA
TTTTCTCATAGGTGTCATCTTTAAGAAATGAAAAGCGAGGCTCATCATATCTCATCTCTGCCCCAGAAGGTGGTTCAGTG
GAATGTGTTGACCAGCATTCTCAGGGCACAGGAGCATATTACATGGAAACTTACTTAAAAAAGAAGCGAGTATACTGAGT
TAAGCTCTCTCCTAATAACCCCCTAAGGTTCTCTGCAGTATCTCTGCTGTTCATCGCTGCCTTAACTTCATTCAAACTAG
CCATATCCTTTAAATACGGGTTTATAGTTTCCCAGAAGGAACTGTGTTGTGCAGCAGGCAGAAATGCCAAATAAAAAATA
GCAATAAGAAGAGACATCAATTGAGGACATTTTCCACTAGAGTCAGATGCATCTTAATCAGTGTGCTAACTTACAATCCA
TTGGAGAAACTAACAATGTTCCAATATTCCTTGATTTAGGACTGGGAATAATTCTGACACCATATATAAAAGAAGTTTGA
AGCAATAAATGGGAAACAGTGTTGTTTCCTGAGCCTTAGAAGAATGAGTTTCTTATAAGCCAATGTGCATTTCAATTTAC
TTTCCCTA
>chr1:65300039-65300217 
CTGGTACCAAATTTAAAGAGGAAGTCCTTACACATATTAAGCACTACAGTGTGCCTTATACATGTATATGTACTGAAGTA
TGAGTTCAGTGACTTTTTGGACAGAACACAAACTTCTTTCATTAGAAATTTTTAAAAAATGACTTGGGCATTTGTTGCAG
GAGAAGGACTTGATAATCT
>chr1:65301293-65301504 
GCAATAAAAAGGCTTTTCTCCTTAGTAACTTTAAATAAAAATCCAAAATCCTTATTAGCTTTCAATGATCTGTCTCTAAC
CAGTGTCTTAGACTCTACCAACCACTCCTTGTGCTTGTGCTGGTCAAGGAGTCTGTTCCCAAGAAAATGATCTGATTTAG
GAATGAAGGAGGCACAGACAAGGCTGGTCCCTACCCAGTGCTACCCCACTTA
>chr1:85717744-85718513 
ATGCACAAAGCACCTGGAACACAGGAGGCACTCTTTAAATGGTAATACTTCTTATTACAACTTAAAATGTCACACGACAA
ATAGGGTACTTGTCACAGACAAACATTCAAATGTTAATGTTATACAGTAATAGTAATATTGAATAAGTAATTTTATTTCC
ATGATCTATTTACACTGTACAAAGACTGTTGAAAAGCACCCTACAAGTTCACAGTACATTACAATATATTTACTTTAAAA
ATATATTCCTTTATAAAAGGTTTATAAGAACATTGGCATGTCAACATGTGACAAAACTCTCAAAGCATGTCACCAATTCT
GTGAGAGCAAGAATGCATCCAAGTGTTATCAATTTCACAATCACAAGTCACCAGTTGAGTTTTAAATACATACATGTTTT
AAATAAAAAAAGAATTCTATAGTGGAAAGTTCTTGAGGCAATACTTATTAGTTCATTAACGTATGCATTTTCATGGAGAT
GTGGCATAATAACCCACAATATCAACTTAATCTGTCCAAAGAAACATTTCAACAAGTTTAGCAGTACAGAAATTCTGGTC
ATTTGTTTCTACTTTTTCTTCTTTGCTGGTTCTCCTGGCTCTACTTTGCGCTTTTTAGAAGTATGCTCATCTTTTTCATC
ATCTTTAAATAGAAAAGGAAGAGTTTCAATCAGTAATTTTAAAAAACCCAACATGTTAAGCATTAAAATTTCACTGGCTT
TATACCAAAATTATTACCCTCATCAATTAATGTTTCTCTCAGAGTTTCCC
>chr1:85733282-85734325 
TCATTAAAAATTAAAAGGCAATAAAGTGTCATTGTCGTGAAACAGTACGTGATCTTAAGGGAAGAAACATCTCACTAGAG
TTTGCACAAGTTCCTTCTTCTTCTAACTGTAGATCTGGTGGCAAAGGAGGAGCCCCTGGGTCCCCAGGTCTGGGAAGTGT
AGTTGAAGAGAAGATGGTATTTTCAGTTCTGCCTACTTCTAGAACAGGCAAATTCAGAGAAGAATTAGTAGAAAAAAAGG
GCGTCGTGCTGGATTCTCCTTCTGGATGGTACATGACAGTGGATGCCCTCAGTTTTTCAGAGAAATTACTCTCATCTGAA
TTTGATCTGGAGAGGTTGTTCGTGGCTCCATCTGGAAAAGGTTCACAACTGCTACATTTTAGTCCTACAATAAAATTATT
CAGATGTAAATGAAAAAGTAACTAAAAAAATGGAGTCACTGTCCATCTTGTGACTTGTTAAAGATTACAAGCTAGTTACC
CCACAATCAAAATTTAAATAGCAACTTGTAATTTCCGTCATAATCTATTTCAAATCTAATTTGCTTTTCTCAACAACCAT
GAAGTATACTATTATTTGCATTTTCTATATAACAAAATAGTCTCGTGGAAGTTAAACGACATGCTGTAATTCTCATTTAA
GGTACAGCGTACATATAAACTTAACCACCTAAAATTTTTTATAAAATAAGAAATAGCTTTCACAATAAATATTCTTTAGT
ATTCTGGTACAAAAAATATTAGCTAATAAAAAAATGTAAACGGCAGATGCTAAAATTCTATCTGTTGATCAATGACAATG
GCTAATTCTTGAATAATAGGATATTAGAACTAAAAGGAATTTTAGAGGTCACCTAGGATAGTCTCTTATTATTAAAGACG
AGAAAAAAGGGCGGGGCATGGTGGCTCACGCCTGTAATCCCAGCACTTTGGGAGGCCGAAGTGGGCAGATCATGAGGTCA
GGAGTTTGAGATCAGCCTGGCCAACATGGCGAAACCCCATCTCTACTAAAAATACAGAAATTAGCCAGGCGTGGTGGCAG
GTGC
>chr1:85740899-85741084 
TCAACTAGAATGTAAAGCAGGAAACTGATCTTCATTTTTTTGTATCCTTCCAGACCCAAGGCCAGTGCTTTCCATATAGC
AAGTGCTCCATAAATCTCTGTTGAATGAGGAAACTAAGCACAACTCCCAGTCATATCCAGTTTCCTTCTGCTGGTGAGTC
ACACCAATTGTGAGTACAGTGTAATA
>chr1:85743164-85743946 
GCTGGTCTCAAACTCCTGGGCTCAAGCCATCCACCCGCCTCGGCTTCCCAAAGTGCAGGGACTACAGGCATGAGCCACCC
AGCTCATCCTACTCAAACATTTATTGAGTCCTTACTAATATGTTCTAGGCAACTTATACTATGAGTCCTCCATTTTATAG
GGGGAGACTGATGAAGAGACGACTATCCCCAGACCGTATTTTAACTACTATGGCGCTGTGTAAGAAGCAACCTGAGAAGT
GTGGATGAAAAGCTACAGGTAGAGCCCTGGGCCCAAGACGGTGGCTTGGACAACATGCTAAATAAACTATAAACTAGATG
GTATTTGAAGCTACGAGAGTAGATAAAAATGACAGGAGGACCAAGGAGAAACTTGGGAACGCCAATGTTTAAGAAACGGG
AAAGCAAAAAAAAAAAAAAACACACACAAAAAAACAATGTAACCAGAGCCACAAAAACCAGAATCACAGCAAGGGATTCT
GATGTTTACATTATGTCCTGTTTCCATGTTGACACATTACACAAGGACAGTTTTTTTCTAATTGCTTAATTTTTCATCAT
CTTCCATCCGATTTACTGAACCATCCTTAACTTTAGGATGAATCCTTTCATTTAACAAATGTGTTTTGAATGTCCACTAT
GTGCCAGACACTGTTCTAGGTGCTAGGAAAACAGCTGTGAACAAAACCAATAAAAATCTCTTTCCTCATGGAATTTATAT
TCTAGTTTATTTGTGTTTGGGGCAGACGAGGTAGGCACTTGAAAAATTTTATCTAAGTTTATT
>chr1:85792668-85793177 
ATAAAAAAACAGACCCAAGTAGCTCTTTTGTTACGAATTGCAATTTAGTTCTTCTTATGCAGATTTTCTTTTTGGCTGCT
TCCAAAACACAATAATAGCAGCTTCCATTTATTATTGTGTGCAAGGGAACAAATGAAGACCGCCTGAGCCCGGGAGTTTG
AGACCAGCCTGGGCAACATGGCGAAACCCTGTCTCTACAAAAAAATTAGCTGGGTGTGGTGGCACACACCTGTAGTCACC
TCCTCAGGAGGCTGAGGTGGGAAGATCATAGAGGTTGCCACCAGCCGAGATAGTGCCACTGCACTCCAGCCTGAGCCACA
GATAATCTGTCTTGGAGTCTAATCCTTAGTCTTAAAAACCATAAAAGACTAGACCTACCATATTCTCACAATTACTTCTT
CAGCTTCCTTCTTTCTAAGGCCTACGTTAACATGTAATCTAGTAGTGTTGCAGGCTTAGCATCCCTTCTACCTAGATCCC
CTAGAGAGATAATTGCTACAAAGTTCCCAA
>chr1:85809929-85811133 
AAAGAACAGAATTACTAATTTTAAAAAAGTCCACCAAAGAAAACTATAGCTGTATCCCATAAATATACACAAATGTAATA
TATGAAAAAAATGAAAACAAAAACAAAACAAGACAAAACAACAAAAAATTCCTCTCCCACGGGGTTAGGAAGGTGAGGAT
GCTCCTCCTGCTGCCCGGCCAGCAGATGGCACAGTCCTGTAGCCGGTCAGTGCTGCAGTCCCTCCCAGGTGGGGTCAGCA
GCTTCCTCCTCTGAATAGTTTCAGGAAAGTTTTAGCTAAAGGTACCACCTCCCCTGACCTCCCTCCCTCTCTCCCTTCCC
TCCCTTCATCCTTCCCTCCCTTCCCTCCCTCCCTTCATCTTTCCTTCCTTAAGAAAATTTTTTTTTCTCCAATTGACTGG
AAGAGTGAATGCTACCAATGAGGTCAAGTTAAAAATCATTACTGAGAATTACTGTGAGTCCCTCCTGAGGCAGATATTAC
TATCTGTCCTCCTGTGACGATAGCATGTAATTAATCCAGGTTTTTGGAAAAGAAGGCAATTTCAGGGATGGATCTAGAAA
AAGAACAAGGTGAGATGTGGTATAGATTTACTCTTTCTTATGTCTTTTTCCCCCTTAATTAAAAAAATTAAAAACAGGGT
AGTCTGTGGAAAAGACAGTCATCATGTAGAATGGTAAAGCAGGGGGTTAGGAGTTAGGCACACTTAGTTATTGGAGAATT
ATTTCTGTAAGTCAATCATAGCCTACTTCCAACAATGTAACATATATATTTTTCCTAAACTTTAAAAAATTAAAGTATAC
AAAGTGTAATATATAAAGTATAACACACAAAGTGGCCCTCTGGACCATGACTGCCTCCCTTCATCTTAAAATAACTATTA
TTCTGACAGGTAACAGTAGAGAGTAGCTTTGCCTCTTGTTTAACTATGTGCATGAAAGAATAGAATATTTATTCTTTGGG
GGGGTTGGCTTCTTTTGTTCAAACTTTGGAGTAACTGGAGTACTCATCTTTTTAGAGAAGGCAAACATTCCTTCTGGAAG
AGTACAAACAGGTCTAATGCCTGTGTGCTAATTAATTTGTCTTACATTATTTTTTTTTTTTTTTACAGGTAGAGGGGTAT
GAAGGTGAGATGCAAAGTTGGGAGAAAAACTATAGGAAATGCAGGTTGCTCTAAAAACTAATTTGGCCTAAATAATAGTA
TTTCT
>chr1:93935073-93935218 
TTTGTTATTGTGAATAGTGCCGCAATAAACATACGTGTGCATGTGTCTTTATAGTAGCATGATTTATAATCCTTTGTTAC
CTTAGTTAACTTTTAAGTATGAATGTTCACCATAAATTTCTGTGGTAGTATGTACTAGTAAACTAT
>chr1:93984323-93984477 
TTTAGTGTATTTACAGAGTTGTGCAACCATAACCACAATTGAATTTTAGAATATTTTCATCATCCCAAAAAGAAAACCCT
GTACCCATTAGCAGTCATTTCCTCCTCCTCCATGTGCTAGCAACTGTTATCTATTTTCTGTATCTGAATTTGCCT
>chr1:94016771-94017780 
CTTAAAGGGCATCCAAGATTAATTGTTCACTATGTGAGCTGAGTGTAGGCTTGATCTTGTGAATATTACCACAAGAAACA
TTTTGTGGCACTTTACTGTTTGAGTAACGTTGGTGTGAAGCTTAATTGATGCCTTTTGCTTTATGTCCCGCTTAAGTCTG
TGTGAAGGATTTGTGTTTTTCTGCCTTACAAATAGAATTTGATTTATTGGGCAGGAATTCATGGATAGTAATGCTCTCTG
CCCCCTTTACTTCAGAAAACACAGTGACTTTAGTGAATTTGAATAGTGAAACTGCTCTGAAATGCTATGGAAAGCCGACT
CCCCAAAGAGTGGTTTCTTCTAGAAGTTTGAATTTGTAGCTACAGTTTCCAAGAAGAAAAATAGTAGTTGGATAATTTAG
TAAAATAATAACATCATTTTCATTTTCTTACCTATTCTTAACTTTGGTTTCCTAAAGGAAGAAAATGAGCAGGTAGCACA
TAATCTATTTAAGTAGATTTAAAGAGAGTTTCAAAATAAATCTCCTGGTCTAGCTCTTAGGTGAATAAAATAGATTTTGT
TTGAGACCTCAAAATATTTTGAGGTTAGCTGGTAATTTTCAATAATTTACAAGCTTCCTTCCAAACTAATCTCATACTTT
TGTATGTTTCATCTTGAAAATATCTTTTGGGAAATACCACTTTAGTGATTATTTAGCATTTAGCAGTTACACATAGGAAA
ATACACAGTTACATAGAAAAATACACATTTGAAGATAGAGGAAACCTTGAATGGAGGGGAAGTGTTGACAAATTTTAATT
TTTAAAGGAGAAACTTTTTGACTATCTGGGTTAGAGGAAGATATGTGTACCGCCTTTAGGGCATTTTGTTATTTCCGCTG
AATCATTAGTTATTAGGATAGATAAATTTTTCCAATTAGTTTCAGCAAGCGTTGTTGGAAACACTGTGCAGTCAAGGATT
GTGCAGTGCTGGTTGTGTGACCACACCCTGAGTCAGTGGTGTGGGGAAGT
>chr1:94019059-94019374 
CATTTTAATTTCCTCAGTGGTTTTATGAGAAGTTTTATGGGCCTCCCCCAATTGTCTTTTTATTTTGGGTTATGACGATC
ATGTTTGATAATTACAATGATAGTCTCTTTCCACGTGATGCTTTTGTTTGAACCTGATAAAATTTAGTGAAACTTTGTAA
TGATCTATGTGCACTTTTACTTGTAAAATGGAATTTCTGTATGTTTATACTTGTAAATATGATTGTTGTTAGTGCTCCTG
TTGCTCATGGTGTCCTGCCTCGCATTTGTGATTCTGTTAATGACATGTATCTTAACTAATTTCTTAGTGGTGTTGT
>chr1:173392372-173396362 
TATGAGAAAATGGATTTCCACAGGGATTAAAAGATTTTTCTCAAAATTATATAGCCAATAACAAGAAGAGTAGAAGTTGA
TCTTCAATGTTGTCCATTATTTTATTCCCCTTCTTTTCCACCTCTTTAATTAAAACACAGCCTTCAAGACCCTGCTTGAA
TCCCACTTCCTCTGCAAAGCTCTCCCTCCCTCCCCCACAGCACATGACATAGAGCCTTTCATATACCAAGTATGCAATAA
CAGCTTGATGACTGGTGATGATGATCAGGTAGCAACTGTCAGCCTGTGTGGATGCCTTGTGACCACTGGATAAAGGGGCA
ACTGCAGTGGTCTGGACTCAGGAAAGAAGTCCCCTAGGAAGGACTAGGCTTTGAGCCAGGTCTTGAAGAAACTGGTAGCT
GTGAACTGGTGGAAGCATATGGGGTAGGAAGGAGAACATCCCACCGGTGATGGAGAAGTAACAATTTGTACAAAGACACG
GAAGCAAAGTGAACCAAAACTATGCCTATCTTCTATGTCTGCCTTTAATATTATCCTTGGCAATTCCTTTATAATTAGAG
AGTGTCTTCATCTGTTTATGCCACTGTAACAAAATACCTGAGACTGGGTAATTTGTAAACAATAAAAAATTTATTTCTCA
CAGTTCTGGAGGCTGGGAAATCCAAGATCAAGGTGCCAGCAGGTTTGGTGGCTGGAAACGGCCTGGTCTCTGCTTCCAAG
GAGGTACCTTACGCACTGTGTCCTGACATGGTGGGAGGGACAGAAGGGCAAAAAGGGGGGTGAATGCTGTATCCTCATGG
CAGAAGAACAGAAAAGAACAAACACTCCCTCAAGCTCTTTTGTAAGGACCCTAATTCCATCCAGGAAGGCTCTGCTCTCA
GGACTTAGGCCTGTCGTCTTAATACTATCACATTGGTGATTAAGTTTTAACATATGAACTTGGGGGAACACATTCAGACC
ACACCAGAAAGAAATAGGCAATTCTAGACAAAGTATTTCTTCTCTTTACTTGCTTCTTTAGTCCACACGTATTTTGAGTG
CTTCTCATGGGCAAGACTCTATGGGAAGCATAAAGATGAATCAAACACAGCTCTTCCCTCGTGAACAATGTGTTCACTAA
AAGAGGAAGACCTATGCATGACTATCTATAACGAAAGGCACAAACTGGAAACAGCCATAAACAAGCTATGAGCTGCTACT
AGTGCTTATCACTTCAAAGTAGGGATCTTTGTGGGCCGGTGGGCCCAATGTGATTCTATGAGTTCTTATGAAAGGGGTGC
ATTAAAGCCAGAGAGAAACTGTCTGTTCCCTTCCTGGAAGCAATGCTGTTGATGCTGGATTTTCAAGGGTACAATTTTCA
CGGCTTAAGATAGGTTCTGGGCCATTCTAGGCAGAGGGAACCACATGAGAAAAGATATAAAGGTGGAAAAGTTCCAGGTC
CCACAAAAAAGAGTGAGGAATTTGGTTTTACTGCAACATTAAGATAAAAAGAAAAGAATGGAAAATGAAGTTGCAAATGT
GGATGAAACCAGGTCATACAGTGGAAAGAATATGAAACTTTGAATTCCTAAAACAGAATTCCAATTCTGCCACTTACTGT
CTACATGACCTCAGGCAAATTACTTAAATCCTCTGAGCCTCAGTTGCTTCATCTGAAGAATGCGACCAGACAGGTGGATT
TTCAGGCATGCAATAAGGTGGCACACCTTCAATCAGAGATTCTTTAAATATTTCTTATTCTTTAAATATTCAAGTTTTTC
AAAGGAGAGGTTGAGCATTGAGTCATGCAATGACTCCTAGCCTTTCCTCCACTGTCCCAGGAATTGTCAATATTCCACCC
AGCCACATATGACCCTGCAGCTAATCTGAGTCCTTTCCTTTCTTTTAATTGGGTACAAAAGTTCCCTGTGGATTTGATTT
TCGATGATGTCTTGGTATTTTTTTATAGGTTGTGAATTTGAACTTCTGCCTTCTGGCTTACACTTGGCTCAGTGCAGCTC
AGGGAGTGGTTTGAAGGTTAAGGGTATTACTGACTTAGAGTGCTCCATAAGAATAGCTGTTTCTGTGTGACCATTGACAG
AAAAGGAAAAACAAGCTATGGAGACTGGCTAGGGGGTCATTTAGAAAGACTATTTCATAATCCACAAATAGCAACTTGAG
GCCTGAAATAAGAGAATAGCACTGGGAATAGGGAAGAAAGGATAGATTGAAAAGCTCCTGTGGAAATGGAATCCCCAGGA
TTTAGCAAATAATTGCATGTTAGATGAGGTAAATAATGAGGTTGAAATCTGGCTCTAGGAAGATGGCAAAGCCATTAACA
TAACTAGTGATATGGGGAAGAAGAGCAGATTTAGAAGCAAAGTCAATGAATCTGTTTGGGACACAGCTGGAGGAGCCAGC
AATCATAAAAACAGACAGAAAAGGACATCAGGCAGTTAAAAATGCAGCCCTGTTCAAGAAAGAAACATGATAGAGTAAAT
GGTTAATGCACACACAGCCTTTGTGTGTTCCAGGTGGTTCTATGAACTAGAGCGAGGAGGCTGAGCCTGGACACTGTGAC
CAAACCATGGACTGTTCCCACATTCTACAACCTGCATTCATTCCTTGTAAATCTCTTGATGAATTTTTCACACATTCTGG
CCTCAGTTATGTGGATATGGTCCCCAAAAGATGTGAAAGTCCTTACTGGGACAAAAGAACTCTTTCTCTCCCCTGTTGAG
GTTTGAGTCTTCAAAATGAACTGATAATAGACTGATTAACTGGAGAAAAGGCATATAGACTTATCAAGTGCATGGAGCAT
CACAGGAAAGTGAGTACCCAATAATCCAACATGCTGTATCAATAGAAGTTTATATACTCAGATAATAACCTGAAACAAAG
TTCGTCTGGGCTCTGGGTGTGGCGTCAACTCTAACGTTCCTTCCTGCGAGTCAGTCTTCCCTGTTTGATGAGATTATAGG
GAGTGGGGCTCAAGTCAGTTGCTTCCTTCTGGAGGAGCTTCCCTTAGTCAGATATGGAAACTTCAGAAAAAGTGCTTCCC
TTTGTCAGATATGGGAACTTCAGAAAAATTTTCTCCCTGTGCTTCAGGAGAGGCAGATAGGCAAGAGACAGCGGACAGGA
GGTGGTCAGAGATACCTTGTTTCCATGGCTGCTTCTTTAGTTCAAAATACTCAGCATGTCAAAATGCCATACTTAGGAGT
GTTGTTTTCTGAGCTTTAACATTCTAATCCCCAGAACCTGTAAATGTGCTGCTTTACATGGTCAAAGGGACTTTGCAACT
ATGATTAAATAAAGGACTTTTAAATACAGAGGTTATTCTGGACTATTCAGTGGGCCCAATGTAATCCCATGGGTTCATTT
TTTAAATTTTTATTTTACTTTGAGACAGGGTCTTGCTCTGTCACCCAGGCTAGAGTGCAGTGACACAACACAGCTCACGG
CAGCCTCAACCTCCCGGGCTCAAGCAATTCTCCCACCTCGGCCCCGAGTAGCTGGGACTACAGGTACGCACCACCACACC
CAGCAGATTTTTTCATTTTTTTGTAGAGACAAGGTCTCGCTATGTTGCCAGGGCTGCTGTCAAACTCTTGGGCTCAAATG
ATCCTCCTGCATCAGCCTCCCAAAGTGTTAGGATTACAGGCGTGAGCCACTGCGCACAGCTCCCATGGGTTCTTATAAGG
GGGATGCAAGACAGTCAGAGAGAGAGAGAGACTGGAAGATGCTATACTGTAGGCTCTGAAGACAAAGAAAAACGCCATGC
AGGAGGAACACAGCCCTCCTGATGCCTTGATTTTAGCCCTGTGAAACCCAATCTGGACTCGTCACCTTCAGAACTGTATG
ATAATAAATTTGTATTGTTTAAGCCACTACATTTGTAGTAATTTGTCACAGCACCAACAAAAAATCAATACAATAATCAT
AGTGAATGGCCTAGGTCTCATGGTCAATGGATTAGCACTTGAAACGTTAAAGGCTGTGGACAGATAACCTT
>chr1:173396385-173396947 
TACAGCTGTGGTTCTCAACCAGGGATGATTTTTCCCTACCCTCCCAAAGGATATTTGGCAATGTCTGGAGATACTTTTGA
TTGTCACAACTGGGGAGTGGCTGCTACTGGTATCTAGTGGGTAGAGACCAGGATGCTGCTAAACATTCCACAATGCACGG
GAGAGCCCGCCCCCCCACTGACCCCACAACAAAGAATTAGCTGGTACAAAACTTCAATAGTGATGAAGTCAAGAAACCCT
CTCTTACAGATTGCAACTAAGTTCAGAAACTACACTGACAGTGTAAAGAATGTCATCGGGAAAAAAGAGAGACATGAGAT
TTTTCTACCATGTATGAAGTCGTTTTGACAGAAAAATGAAACCTGACTCTGATAAGTCTCTAGAGTCAACTATAATCATG
CATCCCTTAACGACAGCAATACATTCTGAGAAATGTGTTATTAGGTGATTTCATTGTGTAAATATCACAGAGTGTACTTA
CACAACCTGGATGGTATAATCTACTACACACTTAGGCTATATGGTACAGCCTATTGCTCCCAGACTACAAACCTGTACAG
CAT
>chr1:173406302-173406444 
CATGGACCCCTCCAGGCTCTGCCCTATGTCGCTTCCCTCTGCTGATTTTATTATCTGTGTCCTTTTGCTATAATAAAATT
GTAAGCATAATAAAACTGCTTTCCTGAGTACTGTGTGTCATTCTTGTGAATTACCCAACCTGA
>chr1:173412313-173414185 
ATGCAGAAAAGATGAGAAAGAATAAGTCAGAAACTTTTAAATGCCATCTAAGGATTCTATGGCTGAAAGTATGAGAAGCC
AGAACAATGTTGTTTTTTAAAGGAGAAAAATACATTATTATTTTAATAATAAAATGAACTGCTAATAAGAAATTGATAAT
AGCTTGAAAACAACCTAGATAATGGTTAAATAAATTTTGATACTCACATACATGCATACAATGATTACAATGGAATCCTC
ATGCAGTCAATGGAATATAATGCAGCCATTTAAAATGATAAAATATTTCTATATTTGATATGACAAGATTTTCAAGATAT
ATTATTAAGGGAAGAAATATTATACAATAGTAGATGTAAAAATGTCCTATTTTCGAAGAAAGATAGATGTAGATATAGAT
AGCGATTGATATAGATATAAATAGACACATATTTATACACACACACCCTCAGGCTCTTGACTCCAGGACCTCTCTCCCCC
GTAAAGTCACCCCTAATTCTTTTTTGGAGTCTTCATGGGTTACTTCTAATAACTTGCTCATTGTTTTTCCTTCATGTTCC
TCCACTTTGGTCCTCTCTTCACCCTTGCTCCACCAATATCATAGTTACTGGTAGAATGCTAGTTCCCAACACAAGGCACT
GTTTTCTAGAACTCCCTGATGCTACAAAACTGATGCAGTGGAGTTCACTTCAGTGCTGACTGTGCTGCAGTCCTGCTATG
TTCTGATTGAAATGTAGAGAAAGCCCCTTTCCAACTCTTGTTTTCTTTGTCATCTAAGCCATTAGCCTATAGTCTTTGTT
GCCACAGAGGCCTAAGATTTAGTCTACAGAACAGGGTGAGCTCTTTGGGAAATCAGAAGAAAAGGGACAGGAAGACACAA
AACACAACACTACCAAATTCTTTCCATTCCCCAATTTTGTTCACCAGGAGATTCCACTTCAAGCCTTGTCCAAATACCAA
AATCGAAACCATTTATTTAAATCAACCTTTGCATACCAACACCCACTCCACCCGACCCCTTTCTCCAACACAGCAAGGCT
GTGATCCCAGATCAGGCTCAACTATTCCCCACCCAAACCAACCAAGCAGCCTGCAAACACACACACAAACACACACACAC
GTATCTGTACACATACTCTGAACTAAAACCAGTATTTACTTCTAGATGGTAGGATGATGAGTGCTTTTTTTTCTTATTAT
TTACATTTTCTGTTTTTTTCGTACAAAAAGTTTGGATAATTTATAAAATGTTCTAATATAAATTTTAAATTTTCACTCAA
GATCACACACATAACATTAAGTGCTTCTCTTTGGATAGTCAGGTTTTGGGAAATTCTGGGTTTTTTTTTTAATTTTTTGA
AAACTTTCAAATTTTCTGTAATGATTATAATCCCTTTAAAGGAAAACATATACCTTCATTTTTCTAATACATAAAACTGA
CTCTTTCAGGGAAAAGAAAATTTAAAAGGGAAGGGACTGGTTCTTAGAGGTAATAACTGAACTTCTGGTAAAGGATAAGA
TCCTTTCAGAGAGAATAAGTATTGGTAGGCTGGCTGGTAGAAGAGAAAGGGGTGGGAGAAGAGAAGAATGAATCAGAGGC
TAAATAAATGAACTGGGAAGGAAGAGGAAGATTGCTTATGAAGAGCATACAAAAGACAGATGACAGGAGTGGTTGCACAC
TGTCACCTGCATTCTAGAGGTAAACTAGGTTTGCTATGGTTAGCTTCAAAGTGAGGTTCTTGAATTGTATTCCTCCTAAA
CAGGCTTTACCCGCTCAGCCAGCAAATGAAAGCCACAAGTAAAAATACCTGAAGTGACAGATGTGGTCTTTAAAGGGATA
GTCATGGTTTCTACTTCAAAGAATAAAAGGATA
>chr1:176270334-176270747 
TTCTATCATACTTATTTAATTTTAAAATTATCTTTACAAAGATAACAAAATCCAAAGTTTGTGAATAATCTTTCAATGGT
GATATCCAAAAATACATGTGTTTTTCAGGGACCAAAGGCTATAAATCCAAAGCCAGAAATTTAGCTAATCTTAGGCAGTC
CAGAATAAATAAGAAATTTAGTTTATTTTAGTAATTTGAATCATCCATTTTAAGATTATAAATCCTAGTTAAAAGCTTGA
GAATCTATGAAGAATGTGCAAAAGTAGAATTTACTAGACTCTGGCTCACAGAATAAGGTACATTTTAGGGTCAGCATCTG
GAAATACCCCTTTCTCATATTTCTCTGTTACGTGTCTATGCCTTTAAAACAGAAGTTTTAAAACTTGTTGTATGGATCAT
GTTGGAAATAAAGA
>chr1:197109479-197109963 
CACGTAGGAAATGACATACAAGAGGCTAGAAGAGGTAGGGAGGAGTTCAATAATATTCAAAATAATAGTGGCAGCTAATA
CTTAAATACTTTGTGCCAGGCACTATCATAATCTTTTTCTCACACAGTTATGAGAACAAATTTATGAGAAGTGTACTATT
ATTACCACAATGTATATAATTAGGATACTGAGGCTTTGAGCAATTAAGCCACATGGTCTAAGGTCACATAAGCTAGTAAG
TAGCAAAGATTTGAACAAAGGCAGTATAGTTACAGAACCTCCACTATTAATCACTTTGAAGCACCTTCTATGCTAGTGAA
GAATTTTAATCAAGGAAGTAAAAACCCTCATTTATATTTAAGAAAACAGTATGGACAATGGAATGAACAGGGTCAAGATT
AGAAACAGAAAATTACAAAGCAGTTATTACAATGACCCAAGGTGGATATGGTGAGACAAATTAAAACAGAGTCAATGGAG
ACAAA
>chr1:197111800-197112796 
GTTCACCCACTGCACTGTTGAGACATCTTTTTGCTTTTGGTTTATTAATCTCAGTTTGGTTTTCTCTGGTACAGGTGGCC
TTCCTTTTAGTAACAGTGGCAGAAAGTATTGGACGTCTCTTAGGTTGTTTATTGTGGCTATGACTAGAAATATCCTGAAC
TGCAGAAAATTTAGGATTATTTTGTTTTATAAAACTGTAGTAATTTGACTTCATTTCTACTAGTTCTTCAAAAATAGCTT
TGGGAGATTTTGAACCCTGACATTCAGGAATACGTGGCGAAACTTCACTTTTTCTCCAATCTTCAGGAGACTGTGGGACT
TGAGAATTTTCATTTGATAATGGTACTTTACATGTTTGCTGAGATGTACACATATATGCCATGTTATCTTTTAAAAATTG
ATTAGGGGATAAAATAGGATTAACTGACTCTGATTCTAGATCCTGATTTAGTCCATAATTATCTTTTATGAAAGAATCTG
GACTTAAAATTTTCTGATAAATTTCATGTGCAATTGTTGATTCCAAATGCACAGGCTGTGAATTATCTTTCATAAACATA
TCTGATGAAAGACATGTTACTAATTCTAGTTCATTATTAGCTCCATGACTATTATTTACAAAAGAATCTGGACTTAGAAA
ATGTATTTGGCTTTGTGTAATGTTCAAAGTTGAAGAACAGTTGGGGGTAAGACTAAGTTTACTATTCTCTCCTCTTTGGC
CATTAACATTTACGGAATTAAAGGAAGTTTCAGTTACAGCTTTCTCATTAAAAGAAACTTTTGAAACGTTGGCACTGTGT
ACATTTAATAGTTCCCTATTTTCTGATGCATGAAGAGATGAGTAGGTAGTAGATCGACGTACAGAGAGTGGCAAGCAAGT
TGCACCATGGCATTCATTGAAAGCAGGGCTAATAGGTGATATGGGTATTTTATTTTCTTCAAGTATTAAAGAATTGTTTT
CTGTTGGGGGACCGCCTTCATTCATAGCCAAGTTTTC
>chr1:197125664-197125817 
GTTATAGAGCATTTGTCCAAAATACTCTAAATCAAATATTACAAAAGGTCAACTGAAAAGAATAGGCCTCCTTTTATACT
TTTTGTGCCAACTTTTGTCAAAAGCCTATATACATTCAGTTTGCCCAAATCCATGAGGTTTTCACAATTGTAAA
>chr1:197128773-197129102 
GAACTGGAACCAGAGTTACTGGAACACATACTTCAGCAGATACATTCTGTAACATCGTCTTGGCTTCCGACTGATAAACT
TTGGGCTGGTCCATATATTGTTTTGTTTCTGTTTGAAAGATTTTGTCATCAGATGAGTACTCAACTGGCAAGGATACAAG
TTTTTCCTCAGAAGTACTGAGAGGATCATCAGGAGATTTTATTTCATGAACATGGTCAATGTGGTATTTCAGCTTGTCTT
TCCGCTTAAATGTTGCATTACAGTGCTGACAGTTGAAAGGTCGGGCATCAGAATGAATAACCAGGTGTTTTGTTAATGTT
TTCTTAATTC
>chr1:197145521-197146107 
TATGTCCCTTTTGGATGCTTTTTAAAAAATGTTTTCAGAACCAGAATTACAAAGAAGTGATGAGCATAAACCAAATTATT
AAACTTATAGCCAACATAAACATAACATCATATTATGTTCCTTTCAGGTATTTAAAAAGGATTTTCGAACTAGCATTACA
AAATATGGTATACCTGAATGTATTTTTTTGTGCTTTGTAAGGTGATCATGACGGATAAATGTTTTTCCACATTCATCGCA
CTCATATCTTTTATCATCATGATGTACTCGTAAGTGAAGTCTATAAAGAAAAAAGAATTGAACACCATTAAAACTGGTGA
CATAGAAGGAAAAAGCTCAATAATGAATAAATGATGAATAAACAATGAAAACTGGGCTGTCTACTCAACCACTCATACAT
TATTGGCTTTATTTCTATGACTTTCAGAGTCCTTTTCAGTCTTTTACCACCTGACCCCAGGTCCCTACTCATCTCTTTCA
AGAAAGCATTTCAACATTTGTATATGCTCAAACCACTTCTCAACATTATTCCTTCCCATCATATTAGATCCTAAATCTAG
TTCACTGAATCTATCAAATGTCTAAGG
>chr1:201438141-201438383 
ACCCGCTCCTCCGCTCTACCCCAGCTGGCCCAGCCCGACCCGCCTCTGCCAGATGCCTCCGCGCCTCCCTAGGCCGTGAG
CCCCACCGCCCGCCCGTTCTCTTGCTCCCCTGGGCTCTGTCTGCGCGCTGGGCGGCAGCTCGCGGGATGTGCCCTTACAT
GTTCCGCCGCTCGCCTCCTGCGCCGCCCGCCCGCAGCGCATTCCTACCCTGGCCGGCCCTCCCCTCCGCGCCGCGCACCA
GCT
>chr1:203671535-203672075 
TCATCAGTTTCTGGGTTGGAAGACTTCAGGGTCCTCATGGTGGAGGGAGGTGGGGTGGGTAGTCCCTGCACCGTCCTCTT
GCTAGCTTCCTCATAAGTGTCCTCTTCTGGTCTGGATCCCTTCTCTGCTGGTCTTCTCAGGGGTGCTTGGAGAGAGCCCT
TTCTCTGTATCTCTCTCCCCACCTCCCTTCTTTGTTCTTGCCACAGTCTGTTTTCTTCCTCCTGATCTGATGTGTGTGTC
TCTTTTGGTGACTGTGTTCACATTCTGTCTCCGTCTTCTTGTTTGTGAGTCTGACAGCAGGGACTACTCAGGAAGGGTAT
CCTAAGCAAGGGGCTGAGCCCTATAGCAGTGAAAGTGGAGTGGTGCTGGGAGCCAGCAAGAACTACTGTCTTGTGACGCT
CCTAGAGATTTGTTTTTACTTTGTAACCCACATCACAGCAGTCTTTAGAAATAAAGTCATCACATTGGAAAACCAGAGCT
AAACAGAAATAATTCTTTAATTTTAGGTCTTTAACTCTTCTTTTAAAAGCAAAATGGATTT
>chr1:203672680-203672905 
TTCCGGGAAAGAGACAGGAAGGTTTTCTGGTTTCCACCTGCCTGCCACTCAGTGCTACCACCTTGCCTGCTCACCTGTCC
TATTTGTGTGTACACTCCAGCAAAGACCCAAGACGGAGTGGCCCTGGAAATCCAGCCACTCAACAGCCAGGAGGGAATCG
ACAATGAGGAAAAGGACAAGAAGGCAGTCAAGGTGCCTAAAAAGGAGAAGTCAGTGCTGCAGGGCA
>chr1:203673954-203674163 
GTTTACCACAATCATAATCAGCACATCTCTGCACTTTATACAGCTGTATACAACTTACCTCGGGTTCTTGTTAAAGTGTA
GATTCAGTTCAGGGGGTCTGGTGTGGAGCCCGAGATTCTGCATTCCTAATAAGCCCCCACAGGATGCCAGCACCGCTGAT
TCAGTTTGCACACATTGGATGGCAGGGATCTATGCTGCCCACCATAGCAG
>chr1:203674960-203675313 
CTTTCCACCACCTGGAGAGTGAGTTCCTTAAATTTTGCACTCTCAGTGGCTTGCTTCTCCACCTGAGTCCTGGCCCTAAT
CAAGCAAAGAACGGAAGAATTTGCTTTCATTGATATCATCATCTCTAGCCTTGCTTGGAGGCCCCCGAATCATCAGGCCC
TTGGGAAAAGCAAAAACCAAAACCAGATAATGATTTAAAGCAGAGCTTTTCCCAAATATTGTGCCACAGTTAGGGACAGT
TGTCCCCAGATATTGATTCCATCAGCCCTCAAAGCATCCAGGCAGCACCCATGGCAATCAGAACCCCTAAGCCAGTCGGT
TTTGACCTTGAGCAGATTCTTTCACGTACTGTAA
>chr1:203675960-203676141 
GTTCCCTATGCTATAATGTACAAGCAACAGAGAATGGGGGGGATTTTAGTAAGTCTTCCTGGCGATGGTGGTTTTAATAA
TTGGCAACAAAGGCTACAACTGATGCCAATCTATCTCTGGCTAGGGCCCTAGGACTGCCCTCCAGCCTGGGTTCATATGA
CTTGTTTCTCTGGACAGGTCTG
>chr1:203677427-203678695 
CCTGTAAGAATCTATGGCCAGGAAATACCCTCCCAATTAGCATGTAAAAGCAATGTCTCTAAGGAGGGAAAGTAGAAAGT
AACCCAAAGTAGAATTGGGCTTATCAGAAGTAAATTACTCACTTTCTAGAAACAAGCATAGTGTATTAGAATAAGACCCA
CACAAGGCGAGACACCAGCACTACCACTAGAGCAAACTACAAAATCCCTAAGCCCTGGATGGCACAAGGATCACGGTTAC
CACTGACCCCTCTCTGCCTACCCTTGAAAAACAACAGGCTAGGCATAGTGGCTCACTTCTGTAATCCCAGCACTTTGGGA
AGCCAAAATGGTAAGATCGCTTGAGCCCAGGAGTTCGAGACCAGCCTGAGCAATATTGTGAGACCTCATCTCTACAAAAA
TAAACAAAATTAGCCAGGCATGGTTGCGCACCTGTAGTCCCAGCTACTCCAGAAGCTGAGGTGGGAGGATCACTTGAGCC
TAAGAGGTCAAGTCTGCAGTGAGCTGAGATCACACCACTGCAGTCAAGCCTGGGCAACAGAGCAAGGTGCTATGTCAAAA
AGAAAAAGAAAAAAGATGCCAGGTGCTGTGGCTCATGCCTGTAATCCCAACATTTTGGGAGGTTGAGGTGGGCAGATCAC
CTGAGGTCAGGAGTTCAAGACCAGCCTGGCCAACATGGTGAAACCCGGTCTCTACTAAAAATACAAAAATTAGCTAGGCA
TGGTGGCAGGTACCTGTAGTCCCTGCTACTCAGGAGGCTGAGGCAGAAGAATCACTTGAACCTGGGAGGTGGAGGTTGCA
GTGAGCCAAGGTCGTGCCACTGCACTCCAGGCTGGGCAACAGAGCGAGACTCCATCTCCAAAAAAGAAAAAAAAAAATGT
TATTTCCCCTATGAGCTCCAGGTATATAATGTGAAGGCTTTGTAAATGAGTTCTTTCTCCCTAAGTTCTCTGCCTTGTCA
AGGCATCTTACTCAATAGTGCTGTGTATATTTCTTCTCCCAGCCTCCAGAGAAGGAGGGAGGCCTGCCTCGGCAGGTGGG
CAACAAGACCGAGTGTGCTCTGCTAGGCTTTGTCACAGATCTGAAGCAGGATTATCAGGCTGTGCGTAATGAAGTGCCCG
AGGAGAAGCTCTACAAGGTGTACACCTTTAACTCAGTGCGCAAGTCAATGAGCACCGTCATCAGGAATCCCAACGGTGGC
TTCCGTATGTACAGCAAGGGCGCCTCTGAGATCATCTTGCGCAAGTGAGCACCCCCGACCACTCTGCTT
>chr1:203678708-203679082 
CTCTCCTCAGGAAGGCATGGGTGCACACCCCACACTGAACCCATGTGAATGAGGGAGCCCTCCAGCCAGGTGGTGACATA
ATAACTAATATCCAAGCGTCTACTCAGGCCACGCATGTTTTTTAAGTGCTTAAGGTGGCTTGTTGTATTTAATCCTCACA
ACTCAGTAAGGTGGGTACTATGATTATCCCTGTTTTACAGATGAGAAAACAGAGATATAAGGAAGTTAAGTATCTCACTC
AAGGTGATACAGCTAATAGTGGCACAGCCAGGATTCAGACCTGGACGATCCTAAGTTTCCATTTCCTAATCTGAAAACAG
AGATAGCCATACTCAGCTCCTAAAAGTACTACCCCCTCACTGTAACTAAATGATT
>chr1:203679824-203680121 
TCCACAGCCCACCTACCTTGGAAAGAGGGACTCAGCTGGGTGATGAATGAAGGAAATGTTTGGCCACACTTGGAGCAATG
TCTTTAGGAATAATACAGAGTTGCCAAAATACCTGTCAATGATTGTAGAAACGTATTGAGTGGGAAGGGAGACACCGCGT
TCTTACTGTGCGCCTCCCCAGGTGTAATCGAATCCTGGACCGGAAAGGGGAAGCAGTGCCATTCAAGAATAAAGACAGAG
ATGATATGGTACGCACTGTCATCGAGCCCATGGCCTGTGATGGACTCCGGACTATCTG
>chr1:212588534-212590195 
AACGGTAATAAATGTCTGGAGAGCACTTTGTATGTTAGTTACAAAGCGCTCTCACTCACATTATGCCGTTGATTCTGCAA
GGAACCCTGTAAGAAGGACATTTTTCTCCCTAATTTACAAATGAGGAAACTGAGGTACTTTGTTTCAGAAAGGATGCGGG
TGGAGCGGTAATCAAATGAAGATTATTTCATCCAGGGGTAGACTGCGGAGCCCATGTTCTCTCCATTATTCCAGGGGCAG
GAGTACCCCTAGGTTCTTGTCCTGGCTCTGACCCTCCCCTTTAGGTCTTGCAATGCTCTGAGCCCTCCTCTCCTCGCCTT
AGAATGCAACTGCTAAACCCTGCCCTGCCTGACAAGGCCTATGAAAGCAGAAAGGAAGGATCGTGCAGAGAAAGCCTAAA
GCCGCTGTTCAGCCACAGAAGAAGCCTCAAGCGCTAGATGTGGCGTCAAATCTGGTGTTGGCCCTGTGGCAGGGTGGACC
TGAAGACCACATCTTCCTCTCCTCCCACTGCCTGAAACAGCTGTTGTGTGAGGGCCCTCGGCTCCTCAGTGGTGAAGCAG
ATAGAGGCTGCTTGTTGTGCCTTGGTGAATGCTGCTCTGTGTCCCTTGCAGCTGCAGCTTGGTAACCCCTCCACTCAGGC
CACTGGGAGCCTCTTCTCTCCTCAGTGATAAGCAGAATAGTGCCAGCCACATCAAAGAACCCTGGACCTCCTGGAGCATT
AGCAATGGGAGGTCCCCATCACCTCTCCTGACCACTCACCCCTATCCTAGGCCCTCTGCTCTTAAATCTGTTATATGGGA
CAATATATATAGTGCCTAACACATTGTAGGCACTCGACAAATGTTTGTTAAATTTATGAATGGAACACTGATTCCAGCCA
TTTCATTTAACAGTTGCTTACCAAAACAAATTAACAATAGCAGACCACTAATTAAATTCCTTACTGTGTTAATACAATGG
TACTTGATAGAACAAGTTCACACCATCATAGAATATTAGAGCTGGAAGGAACCAGAGAATTCTATTCCAACCCTGTCATT
CCTCTCTAGTCTTTGTTGGTGTGACCAAACTGGAAAATTATGGGCTCCCACATTTGAAGGAGATACTGGCTAATAAAATA
TAAAATATGGCTTAACAAATACAATGTGCTGGGCACTGGGATACAGAAATGGATAAGATACCCTTGGGTCCTGGCTTTCG
TGGCTCTTTCATGCAACTGTGGAGAGACAGATCATAAACATGTAAATAATGTTCTGTCCTTGCAGCCCCCAAGTCCTCTC
TCCCATTCCTTCATGAGCACACACCAGTCAGGCTTTACTCCCCTCCACTCCACTGGAACAGTGCTTGTCAAGGTCACAAG
TGACCTCAGTGTTGTCACATCAGATGGCCATTTTCCCATCCTCCTCTTTCTTGATTTATCAGCCACAGTGGACTTGGCTG
ATCCTCCCTCCTCCTTGATACGCGTTCCTCCCTGGCTTCCAGGACACCACACACTCCCGGCTTGCTCCTACCTCACTTTG
AAGCCATCCTCACAGGGTTAACACGAATTCTGCACAGAAATAGAGTTATAATTAAGCATTAATCAGGCTGTAATTTGACC
CACTTCCTTGTAGCCAAAAGTCATGTAGCACTAGATACTGACCATTTGCATCTCCACTGCTC
>chr2:19398375-19398981 
ACAGTCAGCATTAAGTTGTCATTCATGTGAGTGAACCATCTTGGAAGCAGATGCTCCAGCTGTTAGTTGAGCTGTCCCAG
ATGATGCCACACGGAACATAGATAAACCATTCTTGCTGAGCTCTGCTCAATTTGCAGATTTATTTTCAAAATAATTGTTA
CAATATTGTTTTGTTAATCCATTAAGTTTTGAGGTGGATTTTTACTTAGTACAAGTTGAGTATTCCCTCTCAGAAATGCT
TGAGACCAGAAGTTGAGATTTCAGATTTTTATTTAATGTTGAAATATTTGCATATACATAATAATATGTCTTGGTGATGA
GACCCAAGTCTAAACGTGAAATTCATTTATGTTTTATATACACCTTATACACACAGCCCGAAGATAATTTTATACAATAC
TTCTAATAATTTTGTGCATAAAGCAATTGTGTACATTGAAACATCAGAAAGCAAAGATATCACCGTCTCAGCCACTCATG
TGAACCATCTGTGGTTGCTTGGTGTCACCATCATTTCTGACTCTGAATTTATATGCTACTCATAAACAGTCACTTTCTTA
CACTTATTCACACATACACATAAGTACTTAATAGTAAAAAATATGAC
>chr2:20232562-20232855 
ACTACTTACTCACCCCGAATATTTAAGTCAGTCTTCCTGAAAGTACTCAGGGTAGCAAGTAACAAAATGCAAACGATTAT
ATAAAGAAAGTGCAGTTAAAAAGGAAACTATGTGGCAAGTACCCTCTTTCCCTTCCCACCCCCCAATTAAAGGCAAACAA
TGGCACTTTGCTCTTGCTTAACCTAGATTGTCTTCAAAAACTATTAAAATGTAAAAGACTTAACAAAAAAACAAAAAGAC
GTTTAACAGATGTCAAAAAGCTCCTTAGTGTTTGAAAATAAATGCTTAAACAAA
>chr2:46614516-46614954 
CATGTACTTTGCCTAAGCATTTGGTCCATATAGTATGGTCTCACATGTTTGTTAGCTTGTTAGCTCACTGGATCCTAGGT
CTAAGCAATGCCATGGGCACCCATTCTACAGCTGAAACTGAGGATCTTATGACTTAAGCAAGTCACAGCTTGTTGATGGG
AGAAATGAAACTGAAACCCCTTCCTGGCCAGTGCGTCTCTCCTCTTACACCTTAGACTGATGGCTGGGAGGCTGATTTTA
TGACAGGACCCTGTTCTCATTTCTAAATAGAAAATTCATGTCTTTATTACTTTAGCCTTTAGACCTCCTTCTGGTTCTTT
TGCTTACTCTTCTCTTCCAAATCTTGGGGCCTGGACCTTCAGATTGGAGTTTCTGGGCTCTGCCAGGTTCCTACCCACCT
TTGCCTGCCATCTTGGACTTCCTGAAAACATCACCTGTT
>chr2:70124842-70125033 
TCAGGTAGAGGGAAGAGCTCATGAAAATGCCATGTAGGTGTAAAGGAGCATAGTGTATTGTGGGAATTTCAGATTCGACC
AGGGATAAAGGGGTGCTGATGGGCTAGTGACTTAGGCTAGAAATAGAGGTAGGAGGCAAATCACAGAGGGCTTTTGATGC
CCTTAGTCATGCTAAGGAATTCAGAGTTTATT
>chr2:70125928-70126939 
AAGTTTATTTATCAGCTTTTTTCCCTTGAATGCCCTAAATTCTTATTTATTTTCCAAAGACTATTTTATAAATGAAAGTT
TATTAAGATATATGTTGGGTGAAATGTAAGTTTATTAAGATATATGTTGGGTGAATTAAAATATGTCAAAAGTAAAGCAA
CTATAGTTTTATTGTCTTTAGAAGAATGGGGAGGGAACTTTTTCCCCAAAGAAAATGGAATTATTTTCTTTGTTTTTTGG
TTTTCCTGTTGCTGGATGTTAGGTTTAAAGTTCCTGAAAGTCAGATCTAAGGGTGGTGCCACCCATCACTTAAATGTAGT
CAGTGAAGAAGATGTTTGCTTATAAAGGAAAACTTAGGTGAAAAGTCATAGATCTTAAAAAAATTATGGAGTACCATCAC
ACTAATTGATGTCAGTTTTTTAAAATGACATCTACAAGGATGTCAATTTAGTTTATATGCAGTTGGCTTCATGGCTATCA
GTTATAACGTCAGCTCATTTGTGTTTTTAAGTAATGTGTGTCTTGTGATGTTTCATCATTGATCTATTGTGGGACCTCTT
CATATGCCAGTATAGTCACCCATTTTCCTTTCTATTTGATTGTATTTTCATTTTTTTATTTGTATTATTTTTTATTTTAA
TTTTATTTTTTCGAGACAGAGTCTCGCTCTGTTGTCCAGGCTGGAGTGCAGCGGCGCAATCTCGGCTCACTGCTACCTCC
GCCTCCTGGGTTCAACCGATTCTCCTGCCTTGGCCTCCCAAGTTGCTGGGATTACAGGCGCCTGCCACCACGCCTGGCTA
ATTTTCGTATTTTTAGTAGAGATGGGGTTTCGCCATATTGGCCAGGCTGGTCTCGAACTCTTGGCCTGAAGGGATCCACC
TGCCTTGGCCTCCCAAAGTGCTAGGATTACAGGCGTGAGACATTGCGCCCGGCCTCATTTTTTAGTTTTTTAGAGACAGG
GTCTTGTTTTGCCACCCATACTGGAGTACAGTGGTATGATCATGGCTCACTG
>chr2:70129083-70129253 
GAATGTGAGTTTTTCTGGAGATTATACCTTTTATCTGGTTTCAAGGTATTCTTTGACCAGAAAAGATTAGATTCTGCTAC
CCTACTTTCTCAGCATGCTTTGCACATAGTACATACACTGTGAATGTTTGTTGGTTTGAATATTAATTGCTTATACACGA
TTGTAAAAATG
>chr2:70134323-70134570 
CTGGCACGTTAGTTCCCTGTAAAGAAAATAATAATGATAATGACTGCATTGCATGCTACAGGGTGCAGAGCACCTTGATT
CACTTAATCCTTATGAGATAAATAGAGCAGGTACTACCATCTCCCATTTCCCAGATGAGAAAGCTAATGCTATTCAGCAT
AAAGGCAGAAACTCTTGATGTTTATTCTACCTACTGCCTTCAATGTTTAAGTATTTGAATGTTGTACAGCTTTGAAGTAC
CCATTGCA
>chr2:70154223-70154477 
AACAGTATTTCAGTGGCATCTGGTCTGGCATGAGAAATCAATTCAGTCAGGTCTCTTCTGGAAGAATATTCTAATTGATT
ACAGGTCCCTATAGTTGTTCCTTTTGGGTTTTGATTTTTCAAATGACCAAGTCCCTTATATGGGAAGGGCTGGGGCCTGA
CTTTTGCACTGGGCCTGAGTTGTGGTATGCATTGCATCACTCTTATTGTTTCTGAACTTTCTTGACCACATTCAGATTTC
ACTCTGGGATGTTGT
>chr2:70164017-70164443 
TCAGGTGTTCAGGGGATTGCTGCAAACAAGGGAGATCAGGTTGGGGACTGCTGCCTGCAGTCTTTCTGATACTAAAACTG
AGGGCTACCAGGGTGCCAGTATGTGAGAGCTCACCCCCAGAATCCCTGTGACAGGACAAGTACCCCCAGCACTGGCGATG
CTGAAGAGTCAGACGAAGCCAGGAGTCACTGGCCAGTCGACTTCCTGTCTCAGGGAGAAGCTTGATGAGTGGCACCGAAA
GGCGTCTGAGGAAGTGTGGCGCATTCCACTGCTAGAAGGGAAGATGCGGGGGCCATTGCCCATTTAGAGATCTCCCTGTG
GGGCCCAACAACTACCCCTTTGACTTGCAGAAACTTGAAGATTGTGACAGAAAAGCCGTTCACCAAATCGACCAGCTTCA
GCGAGAGCAGCGACACCTGAAGAGGCA
>chr2:111709187-111709728 
AAGGAAAAGCCTGTTTTACTCTTCCTTTATAAACAGTTTTGTGCATGTGTGCATTTATTGAGTGGTTTTAAAATTAAATA
TATTCATTTTATGGAATTATTTATCTGCATTTATTTTATTGAGATGATTGCACATTTTCTTCCTTTTAATCTGTTAATGT
GATGAATTTACATTAACAGATTTTCTAATGTTAACAAATCTTGAGTTTCAGGATCTATACAACTCAGTCATGATGTATGT
GTGTGTATTTAAAAAGCTGCTGATTTCATTTGGTAATATTTGTTTAGGGTTTTCTGCTCTGTGATTATGAATGAGGTTGG
CCTCTGCTATTCCTTTCTAGGGGTGTCCTTAACCTAGTTTGGATATCCAGGCTACATCACTCTCATTAAATGACTTGAGG
GTGTTTCTTATTTTTCTGTTCTCTGGAAGAGTTTGTATAGAATTGAATTATCTGTTCCTTGACTATTTGGTACAAATATA
ATGATAAGGCTAAACAGACCTTGTGGTTTCTTTCTAAGAACATATAAAATGATTGGTTTTGT
>chr2:111720494-111721136 
GAGGTAGTGCAGAGGCCCTCAGAAGGGGAAGGACCTGGGACCCACACAAAGACAGGCTTTGCTTCTTTCATGTTTTACTT
GGGGCCAAACTTACTTTCTCCTGTGTAGCTGATTCTCTGGTTTGTGTGCAGAAACACTGCCAATGCTGCCATTTAAATAA
GGATTTCAGGAAGTAAAAGGAAAAAAAAATACTGGAGTGAGAATTGATGGCGCAGAGTATTTAATGATATTAAGATGCAG
AGTGGCAATTTAAGACATTTATGCTGCCTCCCGAGGAGTTTTGTAGGTATACAGGCTAATTTTCAGAAGGGTTGCTGGGG
GTGGGGGAGGCATCATTTGCCTACATATGGTGAGGTATAATCACTAGTACCTTGGCATTTATTAGAATTTTGAAGAACGA
GGTAAAAAAAAAATCAGTCCACTTTATTGAAATCTTTTGCAGAAATATGACACAACCATTTTCAAATAGTTTTTACTACC
ACCAAAATAATATTCGTGAACTAAAAGCTAATGTAAGGAATCAAAATTCTTACAGTGGTTATTTTGGCTAGGAGAAATAT
GATTGTTTACCTCTTTTCAATTTTCTGTATATTTTTTAATTTTAAAGAAAATGTGAGTCCTATGTAGTGATGGGATCGCA
AAT
>chr2:152350333-152350627 
GAGTAAAGGGTGTGGGGGTTGCTTTCCCCAGGTTCTCTTTGTATAACACCTGTGAGATACAAAGTCATGCCCGAAAGTCA
CTACGAGGTAATAATCACTATTAATTATATTGCAAGTTGGGGGGAAATGTTATGTTTAATCTATTACTATTAGTGAGAAC
ACCTCTCAAGAAGAAAGCTTAAAAATAGTTAATGGCTACAGTAAATGTAGTGTGATATTTAGAGCAGATGCAAATGTAAC
TGGCATTTTGTTTGTTTTTAACCTGGGACAGGGTTAGGAGCAGGCCAAACTGCAA
>chr2:152350928-152351249 
TAGTTACAGCAAGACACAACCAGGATAGGCACCTGCCCTGAAACCCTTGAGGACTGCAAGAGAGACCTGTGGTGTTCCTC
AAAAGGATGAGAAACCACCATCATTTTACCGCTAGTCTCTCAATGTCAAGCCCCTGAGAGATGATCCAAACAGGAGTTAC
AGGCATGAGCTTCAATCACACTGAGAAGGTTGAGGCTGTTCCTAATACATCAGCTGTTTGTTTTTTTTTGTTTTGTTTTG
TTTTGTTTTTGAGACAGAGGAGTCTTGCTCTGTCACCCAGGCTGGAGTGCAATGGCACGATCCCTGCTCACTGCAACCTC
CG
>chr2:152352030-152353131 
ACACCACAAGGTTGTTTGCTACTGAAAGCTGAAGTCCCCCTGCAAACCTCAATCCCTAGGTAATTTACAACCATATATAA
TGTCACAGAGCACAAGCTTACGGGAAATGGTTTACTAAAGTTTGCAGTTAAAGACTACAGTAAAACTAAAGAACAACAAC
AACAACAAACAAAAAACGAAAACTGGTAAAACAAAAAGCCATTCTGGTGACACTTTCATTTTTAAGTAAGTAAATTGATA
ATCAATAATTGCCAAAACTACTATTGGATCATAATTTATATCATTATTCTTGAAGGAGGGGATCAGGGATTATTTTTCCC
AAGGTCTCTTTGTCCAAATCTGACAGGGTAAATTAGAACCTGAAGTCATTGACACAAAAACACAACAAAATCATATTTAA
GAAAGAGCCGCATTGGACCTACTCCACCACCCCACACGTACCCGTCCTAAATTTCAAGCATATCTAAAACAAAGAGACCT
TGGGGGTAGTGGATAGAGAGTAAGTTTGGAGAGAGAGAAGCAAAAGGATGTTTTATAGGAAAATCTGTTACTTCTTGATA
TTAGAACTTTATGGATTAAAGCAACCTTGTTATTATGGGGTTAGGCTAGAAGTAGCCCAAAGGAAAAAAGGGTAAATTTG
CTAAAGAAATTTCACAAAATTTAAGTTGTCTTTAAAAAGTAGGATTAATATGTATTATTTTAAATCATAAAAGTAGTTTT
TAAAATCAGTAAGTAGTTTTTTTCTTTTCTCGCCAAGTACCGAGCTAATATTTTCTTGATTGTGTTTGACTCGCTCCATC
TCGGGAGTGACAGCTAAAGGAGTTCCCTTGCCCATGTTTTCTTTGTATAACACCTGTGCGATGAGAAAGCATCCAGAAAA
ACAACCATGAGTAACATTTCATTTGTTGAGAGGTTTTAAGGGTAAGGTCAACTTCCTTGTTAAGAAAACACAGTCGTCCA
AGGAGCCAGAAGTTATATGCTGACAAAATGCCACCAGCTACTTTAGTGGAAGCTGTTGTTGGGATGGGGAATCTGCACCC
TCTAGAGAAGCAGGGACCTCAGCTGCTGGGGAAAGGCTGTCAGAGTTATCCATGTTATTTTT
>chr2:177854190-177854760 
CAGATTAGACACAGTCTCTCCCTAAGAGCATGTAGAAAATCATTTAACTGCTTTTTCCCAGCTGTTTATGTGATGCCAAC
CCCCTATGAATTGTTGAATTGGTTCTGAGGCAACTGTGAACCTTCTATGATTGCTCTTCATTGATGCTGTTTTTGTCTCT
TCTGAGAAATATATACTATAATAAATCATGCTGTTGCAGTTTTATTTTTTGTTGTTATTGTCTCCTTTCCTTCCATCTGC
ATTCAAGATATTAGAAAAGTTCCAATAATGAGACAAGGTCAATAGAGCTCCAAATAACTTGTCAACACGGTGACACCTGA
AAGGTGATCTTGGAAACAGAATAAGGGCCTGGTGGGTTTGAGTGGTTTTACAAGTCTATGAGGAAATTAGGAACTTTTAC
AGATACTTGGAGTTGGAAAAGTCAAAGATATCCATTAGGCAACAAGGCAAGTTCTGAGAGAGCTCATACATATCCATTAC
CTTCCCAAGTTTCACCAATAAATGAGCAACAAATTAGCAGATGGTCTATAAGGCAGATGGCCCAGTTCCCTTCTAGAGCC
AGTGTCACTTT
>chr2:216192689-216192921 
CTGGTTCAAGCGATTCTCCTGCCTCAGCCTCCTGAGTAGCTGGGATTACAGGTGCGCACCACAATGCCTGGCTAGTTTTT
CTGTTTTTAGTAGAGATGGGGTTTCACCATGTTGGCCAGGCTGGTCTCAAACTCCTGACCTCAAGTTATCTGCCTATCTC
AGCCTCCCAGAGTGCTGGGATTACAGGCGTGAGCCACCACACCTGGCCTCAGATCTCAGATACACTTTGACAC
>chr2:216197980-216198420 
TAGACTGGGTGTTAAGAAAACTGTCTTGATTTAGGAGTTGACAGGTAGTAACTTTAGCTTTCTTTGTTTATGATTTTACT
ATTTTCTAACCAGGTGCTGCTGTTGGAATTCCACTCAGTGAAGATGAGGCCAAAGTCTGCATGGTTTATGATCTCTATAA
AACCCTCACACCCATCTCAGCGGCATATGCAAGAGCAAGAGGTCAGACTCATAGGGCTTTTTGATTTGGGGGAGAAAGAA
AAAGCAATATTTTATCCTAAATAGAATAAAGAGGATAGAATAAAGAAAAAATATATAGATATTCTGTATAATATATAGAT
GAAATTAAGGACTTCTATCTCTATGTAAATATACAGTTATTCTATATAATATAGTTTGATTAAAGTAAAATACCCTTTGT
TTCATTATAGGATTTCCTATTTAATTTGTTTTATTAATATT
>chr2:216245217-216245406 
CTTTATACATAGTGAGGGTAATCACAGGGAGTCAGAGCTTAGGAAATAATCCACAACTTTAGTATCCTCTTCAAATGTCT
TGCTTTATGGTCTTGTGTATAAGCCAGGATACTCCAAAATTTCTTTTAATCAGACTTGTTTCCTTAAATATCACCTAAGT
TTTATTGTTTCTTACCATTCCTCTTTAAAG
>chr2:216246688-216247547 
CCATTTGAGCAAAAGAAATTCAAAGCACAGCAACTAACTATGGTGGTTTCACAACTTCTTTCTCTGTAAATTCCTCGCTT
GGCACTGAGAAGGAAAAAAGATGTTCGTAAAGGGCTCAGCTCAAGACATAAACTAACCAACAAGTTCACTTTCCCTATGT
GTAATTGCAAAAGACATGTCGTGGGCATTCAGACACCCAAGAACAAAATTTGACTTTGAAAATGGAAACCAAGCAGTGGT
TACGTACTGGTTACTGCAGTCTGAACCAGAGGCTGACTCTCTCCGCTTGGATTCTGAGCATAGACACTAACCACATACTC
CACTGTGGGCTGCAAGCCTTCAATAGTCATTTCTGTTTGATCTGCAAAGGGAGTGAAAAGCAAATGCAACATCCACGTCA
TCCACTATAAAGTCCTCAAGTGGCGTCTAGAGTTTGGTAGTAAACATATGGTGGCCTAGAATTTTTATTTGCAGAATTGT
AACAAAAATATGGAGAGTCAGACTTTGATTTCCTCTTGGACAAACCTGTTCATTGCTAATACAAATTACCATATGGGAGT
GAAGTCACACTCAAGGATAAGATCTAAAACTTAATATGATGCCCCCAACAATTAGTGATACTGCTCTCAGAAAAAATGAA
AATTAACTTGACTCTAATAAATTGCCTTAAGATCCTAATTTCACAAGTATTCTATTTAAAAACAAAGACAACATAGCTAA
AAAGAGCTGAAAAAGTCAGTTAGGCCATTTATCTCTTCTTAGTGTGAATGATAAACAAAACCAGAAGGGTGAATCTAGTA
ATTTAAGATGTCCATATCACTAAATAGAACTATCCATGTAAAAACAGAAATGCACTTAAG
>chr2:216291881-216292162 
AGCCACCGCGCGTGGCCGATGTTTATAATTTTTTTTGGCCAGTAGCAATTTTATTAATGATAATAAAATAACTCAAAGAT
ATTATCAAATCTAATCTTGTTCACCTTCATAAGTGCTCAAAGCAAGACAAAAACTCATCAAAAGAAGAAAAATTAGAACA
ATTAATATTTTTAATTGAAGGATGGCTGAGACACTACGTAATGATGTTGGCACATCATATAGTAAAAAGTTAATCAAAAC
ATATTAAAAATAATGAGAGGAGTGCACGTCCTTGTTGGCCAT
>chr2:218562719-218563838 
TCAATATTGGGACTTTGCTGTTTCTGAGGCATTCTCAATTATCTTTCATCCTTTATTACCTGCAAAATTAAAAGATTCTA
CTGCAAAGGCCTATCCTTCTGTCTTTCTTTCCTTTGAACAGTGTTGATCGAGGGCCTTCTCTGTTTTACGCAGTATGCTG
CCACTGAAAATACACAAGACAAGTAAGATAGAGCCCACCAAGGAAGGAGTTCAAGTTCAATAGGAGAAATAAACAAGGAA
ACAAGTATAATTCATGCTCAGACCTTCTCTCGCAGTTCCTGCAGCCCAGCCACAGGCTCTGGCCTCTCTCATTCTATTGC
AGGTACAACACACAGCCCCTTCTCTGGCACATCTACCCCATGGCCATGCCCACAAACCATTCGGTTATTTTTAATAACTT
ATATTAAGCCTTTCAGGAGACAGGATCACCCCCCCCCAACCCTGCCAGTCTCTTCTACCTCTTGGCTGCCCTTCACTTCT
TTCTCTTTTTTCCTCTCCTTACTCCCCTTTCTCAGAAGCAACACAAATTTCCCTACTTATCCTACACATAGCAGTTCTGA
GGGCATCTTTTATCACAGCCTTCAGCTGAGCATGCCCTTGTGTGTCACCCTCCCCCATAGTGACTCAAAATCTTTCTTCA
AAATAAATACAGGACCCTCCCTAAAAAAGTTCTGGAGAGGGAGGGAAGCGGGCCTCCATCTGTGCTCAGACCACAGAGCT
GCACTCAGAATGGAATGGGTCCTGTCCGGTACAAGATAGAAGAGGCAGCCTGGGTGGGAAATAATAAAGAGAATTCTGGT
GGATGCAGTGGATTTCTTGTTCTCAGCAAGACCATTCCAGAAATGTAGGGAGTTGGCCCATGGGCTCGCCAATGTTTGGG
TTATGTTTCAACCTTGATTGAGCACCAGAACTGTGCACAGTGCCAACTCCCAAGTGCTTTGAGGAGGGCTGGGTACATCA
TGCTTCTCTGTTTTTGTTTTTGGGTTTTCCCCCCATGTGCCTGGGATGTTTCTTCCATTAAAACCAGGACTTTTCCTCCC
TCTGCGCCTCCACACAGAATCCAGCCCAAGCCAATCAATACCCCTAGGACATGCTAAATCTATTTTAGTGCCAAAAAATA
>chr2:218568600-218568923 
TATAGTTATAGACATCATTGCTCTGGCATTCCCAATGTTCCCTCACCCTCCCACACCTACCCCAAGCCGTGGAGAATCAG
GAGTTGGGCTTGAACACCATGTTCTGCCTCCACCTGCAGCTCACAGGCGATACCTGTTTGCAGGAAAAACAGAGGAGTCC
AGTTTCCAAGGCTGTCAATCTGGAAACCAATCCATTTTCTAAAAAGATTGGAAACGGCATCTCAACGACTTGCAGTTAGG
CAAGAAGGCCTTGGCCTCCAGAGAGGCTCTCATATTACAAAACTTGATAGAAACCACTTGCGTGGGGGCTTGGAGAGACA
AGGC
>chr3:108444704-108446508 
CCCTCCAGGGGAAATAGGGATGAGAGAAGAAGAGTTGGGGACAGTGACTCAGACCCACTGGCCTGGCACAATGAGATGGT
GGGTAGAAGCAGGAGCATGGGAATAGGAAAGTAGCCTGAGCTGGAGGGAGAGGGGAGTGTTCAGGCGATGTATTCCTCAC
TTAGTGAGGAATAATCTGCTACGACTTCCGATGCTAAGATAGAAAACACGTCGCTTAGAGTCACACACCCAGGCCAGGTG
CGGTGGCTTAGGCCTATAATCCCAGCTACTTTGGGATGCCAGGATGGGCGGATCACCTGAGGTCAGGAGTTTGAGACCAG
CCTGACCAATATGATGAAATCCCATCTCTACTAAAAATACAAAAGTTAGCCAGGTGTGGTGGCATATGCCTGTAGTCCCA
GCTACTCAGGAGGCTGAGGCAGGAGAATTGCTTAAACCCAGGGGGCAGAGGTTGCAGTGAGACGAGATTGTGCCACTGCA
CTCCAGTCTGAGTGACAGAGCAAGACTCAGTCTCAAAAAATAAACAAATAAAAAATAGAGTCACACACCCCCTGTGGGAG
AGAATGAGGGATAGATCAGAGGCCTTCATCGGCCACTTGTAATCTTCACCTACTCAAGTACCTGCAAGAAGTCACTGTTT
CCAAGCTGAGATTATTCCAGCAACTTCTGGGCCAGGAATTCCATGAAGAGGAAAAACAAACTCTGCCATAATTGTTAGCT
TCTGGGATTTAGGATGGACTGGGATGGATTTGGGGAAGGATCTGGGGATGGATTGGATAGAGGCAGAAGTCCAGGGAGCT
GAGCATGGGTGGGGAAATGCCAGGTCTCTTACTATGGGAATCCTTTGTTGCCTCTATCTTCTCATCCACAGCTGATCCTG
AGATGTGCTGGGCCTCCCCTGGAACCACCAGCTCAAGGGGGTGAAAATGAATAACAGTAGAAACAGCTTTACTTTTTATG
TTCTGAGACAGAACAGGAAAAGACTAAGAAAATTGGGAAGATGGATGCTTCTGGAAAAGTAAGGGCTGAAAAGCCTTTTA
GCCGGGTTATAGGAGGCTGAGGTTTCAGTAGACAGCTTGGAGAAGAAAAGATGGTAGGAGGAACATTGTACAGTCACTGA
TCAGATCTCAGTAAAGAGAGGCAGGGGCTGAGCTGAAACATTTCAGTCCAAGAAATGAGGACTCTTTGCCTCTTTACTCC
CTGACCAGTGCAATAGTACCTGCAAAGAGTATTCCAGGAGGCGAGTACCACAAAGAATGCAGGGAGCATTATGAAGTGGC
CTCTTGGAGGAGCCTCATTCTGTCAGGGTGGAACTTACCTCTTCAGGCAGCCTAGTCTTCTTCTCTTCTGAGTTCATTTC
TGATATTTCCAGAAGTTCTTACTCCAAGCCAACCTTGTCTTGCCAAACAGCTTGCACAAACCCTCAAGTCTCTTTTATAA
TTCAGTGCAAGAACAGCTTGGCCACGATACTCTGTTTGTGGTCTGGGTCATTAACATGTACTGCAAAGAGCCCAGGTATA
ATCAGATGCTCCAGGTGGAGTAAAGTCATCTTCTATAGTCATTACCCAGATGTTATGTGAGTTGCTTGTATGCCATGGGC
AGCTCACTGTCCTCTATCTTGGCTTGCTCCTTTTTCCTGACTTATCACATCCATGTGTGGCCTAAATCATTAGGGGGTTG
CTACTGCTTAGCCTGTTCTAACTTACATACCAAAGAGCTATGGCCGGGCACGGTGGCTCACGCCTGTAATCCCAGAACTT
TGGGAGGCCGAGGTGGGTGGATCGCCTGAGGTCAAGAGTTCAAGA
>chr3:128360241-128360462 
CCCTACACAGCTTCACCTTCCTCTGAGCAAGAGCCACTCTGAAAGCCCAGTTAACTAAACACACCATGAAATGTCAACCC
TCCGTATCTTTACAGATATCTCTGCCTGAAATGTTCCTTCCATTCCATTAGCCTTCTTTGTGATTAATTCAAAATTTATT
AAGTGCTTACTAAGGCTCCAAGTACATTATATATATATTGATTTAGTGAATCTTTTTTTTTT
>chr3:139250373-139250560 
GGCACAGGCCAGCCTGCTTCCTTGTTTTTCTTTGTTAGTAGTTATCAAAAGCATGGTCCTTGAACCAACAGCATCAGCAT
CATCCAGGAACCTGTTAGAAAAACAAGTTCTCAAGCCTCACCCCAGACTTTCAGAATGAGAAATTCTAGGGGTAAGGCAT
GCTCAAATTTGAGAACCACTGCTCTAAC
>chr3:157993574-157993676 
TGAATTTTACAAACTTTACCTATATTAGTGATAACAGTGGAGCTGGAGAGTATTGCGCCTTCTCCAAGCTGCCTGGCTAG
AACCACTAATTGTGTGGTGGAAC
>chr3:158452216-158452418 
CTGCCTGAGAATGAAGCCCATTTCAAGAGTGGCAGAGCAGAGAGAGGGGAGGGCCCTGGGTTCCTGATGGCATTGTTGAA
CACAGGAATCAGCGGATCCTGGAGTTTATTTCTTATTATTTCACTTCCCTGAAGCTGGAGTTGCTGTTTCTTGCCCTCAG
AGGCAAGCCTAGCACAGGTAATCACCTCCCAGAACCCAGTCAT
>chr3:171892827-171893937 
CATCTTTGCTCCCTGACCAGGCCCCTGCTGCTTTTGCTTTCTCGCTGCTTTTGCTTTCTCTGCTGCATTCCCTGGATTTG
TCTGACAGTCCAGGGTTCTTGTCTCCTTGCCGTTGTCTCTCTCAGTCATCTCAGAGTGGTAATAGAGAAGCTAGTTGATG
GCCAGGGAAAAGCTACAGAGAGCTAATGTCTGCTGCTCCTTGCTTCTCTTCCTGTCACCTTTGGGCCTTTGTTGAATGAA
CAAGTGGAGAGTAAGTAGAGAAAGGGGTTTCCTGAAACATTTCCAGCCTGTTCTTTTAAGTGCTTTTTTTCCTCAGGATT
TTATAGTCCTATACGTGGTAGGTAGGCGGATGGGCGGGTGGTGGGGGAGGTATTACAGCAAAATGCTTACATATTCTTTT
CACCTCTTGTTTTCTTTTTTGTTCTCAACTGGGACCTACTATTCTCCTCCCCATTGCTGAAAGGCAAATTCTTAGAAAGG
GGCCATTTAGAGTATGTGTAGCTGAAGAACCTCAAATAGTTCTTCATTTAGCAAATATTTAATTTCTTGAGTTCTTTTTA
TGTTTTGAATATTCTTAGAGATACGAAAATGAATTTGATGTAGATTCTGCCCTTAAAGGGGTTTAAGTAAAATCTAGAAG
CAGAATTTACACAGACAACCACACAGAAAACCCTAAATCTAAAGCCGATATGTAAACACATGATTACCATAGTAAGTGAG
AACCTTGTACCGCGTTGGAGAAGTGTGAAGGGTCTCCCCAGAAGACATTGTTTTTCCTGGGGAGGGGATCACAGTAGTAC
AGATGTGAAAAATCTGCCCTAATATTTTTTGTTTGCACTATGTGGATGGAAATGAAAACTTACCTGTAACAAACAGTTTT
ATCTATAGAATGTTTTATAAGCCTATTTTTGTTCCTTTTCTATTATATGTCTACACAGAATATAAATTTACCCCATCAGG
TGAAAGCTCAGCATAGGTGTGCAAGCCCCACTTGGCTAAAATATTGGTTAGAGCAATAAAATCCTGTGTTCCATTCCCAA
ACCAGTTCCAAGCCAGGTAATGGGTTGAAAAGGCCTTTGATTAGTTGGATTTCCTATAAACCAACTCTGAA
>chr3:171906484-171907493 
GGCTCCCGGCCCGAAACTGAAGTTGTTTAATTGAGAAGTTTCAGGGCTGTGAAATGTACACTGAGCACACACCCTGCACA
TTTCATCTTCCCGCCTTTGTTTTGGATTCTATATCTTCAGTGCCCTTAAAGTGTGAAACTCTCAATCAGACCCCGCTTCC
TGCACTGCTCCCCAGGTATCTTACATTCCTTGCAACATTTTAGACTGCATGTACTATTTTGTACTCAATTACATAATTTT
ATTTTGTTCACTATTGTTTTATCCTTGCTTGGGTGTTTTCCTCACTATGGGAAGAAGAACCCTAAGAATGAATCATCTCA
CTGGGAAAGGAAGCATTTAAAACTTATTTAATGTATTTTTATAATTGGGGAACTGTAAGTATTTCTTTTAGCATTAATGC
TTGTTTCCAAGAAATGGTGAACTTACCTAAACTTAGTAAATTTTTGTCATAATAATAGAATATTCACAATTGTTTTTAAT
TTATAAAAATGTAAGTTGCTTTCTACTAGGGTGTTATTTTAGGGGGGAAGATTTGTAAAAATGTTCAGTCAAAATATTGT
CATGTTAATCGTATTTTTCAAGATGTGCTAAAAATGATTTCCCACTTAGAACAAATTAGCTGGAGGCCACCTTATCCCAC
CTCCAGCCCCCTCTGCAACACCCTTCATAGCTAATTACCTGCTTTTCATTCCAAATTTTCTATGACAAGGTGTTCCTACC
TCAACAGGTGATCACCATGGCAACGAGGTAGTCTGTTCTATTTTTGGAGTATGAAAGTAGTGCCTTCTTAAATCTAATAA
TAAATGAGAGTTCCAGAAAACCAGTGCTTCAAACAAATTTGATTTACTTGAATTTTTTTTTATTTTAAATCACACTTTGG
GAGGCTGAGGCAGAAGGATCACTTGAGCCCAGGAGTTTGACACCAGCCTGGGCAACATGGTGACACTCTGTCTATACAAG
AAATATAAAAATTAGCCAGGCATGGTGGCACACGCCTTTGGTCCCAGCTG
>chr3:171914216-171914535 
TCCTCCTGCCCTGACCTACCAAAGTACTGGGATTAGAGTCTCCCAGCCTTTAATATTTTATAATTTATTTCCATATGTCT
TTTTCCTTGAGTTTAGAGTTGGACATTCTAAGTTTTAGCCCTAACTCTTGGTCTTTCTGGGACATCAGTTTTCTCATCTG
TAAAATGGAGGTGGGAATTGGCTGACATTTCAGGTCACATTCTGTGATCTGACCCCTGGGAGAGCTTGGTGAAAGGTTCC
CTTCTGATTGTATCCTGAATAGAAGAGGGAGGGTCTAGAGGTTAAGGACAGCCCTCAAAGTCTTGTAATGTTAGGATGAG
>chr3:171934284-171935149 
ACATCTCTACAAAAAAATACAAAAACCAGCTGCACATGTAGTGGCTTGCCTGTAGTCCCAGCTACTCAGCTACTCAGGCT
GTGGTGAGAGGATCGCTTGACCCCAGGAGGTTGAGGCTGCGTTGAGCTGTGATCATGCCATTGCACTGCAGCCTGGATGG
CAGAGCGAGACCCTGTCTCAAAATAAATAAATAAGTTTAAATGATAAGGTAATCCTGAATGTTGTTTATTTGTAGCCTAA
GTAAATTATGTTTCAAACTGGGGCAAGGTGATAAAGTTTAACTTGAAGAGCAGAGTCCTGAGACCCTGGGAGATTCAGCT
TCACCGTCACTCTGGATGTATGGAACCCACTGTTTTTTGTTTTTCCAAAGATAATTTCTTGGACCTTTTCTCAGAGGTCT
TCTACCTAACTCTTCAATTATTTCTGTTGCTAGATCAGACTTTCACCAAATGCTCATGCTGCTTGAGTTGTCTGGGCTAT
ATGCCTGACTCCATGCTGAGATACACAGAAACCTCAGGCCAAAAGCTGGGTCTCCCCGTCCCCCACATGGTTCTGTGCAC
CTGTGCATTACTCATTCCGCATGCCATTCTCTCCATAATTAAGAACAGAAATGCTTGTTCTCTTCAATGTCATTGTGTCC
TTGGCATCCTGCACAAGGTCTGGCAGTTACGTTGGGTTCAACAAAAGTTTGTTGAACTGAACAAAGCAACAACCAAGGGT
TCTAAAAACTGGAGTTGAAGGTTATATTACAAGCCTGTCTCCTGGTACCTGATGTCTTTGACAGTCTTAAAGCTTGCATT
TCTGTAGCCCTGAATTTAAATCAAGTTCTTTTTGAAACCATGTTAGGTCATCATGCCTGCTGTGAA
>chr3:195678408-195678599 
CAAGAATAGTAGTAGTGTATTAGCTACTACTAATACTCACAGCTGACAATTACTGAGCACTTGCTCCGTGCCAGGAATCA
CGGGAAGCACCTCACATGCATTTCCTCAATTCTCCCTCCCAGTAATGGCGAGGACACAAAACTGGTAGAGCCAGGACTGG
AATCCAGGCAGGCCCCAAAGCACTCCAGTGGA
>chr3:195678632-195679652 
GAGGTCCAGTATTTGACCACCACTCCTAGTTGAGCAAGTTTAACAGAAAACCTAAAACTAAACTTAAAATCTAAAAATTT
GAGCAAATGCATAAAAAGCAGGCTCTTAAAATGGATCATAAATCTTGCATCACTTGCTGGAAAACCACTCAAAATACACA
TCTCTGAGACATGGCCTCTGAGGAGGGCACTCCATGTGGCTCGTATCACCCTGGTGACAAACCACGTGAACCTGGGTGGT
CACCTGACCATATTGAACAGACGATGCACAGAGCCATTTGCATCCACTGTGGTCAACATTTAGGAAGTTTTAAGCTAAGA
TTTGCCAAATTGTAGCCTACTGGATTCCGGTTCTCTTGACATCTCTTTCTAGTAGCCATGTCTTGCACTTCCCGAGTATA
AACGAACTGAGATGCAAATAAAAAAAAGGAGGATTTAAGAATAATGAAAAGAGAAAAATCAAGAAAGCACAATCACTAGT
GTAGAGATAACAGAATTTCTGAATTCCCTGAAAACAATCTATATAAATGCATGTGAAATAATACACCAGCATCTGTGGCC
CATACGTCACATATTAGGAACTGATAACATAAGGTAAACATGTTACTCTGAAAACACAAATCCTCACAAATCATTAGGCA
GTAAGACTGAATCCAGCACCTCCCCCACCCACAGCGCAGTGAGGCAGTGTCTAGCAGCCGTAGTGCTCCCCGCGCCCCAG
TTCAGTCTCTGGCAACATCAGATACTTCCCACTAATAACGAGGAGCCTTTCAACATTTTCACATCTCAAAACTGACCCCT
TTTCTAGCTTAAATGGCACGGATCTGGAAAGGCAAACTATACTCAGAATCAGAAAAGATGACTGCCCCTGAGGGATTACA
GAAAAAGCAGCAGTCAGGTGTTCAATGAAGTAAAATGTATCCAATGATAGCTCAGGGGAGGGGGATCAATTGAGCTGAAA
CTGGCAAGAACGTAACTCCAGGGAGCTCACAACACGCAAGGACCCGGATTTCCCGCTGCCT
>chr3:195687862-195688036 
AGGGGGCGGAGCTCACACAGTAATGATATGACAGGGGGCGGAGCTCACACAGTAATGATATGACGGGGGCGGAGCTCACA
CAGTAATGCTCTGGCAGGGGGCAGAGCTCACAGTAATGCTCTGACGGGGGCGGAGCTCACACAGTAATGATGACGGGGGC
GGAGCTCACACAGTA
>chr4:3678338-3678594 
TCCGGAAGGATTCTCAGGCTTGAGGCGTGGGAGTGAGGAATCCCAGCCAGGGCTGGGCCACCAGCAGAAACCTGCAGGGA
AGAGGACCTGGTGTGAGGAGTGGGCTGCAAGGTGAGGAGTTCTGGGGACTAAGGGGGTGGGATCTGTGCTTCATCCTGGG
AGGTCATTCAACAGGGGCCTGCCCCCAGGAGCAAGTCACCTGCCTGGTCGCTGCTATGGCGACATAAACACCAATGACAG
GCAGGCCCCGCTCTGGA
>chr4:24433033-24433442 
GGATAGAAGAATGCAAACTCTGCAAAATATAACTGAGATAGAAACATGGATACAGATGAAATTAGCTGAAACATCATCAT
TAAAGCCTCCAAGTGGATAAAATCTCTTAGAGGGTCAGGTGTTAGAAAAAGCAGGGAGAATAGACCAGTCACCCTGGGAT
CGCCAACATTCAAGGACCAGAGAGAAGAACCAGAAAGACCGTCGAATGTGCTGGAAGAAAGTGTAGTGGCAAGTGGCAGA
AGGTACTTTGTGGCCTCATCATTTTCCAACACAATACTTTCCATTCATCTCCATACATATTTGTGTCCTGTTTCCTCCAC
TAGAATAAAATATGCCGCTGAATCTCCAGAAGCTAGAATAGGGCCCCTAGCACATGGTAGGGATCAATAAATATTTATTG
AGTAAGTGAA
>chr5:1605954-1606151 
TGAGCAATCCACACCCGCTGAGTTAAACCCTTCCCACATAGGCAGATCAAATCTGCTCCATCACCAGGGGCAACAAATAC
CATCACCCACATCCCTGGGCCCATGTGAGAGAAGGACAGTGATGGGAATGGACATGTACTTCACAGGGCACTGTCCTGCT
TCTGAGGTCTGATTTTTCTCAGTTCTCTTTAATATGGG
>chr5:1606486-1606699 
AACCTTCAAAAGAATATAAAAATTATTTCTTAAAGTACAGCTTTAAAAATGCCCCTTAAAAATACATCAATGTTATATTA
AGGCAAACCTACTTCAGAAGCACAGAGACCTTGAAAAAAGTTAATTTCTTGTAATTCCAAGATGTTTTGGGAATGAGAAA
TCAGCACAGAAAATGGGCTAGGAGGATAATGGATGAAACCCGATGGGCTGATCA
>chr5:38870233-38871964 
AGACACTACTATGCTGTTTCTTTCAGCATCTTAAAAACCATAGTTTGATGTTAGTCTCTTCTAATCTGGGGCTGAAAGGT
GGGAATTAGGATTTCTCATTTGTAGTATGTATACCTCTCGCTCACTCTGTCTTACTTGCTAAAATCTAAGCACAGTGCAA
CCAGACTGAGAGGTCAAACCATATAATAAGAATGATTTTCTTTTTTTTTTTTTTTTTTTGAGACAGAGTCCTGCTCTGTC
ACCCAGGCTGGAGTGCAGTGGCGCGATCTCGGCTCACTGCAACCTCTGCCTCCCAGGTTCAAGCAATTCTTCTGCCTCAG
CCTCCTGAGTAGCTGGGATTACAGGCACACGCCACCACGCCCAGCTAATTTTTTTGTATTTTCAAACAGACCCACTGCCC
CACCTCCAGGTGTAACCGAAATGCAGGTTCAGTTGCTTGCAGCTTGCAGAGTCCAATTAAAATGAGCAAGGTCTGGTATA
AAAATAAAACCGACTTTTTATACCAAAGCTAACTTAGGGGAATAAGGACAAGCTTTCCTCCTTAAAGGGACTGCTTTGCT
TTTGGAGTAGAAAGTGGGCACTTTTAAAGCAGGGGGCCTATGCAGTGGCAGAAGTGAGCAGGTAGGGGTCTGCATACTCA
CTTTGGTGCCTTATCTACTGGTTAGTTGAGTTGACATCTTCATGGGCAGAAATAGGCTGTAAGGTGGCTGAAAATTCTCC
AGGTGGGAGAGAGTTTCACAGTGGGCATACTTTGGGTTGTAAATCAACTGTTACCTCTCAAGGCAGTCTCCTGGTGGGTG
AGAGTTCCTCTCTGGAGCTTCTAAGCATATCATTATTAACAGATGAACTTGCCTTGTAGGGAGTGTCTGGTGAAGGGGAG
ATAAAAGGTTATAATTGCATTTCCAAAGGGCTAAGTAGGAAGTGGGGAACAGAGGGAATTGGGGAAAAGAGAAAATAATA
AAACAATAGTAACTCATTCTCCTTTTCTTAGAAAAATGGGGTACTCGGTTACACAGGGTCTCCAGGAAATCCCAGGCATC
TAACTCTAAGCTTTCAGCCCAGCTCATTCTCTAGTGAAGTTCCCTTTTCTGATCCAGCACTATTTACTATGTGCCTTCTA
CATACAAGCCACTCTATTCTCAGAGCAAGCTCTGCTGCTCATGCTTTCAGCTTCTTTTGTTTAGATCAGACATGCATTTC
CCTGTTTTTCTATCAACCAATCTTCACTGCTGCTTCCAGCTTTCTCTGTCAAGCATGCCTTCTTTGGTAATTAATCCTGT
CTTTGCCCTGACCTGTACTATTTGGATTTCTTGTCTCAATTTCTGCTGCATTTAACCAAGTACTTACTAAACTCCCACTC
AAACTATTTGGCTTACCACTTAATCACCCAGCCAGATACAGATCTGAAGATTTATTCCAAATAACCTGGCTTAATTTCTC
CAATCAACGAGGCAGAGCCAAGACTTTCTTCAGTTAACCCTGGGTACATGTTTCCATCAGCCAGAGATTATGACTGCAGC
AATATTTTCCTCTGTCTGTTGTGTATATGTACATACAGATAGAGATAGGGAGATGAATACATAGTGTGTTTTTAAATAAA
AGTTAAATTATAGTATATATATATGCTCAGGATTTTTTTATTACTTAAAACAATTACTACAACATATGATGAGTGTTTTT
CTTTGATATTAAATGTTCTTCTAGAAACAACATTATTTTTAATTGCTGCATG
>chr5:77323864-77325907 
CGCTTGAACCTGGGAGGCAGAGGTTGCAGTGAGCCAAGATCGCACCACTGCACTCCAGCCTGGCGACAGAGTAAGACTCT
GTCTCAAAACAACAAAAAAAAAGAAAATAATTAAATTGAATAAAAATTATAATTTTGGCTGGGTGCTGTGGCTCACGCCT
GTAATGGGATTATAGCACTTTGGAGGCTGAGGTGGGCGGATCGCAAGGTCAGGAGTTTGAGACTAGCCTGGCCAATATGG
TGAAACCCTGTCTCTACTGAAAATACTACAATTAGTCGGGCATGGTGGTGCGTGCCTGTAGTCCCAGCTACTCGGGAGGC
TGAGGCAGGCAAGAGAATCGCTTGAACCAAGGAGGCGGAGGTTGCAGTGAGCTGAGAGCGCCTGGGCAACAGAGCGAGAC
TCCATCTCAAAAAAAAAAAAAAATTATAATTTTGTCTCTTCTTTTCCAGGATTTATACTGCAAATGGCGTTTACTTGCCT
TTCTGTATTGGCTGGAACTTCCATTATAATGTGGAATATAGTGTGGTGAGCAGACATCCTTGTTTTGCTTTTCTGACTTA
AAAGAGATTGTTTCTGATATTTCATGTGGCTATGGGTAACCTGTACGGGCCAGAAGTCATTTGAATTTATAACTACAACT
GATGTCCATCTTCATAGGTTATCCTTTTGGGCTTTAAAATCAGGGTGATGTTAGACTTACAGAATGACATGGCATGATTT
CCGTTTCTTTTGTTCTAGAAAAATTCTCTTTTTTAAGGTTCTGATACAATTTAATCGTTTTTATTCCTAATTTATATTTT
TCTAGGAAATAATTTCATCTAACTACTCCAATTTACTGGTGTAGAACTGTATGGTATTATTTTGTAACTTAAAAGATCTC
TGTGCTTTGTCATCTTTCTCCTCTCTAATCTTTCTTCGTTGTCTTTTTTCTTTAATCATATTATCCCATAGTTTTCCTTT
TTTTTGTACATCCTATATGTTCTTTTAAAAAATGAGTATTTTCTGTACACAGGAAACAAGGAATTCTATGTAAACATATA
TATCTTAGATCAAGCTTGTTAATTAAATCATTAAACCTGTATGTATCTATACCTATTTAACCTTACTCTCTGATTTGTCC
ATTTCTGATGTGCATGTTAAAATATACTATGATTATGGCTTTGACAATTTCTCCTAGTATTTGTATTGTTTTCTGCTTTA
TAAATTACAAAAGTGCATGGTTTAATGGTTTGTAACAATTGTATTTTCTTGGAGGATTACAATGAACACAAAATATTTTA
TTATTACTTTTTACCTAAAATACTTCTTAATTTTTCTAGTTTTAGCACATCTATCTGATAAATGCATACACACACACACA
CACGCTCACACACACACACTTCATCTATCTAATCTCAACTTTTCTGTGCCATTCTCTCTTAGGGAGGTTTCTCATAAATA
GCATATGTTAAATTTTGTTTTTTACCTGTTTAGTAAAAGTAGGATTTAATCTCTGACGTGAATTGTGAAAACTAGTATGT
GTGGTGTGCATGGCCTCTCCAGCCACCTTTTTTTGTTTTATATTTGCCATGCTTTTTCCTCTTCCTCTTGGTTAAACTGA
CCAAGTTTTAAACATTTATTTTAAATTATTATTATTTTTTTGAATAGAGACAAGTTCTCGCTATGCTGGCCAGGCTGGTC
TTGAACTCCTGGCCTCGAGGGATCCTCCCACCTTGGCCTTCCAAAGAGCTGGGATAACAGGTATAAGCCACCACACGCAG
CTCTGATCAGGTTTTAATTACTCCCTTTCTTCCTACCTTTAGCTGTTTAGAAGTTATAATACATCACATTTCTATTATTT
TAGTGGTTATCTTTAATAATTTAAACAATATTTAAACTAATTTTTGCCATCGATCAATTCTCTTCTCAGACATAACAAGA
ACCCTAGTATACCATCACTCCTCCTTGCACTTGTCTCTGTGGGGATTTTGGTTCCAATTTATTGTTAATATTTATTTTTC
ACATTATGTCAACAATTATTTTTATACGTTGATAAATTTCGTAG
>chr5:77329974-77331369 
TGTAATGGCTAGGTGTGTAACGAATGCTAAAAATACATATACTACACACAATTTGTACAACTATTCCAAGGCAGTCTAAA
CATTATCAAAGCAAAACATATTTGTTTAAATGTTTTGTCTTTCACACACACACAAAAGCTGTTGAAAGCTTAGTTTTTGA
TCTGCTATCCTTTACAGGTTATATAAAAAATAGAAGAACAATTGAACTTACCACAACTGGAAACTGGCAGTCTGAGTAGA
ATCACAAAAGTCAATACCCATTGAAACTGTAATGGATCCCTCAGGCTCAAGAGAGTCTAGGAAATAAGATAATTTAGACA
TGAAAACACAGAGGATGTGAAAAAGAGGCAAACTAAACACTGAAAATTTAGGTAATGTTTGTAGCTTGGTTGAAACTGTG
AAATGTAATGATGGCTTAAAAATTTCAAACTAAGAATATTAAAGCAAATTACAAAGTAACCTAACTATTCTGTTTCAAGG
TTTTCTTTTTCACAAATTAATTCTGCGCATACACCAATGAACACATTATACCCATTTGTTTCAGAAATACATATCTTCCT
GAGAAATGTCATGTTTTCTAATATTATCTCTATAGGTACTGAAAATGAGAAGGAAATAAATGTGTTCTTGTTTCGCATAC
CTGTAATGGACTTTGGGAGTTCATAAGAGGTTATGTACTTAAAACTATGGCATGTTTATTCTAGATATAAAAAGTAAATT
TTAAACAATGTCCAAAATTTTCAATGAAAAAAATCCTAAATTAAAAAATGTAAATCAAGTTGGAAGAAGAAATTAAGATG
CACTCAGAAATTAATTAAGAGATCTCACATTGAAACCAAAATGTTAAGTCTAATTGCATTAAATACTCAAAAAAATTTGT
GGCAGATTAGATTATCTTTATAAAACAAAAAATAAAATGACATTTGATAGATTTGGAATTTCAGAAGCTTCATCTATCAA
CTAACCAAGTATAGGAAATAACTATACCAATATACAATACAGTATTTTTTTTCAGTTAACAATGACAAAACTTAAGGCAA
ACAAGAACAAAATTTTATTCTGCTTATGATTTGAAAGTTTAGCTATATCTTAGAATAATTGAGGGGATCTTAAATAAATA
TGTATATATTTGTTTATATATAGAAACTGTCCATTTTTGATTTCTACTTTGCTCAAAGTATTCTGTATAATTGCAGCTAT
ACCATACAATCACTTTATATTTAGCTTTATCTATTCTCTATACATCCTATCACACGTAGTTATATTTTAGCAAGCACACT
TCTAATTCAATAGACTGTGACTATTCTAGGGCTTCTTGGTAAGTATGATTTGCCATTGAATGCTAACCACGACAGAGATG
ATGGTACAGTCGGGATAAAATAATAATTCAATAAGC
>chr5:92840311-92840423 
TGGGGAGGCCTCAGAATCACGGTGGGAGGCAAAAGGCACTTCTTACATGGCAGCAGCAAGAGAAAATGAGGAAGAAGCAA
AAGTGGAAACCCCTGATAAACCCATCAGATCTC
>chr5:92912339-92912790 
CCACTAGTTTATCTCATAGGCAGTAAAGAAAGTGACATTAAACACTGAAACATATTAGAGCAGTCTTTAGTCAGTGAAAT
ATCCAACTCAGATCTACTTCTGATGGGCTAATCCTGTAGTAGAAGAAATAGGTGCTCTGACAGGTAACTATTAAGGGAAA
TGATTATGTAGAGCAGTTGATTGTATTCTCAGGGTACTCCAACAACCTTCAGACTCATTTCAAAACTTCAACTTTCATCC
AAACCTAATCCATTTTCCCTGGAAAGAATAGCCATGCGGTTTTATTCTTCACTCAAGCTGGGTATTTAAAATAAATAAAT
TTTATAACATAAAAGTCTTCAATTATTTCCTTTTTTCTTTTTGCATAAATGCATTTAGATAGCTAAGACTTGATTTTTAT
AAAAAGTAAATATTTGGCTCTAGCTTCACTGGTGTGCTAAGAATGATTGTCA
>chr5:92916211-92917229 
CCCACGACGCACGGTCCAGGGTCCGAGGGCGGCTGGGCCGGCGGACTGGGCATCCAGTGTGCCTGCGGTGCCCTGGCGCT
CGCTGTCGCTGGTCTCCCACTCCCTTCGTCTCTCTCCGCGTTCTCCTTCCCTCGCCCTATCTCCCTCTCTCCGCCTGCTG
CCTCTGCCCTCGACTCCCTGCCTCTGACTGTATGGGGAGTACGATTTAGAATCTGTACATAGAAAGGTTTTCTTTTCTTT
CTTTTCTTTTGGTCTATTTTAATCGTGTTCGTTTCACCTTTTAACTGACCAGAAGACGGGAGCGCGTTTGCGCGTTTATT
TGGGCATAGGGACGAGGGCAAGGAGCCCCTGCTACCCCCAGTCGCCTCCTCGCCATCAGCTGCGTACAATGGGCCACCGC
TCGCGGAGTGCATTGACAGTTCTCCATTATTCGAGCTGGAGGGGCTGTGGGGCAGGCACGGGAAAACCTTTTATTCTGCT
CTTTAAAATCATCGCTCGTCACTAAGCGGTCGCCGACTCCCGACTTGTAGGCTGGAGAGACCAGGAAGCGCAAAACGTCC
CCCAAACACGCAGTGCTTCCCAAACCCCTCCCTGGTGAGACTTAAAGTGAGAACGAGTATTAAAAAACAAACCCTACCTC
TGTCAATACAGCGTGGCCATTTACTTCCACCTTTACCTGAGGGCGTGTTGGCGCTAGGAATGCTCGAGCTGAGACAAACT
TTTACGCCCTCGCGAGTCGAGGGGCGGGCGGGCGAGCGCGGCTCCCACCCCCGGCGGCGGCAGCGGCGGCTTTGTCACTC
CGCGCGGCTCCGCGCCCGCCTGAGCCTGCCTAGGGGAGCGATCTCAAAACGAGGGGGGTGCGAGTATGCGATTGGAGAAT
ATGTAACTAATAGAAGTATCATTTTCCCCCAGTACGATCTTTCAAGGAAAAAAAAATCCATTGAAAGAATTTTCAAAGTG
CTGTCTTCGTTTGGAGAAAAGGCACAGGCTGCCTGCGGGGAGGGGAGGAGGGACTCGGC
>chr5:92933607-92934145 
TATCTGAGCCCACCTGAGCTTGTCTGCTTGAAGCATGTAGGGGGGTGGGGGGATTTTATTTTTAAAAATCTTTCTCCTCT
TCTTTCATCGTAGGCACTCCTTATAACTCCTACAGTGGCAGAATTGCCTCCTGTGAGCTCTGCAATTCCTCAGAACAAAT
CACCTGAATGTCTCTGCAAATAGCAGACCATGAGGAGTGTGAGGAGGAGTGGAGGGGGACACAAGTGGGAACTAATAAAA
CTCTTGTTAAAGGGCCTGCTCAGGATCCGTGGCGTCACTGGGCCTTTTACTTGGGAAGCCAAAGAGTTGTATCCCTAAAT
GAGTTAAAGACCCATTTACCTCTGTCGTGTCCTATTCATCAAGTCACAAGTTGAGAGTTCCTAACATGAAACTATTTGTT
TGCTTACACAACCAGCTGGGCGCAATTTCACGTCTGAGATATCTATCTGAAAGCGCCTCTCATTTATTATCTCTCCTTGT
CAGCGAATCCATTTTCCAGCTCCCCCTCCCCCCCTTTGGAGTTTATTTATTTATTTATA
>chr5:92935950-92936672 
AAAAATGCAATTTTAGAAATTTCTATTGTTGTAAGAAGCATTTAAAAATTATGCTCAATCATGCAGTTTTAATGACCTTA
CACCTATTTGGGGGAGAAGTGTCTTTTAGCCATATCTCAACGGGGATAAATATGTATCCACTTTGCTCTCCCAGATCCTG
TTCCTTGAACTCCATCAAACTAGGCAGATAGTTTTACATTGGAGTGTACAAATTATCCCATGTTGACAGATGTTTGTCAC
TTAGTAACTTCTTTCCAAGTTTTTCCCCCTCCCCTAAGCTTTCTTTCCAGCTTGCTTTGTTGTTTTAAAATATGCATGTC
TCTCACTGGAATGCCAGTCACGAGTGCAAACTTTGTGTCCAGCCTCCCACATGAAATGATCCTTTTAAAGGGAACTCGAT
ATGTCTCAATCTGCACTTCACTCAAAGCCTCTGGGTACGGGCCACTCACTCACTGGTCCTGGCTCCAAAATAACTCAGCA
GAAACGAGTTTCCAACTAAAAATCCCCTCGAATGTCTCCCAGGGAAGAAATATAGCTCCTATAATTAAAGGAGGCAACGG
CCAGAGGGGGAGTGCAGCCGGCAGCCAAAAAAGAAAAGTAAGAGTTTTATTTATTTGCTGATTGAACTTGGGTTGTCATG
ACCAGCAGGTTTATCCACATTAGAAGTGCTGGAGGTTTGTACTATATGTGCACAGGAGGTAGAGGTGGGGAGAAAAGGAA
GGA
>chr5:127402236-127402437 
TTCTTTTTGGATGCAATTTTAATTGCATTTTGCCCTCTGAATTATCTTGAGGTTATATAAAAATCACTTAGGAAGATACT
ACTGTTTCTTTTTATTATCTAATTAATTTTGCAGTCATATTTTATTTTCAAGCAGACATGCAACAATACGTGTTTCATTT
TATTATAGTCATGAGAAAAGCATGTTTGAAAAGCAAGCCATT
>chr5:141720592-141720703 
AACATATTAATTGGGTGGAATGCAGTTCAGCTCATAACAGGAGACAAGAAGCAGAAACTGAGAGGGGAGTGCGGAGGATG
ATAAAAAAGGGGATCCCGCAGTGGCTTACACC
>chr6:3845994-3849937 
GCTGGAGTGCAGTGGTGCGATCTTGGCTCACTGCAACCTCCATCTCCTGGGTTGAAGCAATTCTTCTGCCTCAGCCTCCC
GAGCAGCTGGGACTACAAGGCATGCACCACCACACCCAGCTAATTTTTTTTATTTTTATTTTTATTAGAGACGGGGTTTC
ACCATGTTGGCCAGGATGGTCTCGATCTCTTGACCTCGTGATCCACCCGCCTCGGCCTCCCAAAGTGCTGGGATTACAGG
TGTGAGCCACTGCGCCTGGCCTGAAAGGGCATCTTCTATTCAGGCGCAGTGAAAAAGCTGGGTGAATGCTGCAGGGGTCC
ACCTATTAGAGACCTTAGAGGACAAACAAAGAGATTCTGATGTGGCTGTTACAAGGGAAGTTGGAGTTTTTCAAGTAGGA
GAGTAATGTTATCAGATTCATTTTTTATGAAGATCTCTGAGGATATTGTATAGAAGTTAGACAAGAACAAGAATACAGGC
ATACCTCGGAGATACTGTGGGTTCAGTTCCAGACCACCACAAAGACAGTCACACAAATTTTTAAATTTTCTAGTGCATAT
AAAAGTTATGTTTATACTATACTATAGTCTAGTAAGTGTGCAGTAGCATTTTGTCTAAGAAAATAATGTGCATAATTTCA
TTAAAAATACTTAATTGCTAAATAATGCTAATGATCCTCTGAGCATTCAGTGAGCTGTGCTCTATTTGCTGGTGGAGGGT
CTTGCCTCAGTGTTGATGGTTGCTGACTGATCAGGGTGGTGGTTGCCAAAGGCTGGGCCTGTGGCAGTTTCTTAAATCAA
TATTGAGTTTGTCACATTGATTGATTCTACCTTTCACGAAAGATTTCTTTGTAACATGTAATGCTGTTTGAATCAACTTC
TTCCAAACTTCTGTTAATGTTGATATTTTACCTCCTCCCAAAAACTGTGAATGTCCTTCATGGCACCTACAGTGGTGAAT
GCCTTCCAGAAAAATTTCAATTTACTTTGCCCAGATCCATCAGAGAAATCATTACATACAGCAGCTATAACCTTTGGAAA
TGTATTTCTTAAATAATAAGACTTAAAAGTCAAAATTACTCCTTGATCTATGGGTTGCAGAATGGATGTTGTGTTAGCAA
GCATGAAATCAACTTTAATCTCCTTGAGCATCTCCATCAAGCTCTTAGGTGACCAAGTGCATTGTTAATGAGTAATAATA
TCTTGAAAGGAATAATCAGAGCAGTAAGTCTCAACACTGGGCTTAAAAATATTCAGTAAACCATGCTGTAAACAGATGTG
CTGTCCTCCAGGTTTTGTTGTTCCATTTACAGAGCACAGGCACAGTAGATTTAGCATAATTTTTAAGGGCACTAAGATTT
TCAGAATGGTAAGTGAGCATTGGCTTCAACTGAAAGTCTCCAGCTACACTAGCCCCTAGCAAGAGAGTCAACCTGTCCTT
TGAAGCCATGAAGCCAGGCATTGACTTCTCCTCTCTAGATATAAAAGTCCTAAATGGCATCTTCTTCCAATAGAAGGCTA
TTTTGTCTACATTGAAAATGTATTGTTTAGGGTAGCCTCCGTCATCAGTGCTCTTAGCTAGATCTTCTGGATAACCTGCT
GCAGCTTCTCCATCACACTTGCTGCTTCACCTTGCACTTTATGTTATAGAGGTGACTTCCTTCCTCAGCCTCATGAACCA
ACCTCTGCTACCTTCAGACTTTTCTTCTGAAGCTTCCTCACCTCTCTCAGCTTCACAGAATTGAAGAGACTTAGGGCCTT
GCCCTGGATTAGGCTTTGGTTTAAGGGAATGTCGTGGCTGGTTTGATCTTCTATCCAGACCACTAGAACTTTCTCCATAT
AAGCAATAAGGCTGTTTTGCTTTCTTATCATTCATATGTTTACCAGGAAAGCGCTTTCAGTTTCATTCAAGATTTTTTTC
CTTTGCATTCACAACTTAGCTAACTGTTTGGCAAAAGAGGCCTAGCTTTTGGCCTATCCTGGCTTTTGACATACTTTCCT
CACTGAGCTGAATCATTTCTAGCCTTTGATTTAAAGTGAGAGACGTGTGACACTTCTTTTCACTTGAACACTTAGAGGCC
ATTGTAGGGTTATTAATTGGCCTAATTTCAATATTGCTGTGTCTCAGGCACTAGGGAAGCCTAGGGACAGGAAGAGAGAT
GAAGGAACAGCCAGTCAGTGGAGCAGTCAGAACATACATAACATTTATCAGTTAAATCAATAAACGTCTTTGTCTTCTAC
TGCACACTTCGGAGTGCCCCCAAACAATTACAATAACCTCACAGAACGATGATCACAGATCACCATAGCAGATATCACAA
TGAAAAAGTCTGAAATATTGCAAGAATTACCAAAATGTGACACAGGAACACGAAGTGAGCACATGCTGCTGGAAAAATGG
AGCCAGTAGGCGCTTGACGCTGTGTTGCCACAAATCTTCAATTTGTAAAAACAAAAACAAAACACACAGTATCCCAGAGC
TCAATAAAATAAGATATTCTTGTATTCTGGTGATGGGGCAACAATGAGAAGGCTTTAGATTAAAAAAAATGCTAATTTCC
TAGATTAAGGCAAGTGGTGGGGAATGGGAGAAAAAGGAAAGTGTGAAAGGCTCTTCTGTAATTGATTACCTGTGGAGGAA
CGTCATTCCAGGAAAAGGCCTAGGTTTCTGGCTTGGACAATTTGATGAGGGCTCACACCGTGCTGTTCTCCTCTGGATAT
GTGGGTGCCATATGTAATTATCATATGATTCACGCTTCTTGGTAAGGTTATGCTCACAGGCATTGTTGCTCTTAGGCGGG
AGGAGGCTGAACCGCAGTATGTATTTCACAACCAGCTTTTCCAAACTAGGTCCCAGGAAGCACTGGTTTCGGCGAGTGTT
ACCAGATCTCCTGCAGGGGAGAAACGGTCACGAAACATGAACTGGTCTGCCCTGCTCTTGGAGAGTTACAGTGGAAACTG
GCATGTTAGAGGCTCACAGTAAAGACACTGCTACACTTTAACTCAGTGTCCCATGGTTATTAGAGCTTAGAACCCGGGGG
AAACTGCTGTATAGAAGAGGTCAAACAAGCTGAGTGCAGGTTTTGTCACGAAACTGGGGGGCGAGTAGGGTTCTATTATC
AAAGAATGGTTGTGTTGGGGCCATAAGAAAGAATTACAGGCAGTGGTGCGCAGGTAATGTTCACGAGACGCCACAGCGGG
GTAGCATCAGAGGCGGGAGGAGGAGGGTTGGAGAGCAGGGCCGTGTTGCAAGGCTCTCTGGGTGGCCACAGCAGCTTGCG
CTGCGCCCACATTGCTTCTGCGTGTTTACAGTTGGGCACGAGAAGGCTCAGCACGCACGCACAGCAGGTGGGGGCCCGCC
CTGCCCACAGCGTGAAAACAGGAGCCCCGGCCAGCCACGGCTGGGCAGGGCCAGAAGCGCCTCCTCCAGGATCCTCCCCG
CGCTGGCCCGCCCCACAGGAGCACCGCCCCTACCAGGAGCCCGGAGCTCTTCCCAGGGCCCGCCTCCCCGCCAGGGGGCG
ATCCACCTCCACTTCCTGTTTCCGCAGCCGCCCTACCAGGAGCCTGGCACTCTCCTCAGGGCCCGCCTCCCCGCCAGGGG
GCGCACCGCCTCCACTTCCTGTGTCCACGGCTGTCGCGAGAGCCCGGGGCGAGTGGGCCTCTGCTCGTGGGTGGTTCTCG
TGGAGGTCAGCTCCCGCGTGTCTCCGCTCGACAGGGTGCTTGGGCAGGTAAGGGTCCGCTCAGTAGCCCAACCCTCTCTG
TATGCAGCTCCCCAAATTCAGCGCTGCGCTCAGGCATGGCAGCCACCCGTTACGTGGGGCCGTTCGCATTTGCATTTATT
GAGGTCAAATAAAATGCTGGAAATTGGTGCCTGGTGACACTGTCAGGTTGGTGGTTACCCTAGCAGGTCGGCCCAGCCCC
TGAACGCTTCCATCACTGCCGAAA
>chr6:3855035-3856065 
GGTCAAGTGCAGCCTCAGACTCCCAGGTGTGCCAGATTACTTGACGTGCCATATTTCACCAGTCATCAGCGCAACCCCCT
GAGATTGTTGGCACCATTTGTCTGATGAAGAAATTGAATCTCAGTGGGCCTAAGTCACTGAAACGGGGTCACACAATGTT
AGGAGTGGGAACTTGTTGTATAAAAATAACTATATTTGGTCTTTGTCCCAGGTTCCTGGTACAGAGCTCCTAAACCCCTT
GGAATTTTCCTGAGTGATAGGAGTATCTTTGATATTCATAACAAACCCCTTCCAATGACATCTGTGTTTACTCTAATGAG
GTGACCTCGGGTGGGGCCCCTAGTTAGCTTCAGAATGGGGATGCTCACCAGAAGAACAGTGACTAGAGGACTGGAACTTT
CAGCCCCACCCACCAACCTCCAAGACAGTTACCTTTGGGGAACTGGAGGAGAGAGTGGGAGTCTGGAGGTTACACTCTGC
AAAAACTCTTTTTTTTTTTTTTTTGAGACAGTGTCTCACTCTGTCGCCCAGGTTGGAGTGCAGTGGCGCGATGGGGGCTC
ACTACAAGCTCCATCTCCCGGGTTCATGCCATTCTCCTGCCTCAGCCTCCTGAGTAGCTGGGACTATGGGAGCCCGCCAC
CACGCCCAGCTAATTTTTTGTATTTTTAGTAGACACAGGGTTTCACCGTGTGAGCCAGGATGGTCTCAATCTCCTGACCT
CGTGATCCACCCGCCTCGGCCTCCCAAAGCGCTAGGATTACAGGTGTGAGCCACTGCGCCCAGCACACTCTTCAAAAACT
CTTGAACAAGATATGATGAGCTTCTGCGTAGCGAATGCATCTTTGTGCAGGGAGGGTGGTGTACCTTAACTCCACAAAGG
ATCAAAGCTTCTACACTCAGGACCCTTCTGGACCTTGCCCTATGCACCTCTTCATCTATATCCTTTGTAATATTCATTAA
AATAAACCAGGAAATGTAAGTTGTTTCCCTGAGTTCTGAGAGCTGCTCTAGAAAGTAGGGTCATGGAAACT
>chr6:6630403-6631118 
CATTACAGGAAAGAATAGAGAGAATAAATTCTCTTCCCCTGGGAATAAATTTAAGAGTTTTCAAAGAGAATTACAGCCTA
TGTAATATCCAGCGATATTTGGACTCGAATAGAAAGTTCTGAATCAAAGAGTTGCGTAGAATATCAAGGGATGATCTAAC
AGCCATCCTCTTGCCTGGGATACCCACAGCCCCATTTACTCAGGCTGTGGGCTCACTGAGAAGGAGACAACATTGGCCAC
TGTTTTACTTTCTTCTCTGTTAAAGCTGCCTTGGTCCTTCTGTCTCCTCTGATAGTATCGAGTCATTCAGATGTATTTGC
TTTAGTTGATTGCCATGCTTTCAAACAGGTTCCATAAGCTACACATCCACTTTTAAGACTAAATTGAGCTTCATTGAATG
TCCTTAATGACCACAACTAATTCCTAGCCCAAAGGAGGGAAGCTGCAGCCAACTCCCTCAATCCTCAAGAACAACAATGC
CGATAGAACCCCTGTGTGATCCGGGAGCTTTGGTCTGGTCTGCAAACACCAAGCGCGCCGTTACCCCAGTGGGTCTCCAT
CTTGGTCGCACATTAACTGCTCCTGTGCTTTCTGAAGCAATGACCACAAGCCACAGGTCGCGACTGAGCCCTGAAATGTA
GCCAGTCTGAATAGAGATGTGCTGTAAGTGTAAAGTACAGACTCAGTTTCAAAGCTTTAGTCTTAGAAAAAGAATG
>chr6:6640464-6641089 
TGGAGAGAAAACCAGCTTCTATTAGGAATAAAAAGTGTAGGGAGAGGCCGGGTGCAGTGTCTCACACCTGTAATCCCAGC
ACTTTGGGAGGCCGAGGGGCACAGATTGCTTGAGCTTAAGAATTCCAGACCAGCCTGGGCAACATAGAGAAACCCCATCT
CTGGAAAAAAATAAAAATAAAAAAAAAAGGCAGGAGGGGGCAGGGATAGCTGGGTGCAGTGGCTATGCCTCTCATCCCAG
CAGCTACAGAGGCTGCGGCAGGGAGGATTTCTTGAAGCTGGGAGTTTGAGACCAGACTGGGCAACATAGGAAGACCCCCA
TCTCTAAAAAATTTTTAAAAATTAGCTGGGCATGGTGGTGTAGTCCTGGCTACTTGGGAGGCTGAGGCAGGAGGATCACT
TGAGCCCAGGAATTTAAGGCTGTGGTGAGCTATGATCACACCATTGCACTGCAGCCCTGGGCAACAGAGTGAGATTTCTC
TCTAAAAACAAAACAAAACAAAAAAAAAAGAAAAAGAAAAGGAGGGTAGAGATGAGTATATCTCTGAATCATTGCAGAGG
CCTAAGGAGAGGACCATGAGTGAAGAAACCCAGGAAAAATTCTAATTTTATAAATGATTCATTACA
>chr6:6642674-6643688 
TAATACTAAAAAGTTACAATTAGGCCTGGCTTAGCTTGGAGCTTACCTACCCACACTGCCTGGAATCCATGGAAACCTGA
AGAAACCTCCAGCCTTTAAGGCCCACTGGGATCTAGCTACCGTGACATTCGCCCTGAAGGCAGTGGACATTCTTATCAGT
CCCTACTCCAAGGCAAGTTTGTTATTACCTTAAATGAGAGCCCTAACTTACCAGCTCCAAGTCTTAAGGGAACAGTAAGG
ACTACATCCTCGAGGGTCAGAAACTGAAGAAAGCAAAGCTTCAGATCAGAGGGGATGGGATGAGAAGCAGTGCCTGGGCC
TTCCCCATCTTCCAGATCTGGTTCTCTCGGGAAATACCCAGAGGTAAGGAGAGGAATAAAGACTGTATCCAGAGCTCACT
AGAACGAAGCCATGCACTCCCTCCCTCCTCCTCCTCCGGAGACGATGCTCTTGGTTGGTCTGGAACATCCTTCCCACCTT
CCTCTTCGTCCTCTGGCCCCTCACCTTGGTCCTCCATTCACCAGATGTCATCACAGACTCTGAGCTTCCTCCCACTTTGC
TCTTGGCCTCACCTGGAGGGGAGAGTGAGGGCTGCATCCTCCCAGGTTGACACTGCCTCCCTGCATGCAGGTATCCCTTC
CAGATACTGATTTCATCTCCTTTGGATATATAAATACCTAGAAGTGGGATTGCTGAATCATATGGAAGTTCTATTTTTAA
TTTTTTGAGGAATCTCCACACTGTTTTCCACAGTGTCTGTACTAATTTACATTCCCACCGACAGTGGGAATTTCTCACAG
AATTAGTCACAGTAGCCAAGATGTAAAAACAACAGCGACAGATGAATGGATAAAGACAATTTGGTCTATACACACAATGG
AATATGATTCAGCCTTAAAAAAGAAAGAAATTCTGCCATTTGCAACAACGTGGACAAACCTGGAGGACCTTATGCTAAAT
GAAATAAGGCAGACAAACATTGCATGATCTCACTTACAGGTGGAATCCAAAAATA
>chr6:6643943-6644059 
ACATTCACACACAAATGCATGCATGCACACGAACACACACGTGCAGGCACACATGTGCACACAAACACACACACACGAAA
GGTGACTATGTGAGGATATGCTAACCACGTTATACAA
>chr6:41521213-41521432 
CTGCTCTGTGCCCCTTTGCCCAGTTTGGCTTGGATGGATACCCATGGACTGGGTACTGGCTGGGATTTGCCCTTTCAGAG
GTGGGGGCAGGAGGACTTCCCCTCCCCTGGACCCTGTCTGATCTCTCCTTAAGTAAACAGAATCTCACCCTTTGGGAATT
TGGCCGTGATCCTGTGTGCTCCAGGGGCTTCTGGTGAGAAACTTAGGAGGACTAGGGGAG
>chr6:44060720-44061067 
AATAGTAGGAAACTAATTTTTTACCTATCCTGTGTCCTTACTTGACAAAATAAGATGCCACGAACCTTTATGCCAGTTCC
CAAAATGACTTTTTGAATTTTTATTGATAAATCCTCAAATCTGAGAGCACAACACTGTGCTCCCTAACCCTAATCTCCCT
CTCCCAGCAGGGAGTGAATCCTGCTTCATTTGCTCAGTGAGCACAAGGAAGGCACGGGCCCTGGGGTCCATCCCTGCCAG
GCCACTCCTTCCAGCCCTCTCTGTCATTCCCACAGCAGCAGACAGGCAACAGCATTCCCTCTTCCCAGCATCGCTGATGC
CAGGCTGGGTACCACAACCTCTGCATAC
>chr6:44061328-44061499 
GCCTGTAATCCCAGCTACTCGGGAGGCCGAGGCAGGAGAATCACTTGAACCCAGGAGGCAGAGGTTGTGGTGAGCCGAGA
TCATGCCACTGCACTCCAACCTGGGCAACAAGAGCAAAACTCCATCTCAAAAAAAAAAAAAAAAAAAAAAAGAAGGGATG
GTCTGTGTTCAG
>chr6:44065334-44065577 
TCCCCTGGGCATTTTTTTTTTTAAGTAAAGGGCAATGGCTGGCCTGTTAAATCCCCCACATCCCTCTCTTCAGGAGCCTT
TCTGATTACAAAGCCCATTCTTTTTCTCCCTTCTCCTCCCACAGAACTATCCCAGTTTCCTGCATTTTCCCATTTCTCTT
CCTCTGCCCATCCCTTCCATGTGAACACCCTACACTTACTAGCTATGTGTCTGTGGACAAGTTACTTGGACTCTCCCTCT
TTGT
>chr6:44067650-44068043 
AATTAATTAACAACCAAGCTTCAGTGTCCACAACACAAACTGAGGTGAGTAAAACCTGCTTCATAGAGTTGTTGTAAGGA
GTAAACAAAATCCCTTGCGCCAAGCATCTAGCAGGCACAGTAGGTACTGCTATGCACCTGTGCCCTTGGTTTCCTTAAGT
TCTGGCCAAGAGCTTTAGGCAACTGGGACCTTCTCAAGGGCAGGGACAAAGGCTCACCCAGAGTCTGCAACCCCCTTGAG
CTCTGAGCCTAAATCTGTCATGGACAAATTAGGAGTGAATACACTGAGAAGAGTCCTTGTCCAGGCTCTCCAGGTCATAC
CACAGCAGTGCCACTAGGAGGCTGCAGGACAGGCCCTGGGACTGGAGAGACTCTGCAGGAGCAGCTCTGACTAA
>chr6:44072217-44073151 
CGCCTCCAGGTTGAGAGCACCAAGTGAGCAGAGTTCCTCCGCCAGGCTGCAAGGGACTTCCTTAGCTTGGGTTTTCCAGA
TGAGGAACTGGGTCTGGAGGTGAGTGGTGGCCCTTTGTGGGGATGGGGAAGAACCCACACTCTTTCTTCACTTGATAACT
CACTCAGCAAACATTAGGAACCCACTTGAAAATGGGTGTTAACAGCTCCAGGGTGAGCCAAGACCCAGGAAGCCCCCAGT
TGGCTAAGTGCAGAGAATGAAGACTGGCCCATTTCCTTGGCAGAGTAGATGACCAAGCTGTGGAGTGACAGGAAACAGTG
GTGTTAAATAAGGCCAGGAGCCAACCTCCAGCAGGAAGCACTGACCTCAGCTTGGGCCGGAAGGTGCTGACCTAAGAGGC
AACTGGAAGTAACTACAAGTATCCACAATGGTCATCCAACAGATGCTTCCGGAAAACTATTTTAATAGCTGAGGGAAGGC
ACATTACCAAGAAATATTTCCACCACAGGTCAGTGCAGCAGAAAAAGCAGAAGAAATGTGGTCAGGTGGTCCTGACTTCA
AATCTCAGCCTGCCACTTGACTACAAGTCCCTTAACTCTTCTCAGCCTGGGTTTTCTCACACATAAATCAGATACAATAA
TCACACGGCATCATTGTGAAGACTTGGAAGAGAATATGCAAAGTGTCCAGCACAAAACTGGCATAAAGCAAGCCCTCAAT
AAATTGGTTTCTCTTGTCTGTTCCTACTACCATATGCCACAGACCAAGGCTGAAAGAGATGTGGTTTCTACCTCGGTGGG
CAGCCAGATTGTCGCAAGAAGTTGGCAGCATGCCAAGACCAGGTCAGAGCCCTGGATTGAAATGTGAAGTTCCAGAAGGA
AAAGGAACAGCACTGCTGCTGTAGGAGAATGGACAGGACTTCGTAAAAAACAAAA
>chr6:44148718-44149715 
TGATCAACCTCATGGATGTATCCTCCTGTCCAGTGCTCTCTTGGCCCTGTCCCCTGCCCACAAGCCTGGCCCAGAGATGG
CCACCCTGGGCCAGCCACGTCCTCCTCCCTGATGGGGATTAGGCTCTGGGGTAGCAGAAGATGCCAGTTCTTCTGGCTGC
TACAGTACCGGAACCCCAGGGCTTGTGTGTCCCCTCAGGAACCCCCGCTGCTTCCCTATCCCCTGGGATGCCTTCTTCAC
TCCTTCTCTGCTGTCCTTGACCACCTTCCAGAAAGATGGCTCTGGCAAGCTGGGGCTTCTAGAGTTCAAGATCCTGTGGA
AAAAACTCAAGAAATGGATGGTAAAGGGCACTAAAGGGGCAGCCTCCAGGGGTGAGGAAAAGAGGGTCTTAGGAGAGATG
GAACTAATGAGGGGAAGCTAGAACCCAAGCCCTAACCACACACACACACACACCCAACCACACCACACTCACACACACAC
ACACACACTCACATACAGACACAACCACACCACACACACACACACACACTCACATACAGACACAACCACACCACACTCAC
ACACACACACACTCACATACAGACACAACCACACCACACATACACACTCACATACAGACACAACCACACCACACTCACAC
ACACACATACACACTCACATACAGACACAACCACACCACACTCACACACACATACTCACATACAGACACAACCACACCAC
ACTCACACACACACACACTCACAGACACAACCACACCACACTCACACACACACATACACACTCACATACAGACACAACCA
CACCACACACACACATACACACTCACATACAGACACAACCACACCACACACACACACACTCACATACAGACACAACCACA
CCACACACACACATACACACTCACATACAGACACAACCACACCACACTCACACACACATACACACTCACATACAGACACA
ACCACACCACACTCACACACACACATACACACTCACAT
>chr6:44151322-44151484 
ATTTATGTGGGGAACAGCCAGGAACACCTGGTGTCGCCCCTTCCTACCTAGTTGGGAGTGGTTCTTTCGGAACACTGACT
TAGCATTCAGCCCCTCTCCCCCGCTTCCTCTGTAACGCAGCATTCTTTCTAACCATGGACCCCAAGAATACTGGCCATAT
TTG
>chr6:72139649-72140058 
AGCTATTAGAAAGGCAGTTCTGGGAAATGATGCAAATACACAGGGTGATGTCCTTCTCCCCATCATCCCAGTGTGAAACT
TGTGGTCTCTTAGGAAGATTCCGGGGTAGGAAAACAACAGAAAGGTAGGCAGCAGTTTGTATTGTGTTAACCCCATAACC
CTGAAGCATTTTTTCAGGGCATTTTAAAATATGCTTTGTGTTGGTTAGTGCATGAATTTCAATGAAGGTCATTGCATCTT
TTTCTTTTTTCCTCCCTAGAAAGGGCATTAACATGATTGCTTGTAAATAAGAATGAAGACTACTAACTAATGTACACCCA
TTTGTCTCATATTACTCCTTTATTACTCTTTCCCTCAAAAAACAGAGTAAGTTTTCATGAGGGATGAAAAGGCATTACAT
GGTTGTATTT
>chr6:129897832-129898067 
TGCTTCAGACAACCTTTTACTTAAATCATTATCCTCACTGCTATCTTTTTTTTTGAAGTTGTATACTCCTAAAATGTTTT
AAGCACTTAATTTTTCTTTTATATTATTAATTGTTTTCAACCCACTAATAAGTACCATTTTGCTAATTGGGAAATTAATA
CATATTGTCAAAGAAACAGACTAAACTGTATTTTGAAAATCCTGAAGAATAAAAATTTGTAAAAGGAAAAAAACTA
>chr6:129898374-129898961 
TTCTCATTAACAGCATTCCCCCCCTTCATTAGAGACATCAAGAGCTTCTGAGAATGTGTAGTTTTTCCTAAAGTACTACT
AAAAGTATCATGAACACCGTTTGTGCAGCATTCATTTACATCACCTTTTATTTACTATATTCTAAACTCATAAAATATTT
AACATTTCTCTACTTCATTTCTTATTTACAGTACAGAGGCTCATCTCTTGTCACAATATGGTTTGTGCATTAAAATCCCT
GGGAATAGTACTTTCAAGAACATTTTAATAAATTGACTCCGATTATTTAAAATAAGAACACAAACAAAAGCTTTTTCACC
CAGAAGAATAATTCTTCCAGTAGACTTATTCAGGACTTAAAAAAAAAAATCCCTCTTTAAGTAAAATACATTCTTCAACC
ATTACTGGATTATACTATCATGCATATTTATAATGCTAATAATGACAACACGTAAAGCCAGCTATGACTTTTAAAATTCC
ATTTAGAAGAGTACAGTAGACAGAAAGTGCTTTGGCTTTCACTCTCTTGTTATCCATAATCCAATTATTATTTCACATGG
GTATATTTTATTTATTCTTAGTATATAA
>chr6:129899296-129899707 
ATATTACAGTATATATGATTTTAGGAGAAAAGAATGGGAAGAGAAGACATTTCCACATATTAAAAAAAAAAACTATGTCA
CATCTGGACACATTTCACAGAGCATATGAAAACTGCCCACAAACTAATTAAGCCTCTTTACTCTCACTCCAGAAATTTTT
TTTCTAATAATAACATTAATAATAATTAATATAATTCTGGCAGCAGCACAAATCTATGACTTTTTAAGGCTTAAGAGAGT
CATTTTTAAATACTTGGGTACAACTGAATAATATGAGTCCTGCCATTTCTTTTATTTACACTCTTGACTCAGCAAGAATT
ATGACAGAAGTCCACATGGTTATCTGCAGCTTGTTAAGTCTTCTACAATGGCTTTGACTTTATAACCCACTCAGCATTTG
GGTTAAGCTGAT
>chr6:129900678-129901343 
AGACTCACTGATAATTACAAAAGGGTAAAATATAAAACATGGTCAAAGTTAATTCATTCCATTTTTTAAATTACTAATGT
GAATTTGAGTGTGTGTGCATGTGTATAAAATTTAGCAGGAAATCAACTATGGCAAAAGTAAATCTGCTTTTACTAAAAAT
ATCTAATACTGTACTATAATAAAGTGTTATCTTAGCCTTATATAAGCTCAACTACTTCCTTTACTATGTGACATGAGTAT
ATTACAAAGAAGAGAGTTTTGAAAAACTTGCATCATTAACCATTCCAGGAGTTATTCTTACTGTATAGGGAACTTGCCTT
TGCTGAAATTGAACATAGATGGGCATTTGTACAGGCGCTCAAACAGAGCCTGAAGAGAAAGGTCAAACCATTAAAGAAAT
CCACAATATTCAGCAACTTATCTAAAGCATGGTATATTTTACTTCTAATTTCCTGTTCTTCCTCCAAAGACATAAATAAT
AACCACTGGCAATATCAAAACAGCATATAAAATGTAAAGAGAAAAAAAAGTGCTTACCAATATTTCCTCCAATTTCATAC
AAAAAAACTTCTCCTTTCTTGAGAGTCTGGGCAACCCCACTATGAGGGACAAAACAAACCGATTAGTTGTATCATCAAAC
AGCTTGCAAGTAAATCACTTTAACGT
>chr6:139002115-139003208 
CCTAAAAATCAAGCAATAAAAAAATTAAGAGTTAACAATTTATTCCAATGTTAATTAATCTTTTTTCCCAAATCAAAAGA
CTTCCCTAACAACAACGAAATGTAACTGAGATCTCACAAAAAAGAAACCAGCTAAAAGACATACAGAACAATGAGGAAAA
TAATACTTTGGATTATATATATGAATGAAGAAGAGCAACAGGATAACCCAGAAATTGTGTGTATAAAAAAGAGGGGAAAA
TAACATAAATTAATATTTTCATATTTGTATACAGAAACCTCTGGAAGCATGTGAAGAAACTAGTAAACGTGGTTATCTGG
AGTGGGGAGTTGATGCTGGACAGAAGGAGTGAGACTTTTCACTGCATGGCCTTTGTGTATGCATATTTTTTAACAATGTG
AATTACTGTCTATTCAATAAATTACATGAAAATTTATGCTGAGGTTACTTGGGCTGCATCATGATTTTTCCACTGACCTT
GGTCCTCATGTAATATAAAGGTAAGGAGCACAGGCTATGGAGTCAGGCTGCCTGGAGCTGAGGGCCCACCAACTAGCTAA
TGAGCACACCTGGAATATCCTGGGAGAAGCAGGCTAGTGCCCTTGCCTGGATGGTGGTCCCAGCAGCAAGACCATCAGCT
GAGAAACCACAGTGCACCTCAACAGCAGTTCTCAGATGCCAACATAATCAGGTATAATTGGATTATGCATAACATACCCT
CACTTAATTCTATTTCCTTTTTTTTTACACATCGTGGTCTCTGAGTCCTCAGAACATTTTATCAGATGTGTAATGCTGTC
ATGCAGAAAGCCCTCATATTTCACCATGTGTTATTGTAATTTAAATTAGCTAGTTACTACACAGCCCTCTGCATATTACT
GATAACACCTTTAACAATTTTTAATCATAACAGGGAGTGCAGGGGAAGTAAAGTATAACAAAGGATTTCCCTACAGGAAT
AATCTAAAACCATTGTCTATCCTTCCAAAGTAAGATACCGCTTTTCTTTTTTTTTTTTTCTGAGACGGAGTTTTGATCTT
GTCGCCCAGGCTAGAGTGCAGTGGCGTGATCTTGGCTCACTGCAACCTCCACCT
>chr6:139017532-139017764 
GTATCCATAAAAGCAACTGAATTTTTAGTCTTCTGCTGTTAATAATCTGTTCCATGAGGATAGTTCTTCCTCTTCCACAG
AATGAAACTCAGGCAGTCCTATAACTTTTTTATTCTCTCAGGTAATAGAAAATCCTGTTACTTTAAGAGGAAAAACCCTG
CTCTTAATTCAGTAATTCAAATCTTGTCCCCTTCCCCAACAGGGTCTCCTATGGACAGAAGTGCGGGCAAGGA
>chr6:139018405-139018852 
AAATCCTCTAAAGCCCTCTTCCATCTGCAGTCACTTGAGTCTTTTGTAGCCTGTGTGATTGAGCATCTAAGCAGTCCTCA
GCTATTTACTTTGAAATTTCGTAAGTGATTTTGGTATCTGTCATTTCTTGATGCATCAGTCACAACTCCCCATCTAACAT
CCCATTAAATAATATATAAAACAGAACAAAAACATTGTGCCAACTTCTTCTAAGAAGAATTTAATGTCACTTCCTAAGTT
AAGCAGTTGGGCCCTGTCCCATGACTGTTCATCTCTGCTCAATAGTCATCAAGAGCTGAGAAAGAAGAAAGGAGCCCTGG
GGGCCTAAGCTGTGTGTGTGTGTGTGTGTGTGTGTGTGTGTGTGTGATTATGAGAAACACTCTCCATTCTGTTTTTCATT
AATATCTAAAGGGAAATTCTATTAAATCAATTCCAAGACCAAAAATTG
>chr6:139044713-139046371 
GGTTCAAGCGATTCTCCTGTCTCAGCCTTCCAAGTAGCTGGGATTACAGGTGCCCGCCACCATGCCCGGCTAATTTTTAT
ATTTTTAGTGGAGATGGGGTTTCACCATGTTGGCCAGGCTGCTGTGACCTCAGGTGATCCAACTGCCTCAGCCTCCCAAA
GTGTTGGAATTACAGGTGTGAGCCACCGCACCTGGCCCCTCCTGTGAAGTCTTGTAACACAACTTATTCTTATGTTCAGA
TCTCATTATTTTTATGGGAATAGCTTTTCTCCTTAGGTCGATTATAAATTATTTGAGGACAGGATGCACAGATTAGAAGT
AGACTGTGAAGGCAACAAATACTTGCTAATGTTTGTCATTGATAAGATAAGGGAAAAGTGTATTTGATAAAAGAGGTAAC
TCCTACCTGGTGTAGGAGTTTGGAAGCATTCTTACAAATCAAGAAATGTTGAAGAAAAATGTCTAGAGGTGTCACTAGAC
TAGGAAAGTGGGTCAGGAAGCATGAGAAAAACAAGATATTCACTAGAAGAGGAAGTGGATTTTGAGGCCAGGAATAAGGT
CAGTGCTGCAGACACTGCAGGAATAACCACAAGAGAAATTCCAGCCAGGAGGGGCCGCCCATGCCTGGGGAGCATTTAGC
GGGTAGATCCACATTTGAACTGTTCCTCAGGGCCTCTTCTGTGGCATTGGAGAATATCACTGTAGGACTTTGGACTATTG
TGATTTGTCTATTGCAAAACATATGCATAGAGTCGTTTGTTTATCTCTAAACAAAGCTTGATTTTACTATACTGCAATTA
TTGAACTTGCAAGGGGAGTTCATACCAGTTTACTACACTATCCCATGGACAGTTTTCTCAGGTTTTGGCTCATGCCAAAG
CACATGATTTTGGAGTAAAAAAAGACTCTGTCATTTCAACTTTCTAAGCCTAGTTTCCGCTCTTCCGAAATGGGAATATT
TCTCATCTCAACAAGGTGTTGCTTTTAACACCTTACCAGAGATACATAATAGACCCTTCATGAGTATTAGTTTCCTTCCT
GTCTTTATGCCATAAGTATATCTGGCAAGATGATTATAACTTGAAACATTAGTGCATATTTAAGCCATAATAAATGTTTC
CTAGAAGAAAGCAAAGGAAATAGCCTGAAACTTCAGAATCACTGAAGGAAGCCCAAGAAGGCATTTAGTTACTTTAGTAT
TGCTCTTCTAAACAGATGACCTATGACACAAAGCAAACTATCTTTCAATTAAGTTATTTTTGTTTTATGATGCATTCAGT
TTTCATAAAATCAACTCTAGGAATTAGTTTATTTCCTCCCATGAAGAAAACAATTTTTTGATTTCTATAAAAAAATTATA
TCTTTTATATCTATATCATAAATAATTTTAATTTTAAATGCTGTTTAAAAGTAATTTTAACTGGCATTTTCATTGGCTGA
TACTTACAATCTTGACAATTTGATTTTGCTTATATTGACACATATTTCTAACTATCCGTTTAGATATTCTCCTAAGGTCT
CTTACCACATCAAAAGGATATATAAACAAGTATTCTTTTAAAACAAAACTGAGAATATAGTAATCATGTTACTATCTATA
TGTATCTCATAACATGATGTTGATGTTGTAAAACTCAAATACACACAGTAAAATTTATT
>chr6:139048050-139048359 
ACCAAGACAAGGTTGAATGCTGTCACAGTGAGCTCTGTGAATGGAGGTGAGGGAGGCAACCATGCAAGCTGAGAAAAATA
ATGAAGAAACGATTCATTACACAGTACACATCCTATATGTAGGACACAAAGGCAAGCAGAATCAACACGCAACATGTTGG
CCAACACCATACTCACATTGGGAGGAGAAATGTAGTTTCAATAAAACATTATCCATAACTTGTTGATTTGAACTTTTCTG
CTTGGTAGCTGTGTTGAAATCTAATTTTAGATGTTGTTTCTGTTTTATGGGTGTAATGTGTGTAAGAGGT
>chr7:130414703-130417828 
GTGTTTACCCTATGGAAGCAGGATCTGAGTGAAGTGCATGCACACTGCAGGCAGGGAGGTGCAAAAGAGAGAACTTAAGA
GTGTGCGTGTACAATGACCCCCCCCCCCCCATGTCTCCATCAGAGAATACAATCATTTCTCCTTTGGGGAGAAGTGTGTA
GAGGTAGAGATGGGGGTCAAAAATGATATTCCAGAATGGTTCCCTGCTTGGAGAAGAACAGGGAAATAGGGACAAATGAC
ATATTCTTGCCTCCATGGGTGGGGACAAAGCCTGTATTCTTCACATCCTCCCAGCAGAAGCAGGGGATTCAACTCCCTCA
CAACCAAGGTCTGATCTAGAACTCATTCCCAGCCTCCAACCCATATTTCAGGAAGAGGTGTATGAATAGTTTCTGCTACT
AGGTCATTCCTACATCCGAACTGTGGATGGCAGGGATGGGGCAATGGCTCAGAGGTTCAGTCTGACCCCAACCAACCCCC
ATATGTACTCACTCATTGAGTGAGTACATCTGATTAACAAAAAGAAACCAAAGAAACACCAATAAAATTAGGAAGCCTTT
TTCATGGCATTTCACTAACTACTCCTTGAGAACTCTCTGGTTGCTGGAGTGAAAAAGGTAACAACAATACTCAGACTAAG
AAAGACCTACCTAAAAACCTTTATCTGGCTACTCCCATGTATGTGCTGAGTATCTCCTTCCCCACCACCTCAAGACCTGG
GAGGAGTCAGTTTTACCAATGAAAGACATGTCACATTGAGATTGTCAGAGGCCATCTCCAGATAAAAGTCCCTAGTGTAC
AAGAACCCAAATAAGGACACTATTTGGGAGCTTGAGAATCAAAAGTTATTTATCAACAGGTGATTGGAAAAGCCAAGCTT
TCTTGAAACCAATTTCAGAATGGTTAGTGGAAATTCCTGTTGGCTTCCTTGGTCCACTTACCCAATGGCAGATCTTCAAC
TGAAAAGGATAAAGAGGAAACAGAAGTCTTCAATAGGACCCCCAATGCCCTAGCTATCCAGCCCTAGCTGAAGAGACAAA
CAGAGCAAAGAGAAGACTCCTTCCACTACCAAAAATCACTTTCACAGTGGGGGGCCTTCTCCTCCCACATGTAACTCAAC
AGCCCCACCTTCCCTGCTTAGCCTTCATTAGGAAATACTGAACCTCTTCAGGGTCATAGGCCATACTCTTTTGGTCCTTT
CTAAGGACCCCTCCCTCACTTAGTGTAGGAGCACTTAGTACAGTCCCAATGTCATGTTTGTATCATTCACTCTCTTGAGG
ATGCTGGAATGCCCAGGACCAGAAAAAGAAGGGAATTCACACTGAAAATTAACCTAGCAGGTCCAAAGAGAAAGTCTCTC
CTAGGATGCCAAAAAGTCATTCTCACTTTATGTCCACATGGTGTGAAGGGAGGGAACGTAACCAGTTAAGAAAAGGGCTT
TTGGGTCAAACACAATAGGCAAAGGGTTCAATCAACATGTGAAGGTACACAGAAGCAATACAGAATAGGGAGCGAGGGAG
GGACTAAGATCCCAGAGAGGAGGAAGAGATGGGGGTAATCAAGTGTGAGGGAAAGAGTCACTTAGCAGGCCAGACACCTA
AGTTCTAGTCATGGCTCTTCCCAGCAACCTAGCATATGACTTTGAGCTTATCTAGTCTTCAGTATCCTCATCTGCAAAAT
AGGGGAAAGCAGTTTGTTTAACCAGATGCCCGTTAGGGTCCTATGAGATTACAGCATCTTCCCCAAGTGTCAGTGATGGA
CTATTGCAAAATATTCAGGAGGGGGCCAGAGGGGATCTCCCAGGGCAGGAAATGCCTTTCAGCCTCATCTCTAAAGAAAG
GGTCACATATATACACATTCATACATACACAAGCAGAGTGGTCAGTGATTTCATCCACAGCAGCAGAGACACATATAGAA
AAAACAAATACTGTTGATGTCTGATTCCTTCTTATCGGGAAAGGGGCCCTGAGGATATAACTTGGAGGGACTATATGGTC
AGAGGAGAAAGTTCCTCCTATTTGATAATAGCTATCACCTTGCTACTCCTTCCTCAAATCCAAGGCAGCCAGCTCCTTGG
AAGAAACCAGTCTGTTACCCTTCCCTCTCCCACCCACCAACTCACCTGTTTCAGAAACGAAAATCTGCAGACTCTGAGGG
AAATAACCCCCTAGTTAGCCATTAGGAAATTAACAGAATCTACCACTCCTGAGATTACATAAGGTGGGGCAGCTGTGTCC
ACACGCCTCTATTTCCCTGAAAGTTATCAATGGTTATGAGCGGTCTTGTTTCGGGCCCCGCCCAAACTTAAGGTCGCTTG
AGTTTTCTCTCTGAGTGAAGGGGGAACTAGTCTGGACCACCCTTTTCTTGCTGGTGCCTTTACGGTAGTTTTCAAATTGT
TTAACCAATCTCAGCGTGAGAGTGAGCCAGGAAGTTACCATCCTCAAGTAGGAATCCAAATGGGGAGAAGGGCTACGACG
CAAGCGCAGGGTTCCAAATCATGCAACAGGACCTGCAAACAGACTCACACCCCAGACATCAAGAAGTATCTCCCAGCCAC
ACATCTACATGGAGCTTATGTGGCCTCTCCTAGCAGAGGTAGCTGGGGCAATTGGGGGATTGGAGGGCATAAGCCTCCCA
TCAACCTGGGATCCCTATTTAAAAGATGCTAAAAATAAATTAGTAAACATTGCTGTTTACAGAAATAGAAATCATTTCTG
TTTCCAAAGGCCTCTCACCATCCCAGTCCTGGACATTTCCAAGACTGCCACCCCTGACACCCTCTCCAAGGTCCGCCTGG
TGGATGGGTGAGACACCAGAGTCCTTTGAGACTGGGAGCTCCTCAGGCATCTGAGAATTCCAGTTTCACATCCCTGGTTC
CAGGGAGGGGAGAATCTTCAGTACTCTGGAGAGTACGGGAGTTCATCCCTTCTTATCAGTTCCTGGGGGCTGTCTTGAGG
CAACCCCCACTTTTAGGATGATATACACGTTGCAAGAATTCCCGCTATTTTCCGGCCCCCAGTACCTCCCCAGAGTCCAC
ATGTCTGCCTGGACCCACCCTCAGAGCAGAGGAACCAGTCTGTGCCTTGGTGTAATGACTCTGGGAAAGAAGGATGGGCA
GAGAGA
>chr7:30556058-30557087 
CTTTAGGAGGCCGAGGCAGAAGGATTACTTGAGGAGTTTGACACCAGCCTGGGCAAATGGCAAGACCCCACCTATACAAA
ATTAAAAATTAGCCAAGCATGGTGATGCATGCCTGTAGTCCCACCCAGCTACTCAGGGGCCTAAGGTATGAAAGGTGTGA
GGATTGTTTGAGCCCAGGAGTTTGAGGCTGTAGTGAGCTATGATTGCACCACTCCACCTTAGCCTGGGCGACAGAGCAAG
ACCCTGCCTCTAAAAAAGAAAAGAAAAGAAAACAAACAAACACAAAAAAACCTCTGAGTGTTTAAAAATCTTTCCAGAAT
AGCTGATCTGCTGATGTCAGCCTTTTAAAAAATATTATTACTGTCCAGGCACAGTGGCTCATGCCCGTAATCCCAGCACT
TTGAGAGACCGAGGCAGGTGGATCACTTGAGGATGGGAGTTCGAGACCAGCCTAACCAACATAGCAAAACCCCCCCTCTA
CTAAAACTTAAAAATAAAATAAAATAATTTCTTTCTTCACATGAATACAACCCTTCCCAATAACAGAGCTGCTGAAAGCC
ATCTTTATTATGGTCTTTGTTAAACTTTGTTGACTAAAAAGACAACAGGAACTCTGTATACCTGAATAACAGAAACTCAA
ATGACTCACTGAAAATGAACAGTTACTCATGGCAGAAATAGGTATATGTAGAGGAGAAACTTGCTTCAGTAAGTTACTGG
AATCTTCCAGAGGGTAATGCATTTTATATGCATCTTTAAAAAACGTATTAAAAATGGGGCCGGGTGTGGTGGCTCACACA
TGTAATCCCAGCACTTTGGGAGGCCGAGGCAGGTGGATCACGAGGTCAGGAGATCGAGACCATCCTGGCTAACACAGTGA
AACCCTGTCTCTACTAAAAATATCAAAAATTAGCCGGGCATGGTGGGGGGCGCCTGTAGTCCCAGCTACTAGGGAGGCTG
AGGCAGGAGAATGGCGGGAATCCGGGAGGCAGAGCTTGCAGCGAGCCGAGATTGCGCCACTGCACTCCAG
>chr7:30571677-30571880 
TACTAAAAATACAAAAAATAGTTGGGCATGGTGGCAGATGCCTGTAATCTCAGCCACCCGGGAGGCTGAGGCAGGAGAAT
TGCTTGAACTGCAGAGGTTGCAGTGAGCTGAGATCATGCCCCTGCACTCCAGACTGGGTGACAGAGCGAGATGTCATCTT
AAAAAAAAAAAAAAAAAAAACCTTAAATAATACCTTCTCTGAGA
>chr7:32928011-32928492 
AAGAGATGGGTGCTAGAAACAGTTTGCTTTCAAGTTATCAAAACAACCACGACAGTTGAGAATGTCTGGAAAAGACCATT
TGTTTTTTAGATTGTCAACTGCTACACAAACAGAATTTTCTGGAGTTGTGACAGGCATCAATTAAAAAACAAACCAAAAA
AAAACAAAAAAACCAAAAAAACAAACACCTGGCCTTTTGAAGAATCTATCAAGTTTTAAAAATTTCAGCATACTTGCAGT
GAGCCGAGATCGCATCACTGCACTCCAGCCTGGGCGACACAGCGAGACTCCGTCCCAAAAAAAAAAAAAAAAAAATTTCA
GCATAGCTTCCTCTGCTCTAGTCACATTCAGAGCTTAGGTCTGTTCTCTCTTTCCAACCATACTGATAGATGACATGGCT
CCATCAGGTTAATTACGCTCAGCACCCTAAGTAAATTCAGGTCACAAGTACAAGCTGTACTATATTATGATTAACAAGTT
AT
>chr7:55502428-55502724 
GTTGCACCCACTCCCTCTTCCCCTGGGTGCTCGATGCAGAAGGAAAGCCACGGAAACCCAGGAAGGCCCTGCGACATGAC
CATGAGCACATGGCTAGTGAACAGAAAAGCAGGACGGACCATATAGGGCTGCTTCCTCTGGCCCTGTCATATCTGCTCCC
CCACAGCCTTCTAGGTGGGGAGGGACCCTACAGCCATTTGTCGGAATTGAAACTGCTTTTTAGCTTAGGCAGTTTTCACA
TCTGTTGCTTCATTTGCTAAATTTACAAATACAATGGTCCAAGTTTAAAGTCCAGGT
>chr7:96135977-96136520 
CACAAGGTCAAACAGAGCCTACCCATTTTGGGATCTGCAATTAGATAGAAGCAATGACAAGGGAATTAGGAACTTGCACA
TATAATTGCAAGTATTGAGAAGTGGTACAAATATGTGATAAAAATTCAAGAACAATGTTGAGTACAAAGGTCACATTTAA
GAAAGATATATATGGAATAAATCAATACTTATAAATTTTAAAATACTCAACAGTATTGTATATTAGTTCAGGATGCACAC
AGATGCAATTAAAACTTAGAATATGAACAGGAAAGATGCACAACTTTGGACTGCTGGTTACCTCTTAGGAAAGAGATAGG
AAGAGAAAGAAATGAGATCAGGGAATGGTGCCAAAAGGACTTAATTACACCTGTAATACTTTATCTCTTTATTAAAAAAA
ATTAGAGGAAAAGACAACAGAAAAAGTATGAAAGCCTCTGAATATATGAAATACAGGAAGCAGTTTGACTTATTAACCTA
TGTGGTATGTGGCAAAGCAGTAATATTAAGCTTTCAGCCACCTGCCTGCTCCATTTTTTAAGGT
>chr7:104404174-104405240 
CTTCCTGGAAAGGGCAGTAACTTCCTCATTGGACCACTTCTGTAGGGTTGTTTGGTTGTTTGGGAAGTTACCCTGAAAGC
TTGGCCTAGAGCCTGCTCTTCTCCCTTCCAACAATTTTATGAGTACCTAATTCCTGCATTACATCCCTTTCTGCTTAAAC
TAGCTAAAGTAGATTCTGTTAACTAATCCAGAAGGAAATTTCCAATAAGGATACATGGAAATATCACCTAGAAATGGAAG
AGTAAAGACATCTGGGAATGCTGTTTGGCTCTTAATCTGTGTGTATATGTGTGTCTCTAGCTCTCTTCAACCTACTTCAT
TCTTTCTTCTCAGAAGCAGTACCCACTTTCTCTACCAATCAGCCTTTTATACAATGCATTTTTAATTTTCCTCTCTCTGG
CACACACTTGCCCAGAAATGATGGACAGTCCTTTTTTTGTTTGTTTTGTTTTGTTTTATTGAGACAGAGTCTCACTCTGT
TGCCCAGGCCGGAGTGCAGTGGTGTGATCTCGGTTCACTGCAACCTCCGCCCCCAAGTTTCTAGCAATTCTCCTACCTCA
GCCTCCTGAGTAGCTGGGATTACAGGCTCCCGCCACCATGCCCAGTGAATTTTTCTGTATTTGTAGGAGAGATGGGGTTT
TGCTATGTTGGTCAGGCTGGTCTCAAACTCTTGATCTCAGGTGATCCACCCGCCTTGGCCTCCCAAAGTGCTAGGATTAT
AGGCATGAGCCACCGCACCCAGCCAATGGACAGTCCTTTAATCCCAAGCCCAGATTCCCATGGGAGAGAGTCTGATTGGC
ATAGCTTGAGCTAGGTGTCTATTGTGGTTCAATCAGCTATTATTTCAGTTACAAAAACCCTATGATTTTTTTAGTAACTT
AATAATCCATATCTACACTTATGGAAACTGCGCCTTATACAGTTTACATGACTTACCCCAAATCAGACAACTGTTAAGCA
GACAATGCAATATTTACATGCCTATCTACTGACCTCAAATTCAATGCTCATTTCGCTAGGCCATGACTGTGTTGTTAGTA
TTTATAACTATATATTGAAGTGCTTTA
>chr7:104409243-104412334 
TGCACTCTTTAGTAGACAGAAATCCTTCATACAAATGTTAATCAGAATATTCAGATACTTTCATATCCACATGCAAACAC
AGCCATTGGATAGTATGAGTGAAATAAAATGGGATGCCTGAACAAAACTTCTCTGAACACCAGCTTAGTCTTCCTGCAAG
ATTCCATCAGCTGTTGACTGCAGTTGCTATTCAGTAGTTAATCCAGAAACCAGATTTCCCTCTGTCATTGGGGAAAGAAA
TAGAGATGTAGCTATCATTTCAAACATCTCAGGAGTTTCTCATTAAATACTTACTTTTTCCATCTAACCAGTGAATACAA
CAGAGAACCAGCAGCCTTCTGGCTTCATGTTATCTATAGAAGCACAGTTGAGCTGTGTTCAATTGCACTCTTCAAGTTTG
AGCAGAGAGGCCTATGAGCAGCTGTTCTTACTGTCATTAAGAAGGGACCAGGAAGAGCAAGTTTTGAAGACAAAAAGACA
TATTTCAGCAAAACATTAATGTCCATTTCTTTTTTGCCTTTCAAAGTACAAGGCATTCTCCTTAAACAGCCTAAAGCCCA
AATTCTCAAGTGTAGGATTGTTAAAGAAAGTATACATCTATTAAGTTGAACCAGAGAAAATTGCCAACACTAAAACTTTT
TGACCTATAAAAATAGCAATTTCTTTTTTTATTATTATTATACTTTAAGTTCTGGGGTACATGTGCAGAACATGCAGGTT
TGTTACATAGGTATACACGTGCCATGGTGGTTTGCTGCACCCATCAACCCGTCATCTACATTAGGTATTTCTGCTAATGC
TGTCCCTCTTTTAGCCCCCCCAACCCCCGACAGGCCCCGGTGTGTGATGTTCCCCTCCCTGTGTCCATGTGTTCTCATTG
TTCAACTCCCACTTATGAGTGAGAACATGCGGTGTTTGGTTTTCTGTTCTTGTGATAGTTTGTTGAGAATGATGGTTTCC
ACAATAGCAAAGACTTGGAACCAACCCAAATGTCCATCAATAATAGACTGGATAAAGAAAATGTGGCACATATATGCCGT
GGAATACTATGCAGCCATAAAAAAAGGATGAGTTTACGTCATTTGCGGGGACATGGTTGAAGGTGGAAAAAATAGCAATT
TCATATGGTTCAATCTAACAGGAAAAAATTAACATTTTATTTTTGACATACAAAATTTTGCACCAAGACAATTGCTTATA
AGCAATATAGGATTTTCTGAATTTCTTTATTTAACATATCAAGGGCTAAGAAAAAGGGTTTCTCCCAAACCCCCATTTAC
CTTTAAGGCTCAGCCAGAAAGCCAGAGTCAGCCTGGTACGAGATATTCTGGAACTACAATACACTGTATCTCTTACAGAG
TTATCAAGGAAGGTTGCATAGTTACTTCAGGAGACTTAAAGGAAAAAGGTAGATCACTTCCTCTGAATGCCATGGAGGGA
TGTATTATATGACCCCAAACAGAAGACAAGTGTAGCATATGAGCAACTAAAAATTCTGAGGCTCTAAGAGGCTGACACTC
ATTTTGAGTTTGGAGTGCAGGGAGCCAAAGAAGTGGAATCACAAACAGAAACAGGTTCTATAAAACATAGCTGAGTTACT
TGCCTGCTCATGGTCTCAATAAAGAGAAGGTAAAAGATTGGAGAAGTATACCATTAACACTGGCATTTACATAGCAGAGC
TTTCTCTGAGAATATCCAAATAATTTTTCATGTACACACAAATGCTGGACTTAAATACTCGCTTATTAAGCTTCGTACCA
TTCTCAGAAGACTGGAAGAGCAGAGATTGGAATGTCACACAGAACCTCTCTGGGAATGGTGAATATCTAACACTCATCCA
ATTATCCCCTCCCACACCCATTGTGGACATCAGTAATCAATCCTGGCACTCTTCCACCAGAGCCAAAAGGAAATCTCAGA
ATCCTCCTCAACACAGATTCCAGGCAGCCACTACCAAGTCATCTGAAGCAAAACCAGATATGAAGCCTATTTTCCACAGC
CTCATAACCCCTGTAAGTTCTCCTTCTGTGTTTTTGTTAACTCAGTTATCTCATCCTTGATGATCCCTCCTCACCCTTGC
AACTTGCATATTGTGCCCCACCGCATGCCCGTCATCCCCTGTAGCATGTCAGTTTTTTAAGTGTGGGGATATTCATTCTG
CTCATTGATGAATCCCCGCAAGCCCCTAGTCCAGTGCTCAGCACATGGTTGGAGCTCAACATATATTTATGGATGAAAGA
AACTTTGTTCACACTTTTTGGGGGCAGCTCTCTCAACACCTCTGTAATGAGCCCTTCCCAGCCCTTCCAGTTCTTTCTCC
TCTTCACAAAGCCACACAGTATGGGCAGCTTCTTGCCAAACTTACCACGCTCTGCCAGTAGACCCCCTCAACAAATCAGT
GTTTGTTGAATTAAATTAGAATAAGAACAGACACCTGACTAAATAATTGAAATAATCTTACCTCACAGGTGTATGGCACT
TTCACTTGTTCAGATATGTGTTTCATTTCATTTCGTTTCATTCAGCCCCATGAGTTGAATAGGGCAGGAATTACCTCCAT
TTTGTAGGCAAGGGAACAAGGGGACAGAGGTGATTTTCTCATGATTTGTTCATGTCAGAAGCAGCATCTGTCTGCTCAGG
GCTCAGGGCTCTTTTTACTGGAAAATGCTGCCATTTGATACATTATTTGCTTCAGTTGAGAATATAGCCATATTCTCCAG
TTCTACAGGTTTTTGGAAATATATACTAATTATATTATTGTGGTTATAAATTACATTTTGAGTATTTCACAGGGTATTTT
TTAAAGAAAATTTGATTTTACAGCCCAATGAATATTGATATTTTGGCTCTATTTTGTAGTCGCTAATAAATACTGCTCAC
GCCACTCATAATCCTCACTCCTGTGTGATTTGTTTACTACCCTCTCCAGTGAAAATAAGAGACTGTAGGCTCTTTCTCCT
TAAGCCCAGAAGTTACCCTTAGTTTTATTTTCAATACTTATTAATTTTTCTTTTGCCTCTCTTTTTTTTTTTTTTTTTTT
TTTTTTTGAGACGGTTTCGCTCTGTCGCCAGGCTGGAGTGCAGTGGTGTGAT
>chr7:104426201-104426354 
TCATTCTCCACACTAGTGTCAGATTTTTCTTTCTGAAGGGAAAATTTCATTATGCAGCTTTACTGCTCAAACCTTGACCA
CACTGGTACCATCATAGGCCCCTATCTCCTACAGGGTTAATTCCACAAGCATTGATAGGGCCTACAAATCTCCT
>chr7:104434466-104438768 
TGGGTGCTGGCAAGACAGATGTTCCCACTTTGTGAATTCACTGAACATACACGTATGATCGGCACACTTTTTCTTATATA
CTATAGAAGTATAATACTACACATTACACTTCAATAAAACACAGTAAAAAGCCTCTGCATTCTCTTAACAAATCTGCTCT
AAATAGCCAACAAATTTTGAGGAGGTCACTTGAACCCTAGTTTCTTTCACAAAATGAGATAGTGGACCAGAGGACCCCAG
ACCTGAAACTTCTTGGTGCTGTCATCATTGGCACATGATGAATGCATAGCGTTGGTATTCCTGCTATTTGTGACTCAAAG
AACAATCAAAACATGGGCAAAGTTGCCACAGGCCTTCCCAGAAAAGGCATGAACTGAAAGCTATATAAATTTGCCACATG
GGGAATGGTGTTGAATAACTGGAACCACAGGGCTGATGTTGATAGCAAAGAAGTAGAATTACGGTGGCTGTCAGTGTGAG
CCCTACTTTAAAAGCAGATGTTCATCACACAGCTAGTGATGTGTGCGATCACATTAAATTCAAGAGCCAATGTTTCTTTA
ATAGTTTCTTCTCAAAAATAGCTGCTGGAAATTATGGTTCCATTAAAATAGGCTACAAGAATTTCCATCTAATCAAGCAG
TTCAGTGTTTCAAGCAGTTCCTTTCTTTTCTTGTTTAATATAAAGTGAATTTAAAGGTGACCTGCACCGTGACTGATTGG
CAGTTAGAAAGAATCAGCCTCTGTGTCGTCACTTAGAAGTTGCCAATCACGTCACACAATGGATGGGAAAAGACCAAGGT
CTGGGTTGGAGGGAATTTGCTGTTCTAATAGGAGAAATTACTGCAACCTCCTTTGGATAAGAAAATGAGCTATACTTATC
TCCCTATGTGCTTTTCCTACAACTTGAGCCTCTTGGAAGACAAAATATGTGTAGCAGGAAGAAGGAAAAATAATAATAAT
CCAACTAGGTGGTTAGCACCTGGATAACAGATCCACAGAGAAGTTCTTAAAACCTTTTTATTTTCTTCTAAAGCGTCTAA
AGTCCCCTAGAAACAAGTCACCTGATTCTACTAAGCCACCTGCCTCATCCCACTGAAAACCTTTCCGGAAAGATGGGCCA
GACATGCTCTCTGATGGCCATTCGTCTTCTGAATCCCAAGAATAATCCTTTGGCACAAACATAGAAGTGTATTATTTGGT
CTTCCAGCAAACATGAAGAGAAACAATGAAATGAAGGAAATGCACATCACGAGCTGCCACACAAGATCCTAATTACCATA
ATTTGACCCATCCTCCTTCCCATTGCCGGAAAGTCAGCCTTCTGGATGAGAGGAAGCCAAACCAGCAAGATAACAGGCTT
CTGTTCTCTCTCCCCGTCCCTCGCCTCTTTCTTTCTTCCCCTCTTCCTTAAATGATGTTCATTAAGACAGCGATTCTTCT
AACAGTTTGTATGCCTCAATTGTATTAGGGAAAGCTTTGCATGACTTGAAAAAATGAGCCAGAGAGAAGGAAGAGGGGCT
GAAAGAAGCAGACACACGTTGTCTTTTTATTCCCCAAAGCAACTGTCAGTCTCAGAATATTTTTGTAGAACCTGCCAGAA
ATCTCTCTGGAATCATCCCTGTTGGATACAAGGACAGTAAATCTAAAAAGTTCAGGTCTTCTGTGGTATAAATCAGAAAC
TCTTAATAATTCAGAAAAGGCCAATTTAAACTCCACATGTCCAGTCACATCAATAACACCACTCCCTCTAGCTCCAAACA
GCCCCTAGAATATTTCCTTTTCCTAGATTACTCATAGCTTTGCCTTGTCCCTGACTTCCCCCAAACTACTTGAGTAAGTT
ACTTTGGCATAGCTTCTTACATTTAGGCAGCAAATGAGCCAGGATGGGAGACATACAAAGTGTGTTAACTTCGTTCCTAT
TAGAATTCACCTAAAATATACCCATTGAAATATGGATCTAAAAGCCCACCCCTGCCCACCCCAGTGCCGGGGCTTCTGCC
TTTTGCTGTAACAAGTGCTGTAGAAATTGTCTCCACTGTCACTCTTCAGCTCACGTATGGGATGTGATGGGATTTTTCAA
TAGCAGCTTTAAATCAGCTTGCTGAGGCCTCAATAGTGCAGCCCCAAGTTAGGGCTCGAGGAAGCAGGTCCTGAAGTCAC
AACGCTCCTGGTGACAGCATGTGCACTGACACAGTGGAGGACTGCTTCACTGACCTTTTGTATTTTAGAGTGTGTGACCG
GGGGGCTGGTTTGTTTTCAACCATTGTGTAGGGAAGACACAATTTAGCAAGACAAAGGACATGTTTTTTAAGAAGCAGAG
ATATCGAGAACTGGCATCCTTTTTGGCATTAGTGTGGAGGTGGCCAATCAAGACAGGCTAGGAGTGATCCAAGTCATTGG
AGGAACCTAACAGAGAGTAAATGATTATGAGGCCGTATTTGAAGGCCGTGAAGTCAGTAAGAAAAGAAATGCATGTGATA
GTGGGAGTTTGAAGTAAATCTATATTTTATTTCCAAGTGACCTATGAGTAGAGGAAAAGGCAGCCAGTAAGGTACGGAAA
ATGAGGCCAAATTGGAGTCAAGGGCTACCAATCAGGCAGGAAGGACATGACAGGAAATCTAGTTAATTCAGCTTATTAGT
TTGGATGGTTGAGACTGCTAGGTCTTAGAAAACCCGGCTCAAAGTGCCTTAAACAAAAAGGACATTTTTGGCCTAAGATA
ACCAGAAGTCCAAAGGTAGGCAGTCTTTAACTGTGGCTGATCCAGTGGCCAATCATTTCATCAAGGACCTAGGTTGTATC
TGTCTCTCTGCTCTACCATGCATGGTGTCTGCTCCATCCTGAGACTGGGTCTCCTGTTGGTCAGAAAGTGGATGCCTATG
CTTTCTCGCACACATCCAGGGAAAGCAGGGGAGTTACTCCCAGAACATATCCTAAAAAAATGAAAAGAAAGTTTCCCAAA
AGCTTCTGCAAACCTTGCATGGCATCTCATTAGCCTGAATTGTATCTCGTCTTCTTTCCTGAAACAATCACAGTTAGTTT
GTATTATTTTGTTTGGCTTAAGTGCATCAAAGTCCACTCCTGGTGTCAGAAAATGGGATTAGCTTTGCCTAAATTAATGG
TCAGCATGGAGGAGAGATAGAAAACTAACCAAAGTCAGCAATCTCCTAGGAAAAAGAAAGAGGAGATGCACACTGCATGG
GCCACTGTGATCATCACTAATGCTGTTCACCCAGCATTTCTGAATTCCCACCTTCCTGGCACATGATAGGATTGTACCTC
CTGGCTCTTAGTGGCTGGGTGGGGCTGTGAGACTTGTTGCAGTCAATGAGTAGTGAGCAGAAGTGGCACATGTCACCATC
AGGCTAGAAACTTTAATGGCCAAATGAGGCCTCCTTAGCTATCTTTAGTTCTGCATTAGAGACTAATTAATGCAGAGCAG
CTCAGGTGGTAGCTGCTCCTTCTGTATACATCCCCAAATGAGGAGCATGGAGCAGAGCCCCCAGTCAGCCCATGATGGAG
ATGAGCAAGAAATAAACCTTCATGGTTAAAATCTACTTTTTTTTTAATTCCAATATACCTTAGTCTGTCCTTGATAAAAC
TATAGACAACATAGGCTAGGTGTGGTGGCTCACACCTGTAATCCCAGCACTTTGGGAGGCTGAGGCAGGTGGATCACTTG
AGCTCAAGAGTTAGAGACCAGCCTGGGTACCAATGGTGAAACCCCATCTCTACAAAAAAAAAAAAAAATTAGCTGGGCAT
AGTGGCATGTGCCTGTAGTCTCAGCTACTTGGGGTGCTAAGGCAAAAGGATTGCTTGAGCCCAGGAGGTAGAGGTTGCAG
TAGGCTGAGATGGTGCCACTGCACTCCAGCCTGGGTGACAGAGTGAGACCCTGTCTCAAAAACAAACAAAAACAAACCAA
ACAACAACAACAACAACAAACTATCAATAACGTCACGGCAGCAGCTGATGTCAGCATTTGGCATCTAGTCCTAGGTGGGG
TGGCAGTGGGGGGGGCGGCACTATGTGAGGTGGACACCAGTGTCACATGGCTTATGACCCCAGTTAGGCATGGCAGGCCA
AGGTGCGCAAGTATGTCCTAGAACTAGAAACAAGCAGTTTTCCTAAGAGTTCCCACCAAACAGAGCCACCACTTACATAT
CTTCTCCTCAAGAGAAACAAAAGAAAAAGATTATTCGTAATTTGTCTCTTAAATAATCTAGACACATGCCTGGCATATAA
GAAATAAAAAAGAATCTACATTCTGTTAAGTATTTTAAGTTAAATAAATTACTCAAGAAATGT
>chr7:130276161-130277143 
CCCGGCCAGCCACCCCGTCCGGGAGGTGAGGGGTGCCTCTGCCCGGCCGCCCCTACTGGGAAGTGAGGAGCCCCTCTGCC
CGGACAGCCGCCCTGTCCGGGAGGGAGGTGGGGGGGTCAGCCCCCCGCCCGGCCAGCCGCCCCGTCCGGGAGGGAGGTGG
GGGGGTCAGCCGCCCGTCCGGGAGGGAGGTGGGGGGGTCAGCCCCCCCCGCCCGGCCAGCCGCCCCATCCGGGAGGTGAG
GGGTGCCTCTGCCCGGCCGCCCCTACTGGGAAGTGAGGAGCCCCTCTGCCCGGCCAGCCGCCCCGTCCGGGAAGGAGGTG
GGGGGGTCAGCCCCGCACCCGGCCAGCCGCCCCGTCCGGTTGGTGAGGGGCGCCTCTGCCCGGCCGCCCCTACTGGGAAG
TGAGGAGCCCCTCTGCCCAGCCAGCCGCCCAGTCCGGGAAGGAGGTGGGGGGGTCAGCCCCCCGCCCGGCCAGCCACCCC
GTCCGGGAGGGAAGTGGAGGGGTCAGCCCCCCGCCCGGCCAGCCGCCCCATCCGGGAGGTGAGGGGCGCCTCTGCCCGGC
CACCCCTACTGGGAAGTGAGGAGCCCCTCTGCCCGGCCACCACCCCGTCTGGGAGGTGTACTCAACAGCTCATTGAGAAC
AGGCCATGATGACAATGGCGGTTTTGTGGAATAGAAAGGGGGGAAAGGCGGGGAAAAGATTGAGAAATCGGATGGTTGCC
GTGTCTGTGTAGAAAGAGGTAGACATGGGAGACTTTTCATTTTGTTCTGTACTAACAAAAAATTCTTCTGCCTTGGGATC
CTGTTGATCTGTGACCTTACCCCCAACCCTGTGCTCTCTGAAACATGTGCTGTGTCCACTCAGGGTTGAATGGATTAAGG
GTGGTGCAAGATGTGCTTTGTTAAACAGATGCTTGAAGGCAGCATGCTCGTTAAGAGTCATCGCCACTCCCTAATCTCAA
GTACCCAGGGACACAAACACTGT
>chr7:130297205-130297465 
CCAAGAGGAAGAAAACTATGTAGCTCTTATAAGTCTATTTTGTGTCTTTACTCCTGGAGCAACTGATAAACCAGAAGTAT
TTTCTCCCATACCTGTTACAAAGGTGAGTATATGTAAGCTGGGAGAGGTGTGTAAAAGGAAGTAATGAAAGAGGAAGAAC
AGGATAGGGATGGACAGTCAACAGAACGGTGCTTAAATAACGTTATCATAACAAGCTTTACTTCCAGGAAACTCCCCTGG
AAGAAAGAGAGTACTAGTATA
>chr7:130301761-130302320 
AATTCACAAAGTCAGACTAGGAAATCCTACTAAATCTACATGGCCACCTGCAGATAAACATAGTGTTCCATTTGGTAACT
CAGTGAAACAGATAACTTACATCGGTGATCCTGCAGAGAGCTCTGATGGCCGGGCCTCGGTATACATCTTCTTTTCCAGT
CATGTCTTTAGTCAGACTAAGAAAAATCAAATTGGTTAACATAAGATCAATTAAAATCTCTCCCATGGAGTTCACCCCTA
GCCAATTTCCAATTGTCCCATAATTATCTTAATGCAGCTACTAATTCAACAAATATTTATGGAGCATATTCTTTGTATAT
GTGCTAAGACTACTGCGTAGAAGACTGTTCTAATTCAAGAATAAAGCAATGAGCAAAATTAGTAAAAAGCAAAAAGTCCT
TTGCCTTCATGGAACTTATCATTCTGGGAGGAAGAAAGATAATCACGTAAACAAAACAACCCCTTCCCCATAATTTTAGA
TACTGATAATTAGCATAAAAGATAAACTAAGGACAATGGTATAAAGCGTCCTAGTCTGACATACCCCCAAATCCTAAAAT
>chr7:130305572-130306275 
CACCTATACTGGAGTTAGATGATTAGATTATGAGATTTGGGACTTTTGAGTTATAATATTTAACGAGATTTTAGACCTGA
GTTAATGCAATGGGTTTAGATTTTGGAAGATTTTTACAATATGGTGAATGTGTTTTGCATGTAGGATGGATGTAAATCTT
TAGGGACCAGACAGAAGCCTGTGGTAAGCTAAACAACAGCCCCCAAAGACATCAAAGTCCTACTCCCTAGATCCTTAAAT
GCACTTTATATGGCAAAAGGTACTTTGCAGATGTGATTAAGTTAAAGACACTGAGATGGGGAAATTATATTGAATTATTT
GGGTGAGTCCTAAATGTAATCACAAGTGTCCCCATAAGAGCAAGGCAGAGGGAGATTTGACACAGGAAGCATATGTGACA
ACGAATCAAGAGACTGGAATGATGGGAAAGGGGAGCTAGGATTCGAGGAATGCAAGTAGCCTCCAGAAGCTAGAAAAGGC
AAGAAAACAGATTTTGCCCTAGAGCCTGCAGAAGGAACCTGCTCTGCCTATACTTCTGACATCAAACCGGTGAAACTGAT
TTTAGACTTCTAGCCTCCAGAACTGTAAAAGAATTTGTGTTGTTTTAAGCCACCAGATTTTTTAAGTTACTAAGTTTGTG
GTAACTTGTTCCAGCAGCACTGGGAAATCAATGCACAGGAATGGCACATTTATTCTGTAAATAT
>chr7:130325806-130326079 
TTCTTTCTCTCAAAGAATTAATAATTCAGAAGGCAGAAAAACTATGCAAATAATTATAGTACAATATATTAAAATACTAG
AACAGAGGTTAAAAAAAAAAATCAAGTGTTAGAACAACCGAGGCTAGGGGTAGTGGCTCTCACCTGTAATTCCAGCACTT
GGGGAGGCTGAGATGAGAGGACTGCTTGAGGTCAGGAGTTCAAGACCAACCTAATCAACATAGCAAGACCCTACCTCTCA
AAAAAAAAAAAAAAAAAAAGAGAACAACAGAGAA
>chr7:130326694-130327445 
AAAGTATCTTTCTCCCCCTACCCGAATCCACACATTATCGGCACAATTGATTTCAAAACTGCCTAGCTGATAACAGTTTC
TACAACCCATTTATTTCTTCCTAAACCATGGTCTTTGAATTTTTCATTTGATTTTCTGAAACCGGGACGTAACTTCTCAC
ATACTGATGCCCACTCCCCAGAGTACTTCCTAATGTGAGTGATGGATCATTCCTCAGGACTCAATTCCAGAATTCTCAAT
TCTCTCAATTCTCAATTCCTCAATTCTCTCAATTCTCAATTCCTCAATTCTCTCAGGACTCAATTCCAGACTTTCACTGG
GTGGGTGCCATCACATAAGGGTATGCCTTCTTGTAATGAGTAGAACAGTAAAATCAGGTTGTCAATATACATTTAGTTAG
TTAAGACACTAACTACATCTCTTTTTTTTTTTCACCGAGCTGTAATTTATACAATAAAATGGACAACTGAAATATTATGC
TAAATCAGTTTTGGCAATTGTGATCATCTATGTAACCTCCATCCAAAATAAAAATACTGAACATTTCCATCACCCCAGAA
AGTTCCCTCATGCCCATTTCCAATCAATTTCCTCTAACCCAGTAGACTTCTGACTTCTATCACCACAGATGAGTTTGGGG
GCTGTTCTTGGAGTTTATACGAAGAGAATCATCCAGCATATATTCTTTTGTGTCTGTTTTCTTTCCAACATAAATGTTTT
AGAAGTTTATCCATGTTGTTGCCTGAATCAGC
>chr7:130327686-130330384 
AGTTTGAGACCAGCCCGGCCAACATGGTGAAACCACATCTCTACTAAAAATACAAAAATTAGCTGGGCGTGGTGGCACAC
AGCTGTAATCCCAGCTACTTGGAAGGCTTAAGCCTGGGAGGCGGAGGCTGCAGTGAGCCAAGGGCACACCATTCCACTCC
AGCCTGTGTGACAGAACAAGACTCCGTCTCAAAACAAAAACAAAAACTATAGGCCGGGCGCGGTGGCTCCCAGCACTTTG
GGAGGCCGAGGCGGGCGGATCATGAGGTCAGGAGATCGAGACCATCCTGGCTAACATGGTGAAACCCCGTCTCTACTAAA
AATACAAATATTAGCCAGGCGTGGTGGCGGGCACCTGTAGTCCCAGCTACTCGGGAGGCTGAGGCAGTAGGATGGCATGA
ACCCGGGAGGCGGAGCTTGCACTGAGCCAAGATCGCGCCACTGCACTCCAGCCTGGGCGACAGAGCGAGACTGTGTCTCA
AAAAAAAAAAAACCCACAAAAACTATAAATTTTATTTATCGACATAGCTCCATCAAGTTCAAGACACATTTTAAAGTGAT
GATACCAGTCATTTAGTCCATCCCTAAACAATTGAAGTTGCTGGGAATGTAAGCATGTCAATGCAGTCATTTTTACATTA
TTATTATTTTTTTAAGGAGCCAGGAGTAGATAACTTTGTTTATATGGGGATTAAGATAGTTGCTCTGATGTTGGTTTGAG
AACTTCAACTTCAACGTTCGGGGTTCTCTTTTAACTCAAGGCCAAGCTTGTAAATTAAGCTGCCTTAAAGAAAAAAGAAG
GACTGCAGATAAAAGAAGGGAATGGGAAAAATAAACACAGACTTTTAAGAATGAGTAACAAGCTACGCATCGTGGTTTAC
GCCTGTGATCCCAGCACTTTGGGAGGCCAAGGCATGTCAGAGGATCCTCTGAGGCCAGGAGTTCAAGACCAGATAGGCAA
CATAACAAGACCCCATCTCTATTTAAAAAAAACACACACACAAATTAACTGGAGGCGGTGATACACACCTGTAGTCCTGG
CTACTCAGGAGGCTGAGGTGGGAGGATAACTTGAGCCCAGAAGTTGGAGGTTGCAGTGATCTGTGATCACACCACTGCAC
TCCAGCCTGGGTGACAGAGAGAGACCCTATCTCAGAAAAATAAAAGAAATGAGCAGCAGTGCAAAGATCATTGGGAAATT
CTTAGCCAAAAACAACTTTGGCAGTTTGGTTAGAGGAAAAAGTCTCTCTCCGATTCTATTACTTAGAATCTATTAATTAG
AGAATGAATCCCTAAATAGGTTTCATTTATTCTTGGTATCTGTTTTAAAACAAAAAACAAAAAACTCCACAATCTTGGAC
TCACGTCAATCTAATAATCATTTTGGGGGTGGAAAGGGCTACTTTGTCCCAGGCCCATGGCTACTTTTAGGATAAGTTCT
CTTTTCAGAAAGAGAAACACTAGGTATGACTAGTATCCCTTTTGCATCTAATCACTTTGTGGGATGGCAGATGGTTCTAG
GTTAGGAGTTCCCAAGCTCTAGTCTACTTTGAACACTCTTCAGACCATAGTAGAAAGTTAGCCCTTTTCTAGGAACAAAG
TGGGTACCTAGGAACAAATTCAGGTATGTCCGGTGAAGATAGGGCTGCTCAAATCAATTCAAATAGCAACTAAAAATGAC
AACCAAGGTTGTCACATAGTGATCAAGGTGCTCCATCTACCATTTAAGTAGATGTAAAAGTTCACTTTCATGCAGTTGGT
ATAGTCCTTTGGCGAGAGTTAAAGGGGGATAAATAGTGTCTTCCATACTGAACAGGCCTGTTAAGTGAATACCTTGGAAG
CTATTTCCTTGGAAGCTGACTTTTGCTTTCCTTTTACTTCAGTTAGCATCAGGAACTCATTGCCTTGTTGGTGCCAGATA
TTTCCCAATTCTGTCTTCAGAAGAGTCTGCTATTAAGAAATGCTGGCCGGGCGCAGTGGCTCACGCCTGTAATCCCAGCA
TTTTGGGAGGCCGAGGCAGGCAGATCACCTGAGGTCACAAGTTCGAGACCAACCTGGCCAATATGGTGAAACCCCTTCTC
TACTAAAAATACAAAAATTAGCCGGGTGTGGTGGCAGGTGCCTGTAATCCCAGCTACTCAGGAGGCTGAGGCAGGAGAAT
CGCTTGAACCCAGGAGGCAGAGATTGCAGCGAGATGAGATCACACCATTGCACTCCAGCCTGGGGGACAAGAGCGAGACT
TCATCCCAAAAACAAAAAAAAAAAAAAAAAGAAAAGAAATGCTTAAGCATCCATTTTTTCAGGTGACTGGAAAAAGCAGG
AAAATTAGTGTTCACAGTAAGAAAATATGGTCCTCATGCTTCCACGTATTCAGAGAGTACCCCCTTTCCAGAATGAGCTA
CTCGGCTGTGTGAGAAAGGCTCTTGTTCATCCAGCTTTGGCAAAGAGATATTACCTGGGGGGCCACAAAATACTCCTTCA
CGACGCAATGGGAGTTTTGTAGTAATTCTTCAGCACAGTTGCCTTCTACTACATTGTTAGATCTCAGGTATAGACATCTG
CCCTCCAGGACCGACTCCATGGGCTCCACCCGTCGGTGTCCATGGGGTGGAGCCCATGGGCGAAGATGATGTCTTTCTCC
AACCGGACCACTGCCTCGAGACTGCCAAAATCCACAGGCACTAGAGGCTCCAGGGGCTC
>chr7:130356303-130356966 
ATTTGAGGATTTAAACAGGGTCCAGAGCTTTGCACCTTTTGAGCCTCTATTTGTTGTTAACTTCCATGCTATAGGGAAAA
ATAGTCTCCAGGACTACCACGAGAGAAGCCAGTTTGCCACATCTATAATCCTCATGGATTGTATCTCCAGCCCAAATCTC
AGTCCAGTAAGCCTTTGCTTTGAAAGAGAGGAGCTTACCATCTTTCCTCATATCTCTCTCATGGACTGGAGCAAAGGTGA
GCTGAGGGTACATTTTCTTCTGTGTCCTCAAAGCGTAGACTTTTGAATACTTCCCTTCGCTCTTGAAATCATTGTCAGTG
GAAAACCTTAACAAAGAAAGTTCTTTGTTTAGTAGATCCTAGGGCAGGGGGATTCATGGAACTATTCACTTTATTTTATT
TTATTTTATTTTATTTTATTTTATTTTATTTTATGTATTTATTTTGAGACACAAGTCTTGTTCTGTCACCCAAGCTGGAG
TGCAGTGGCATGATCTTGGTTCACTGCAACCTCTGCCTCCCAGGTTCAAGCGATTCTCCTGCCTCAGCCTCCCAAGTAGC
TGGGATTACAGGCACTTGCCACCACGCCTGGCTAATTTTTGTATTTTTAGTAGAGACGGTTTTCACCATGTTGGCCAGGC
TGGTCTCGAACTCCTGAGCTCAAG
>chr7:130362022-130362437 
GCTCCCGGCCAGATTTTGATTCTTAAATATCTCATAATTAAATTTTCTCTACTTCCTCTGCTAATGATTTAGTTCAGGTC
TTCAGTATCTCTCACCTTGACTATTTTAGTAACATTATAACTCATCTTTCTGGGTTTTGTCTCTTCCACAACTACTAATG
CACCTTTCTTCAACCTCCAAAACAGTCTTCCTAAAATGCAAATTTGATTACATCCTTTTGTCTCCTGCCATTTACTCTAT
TTGCTTTTTCTTTTTTTTTTTGAGATAGAGTCTCGCCCTGTCGCCCATGCTGGAATGCAGTAGCGCTATCTTGGCTCACT
GCAACCTCCACCTCCCAGGTTCAAGCGATTCTCCTCCCTCAGCCTCCTGAGTAGCTGGGACTACAGGCATGCAGCACCAC
GCATGGCTAATTTTTG
>chr7:130365704-130368728 
TAGGGACACTCGCAGTGGGCATCTGCACCACTGCTGAAACTTCCCCTTAGAGATCTTGGGGGAATGCTTTCTCTACCTAC
CAAATTTGGATGGACTGTGTAATGCCGAAGGTTCTCTAGAACAAATTTTGATTGCCCGACTGCATCAGAAATCTAAAGAG
GATAATCAAAGTTAGTGGTTTGAAGTTGCACCTATCCTAAACAGTATTCCATTCCTTACCTCACCTTAGTCTCACTGGAG
AACTGGTCTCTAACTTACACTAAGTAAGTTAGAGAAGTACAGTTAGAAGTGCTTCAGATTTTGTACTCTAGGTTTCTGGA
ACAAGGGCCCCAGCAAGGAGACCTGGATTCTAAGACCTCCTGACCGTGACACTTGTCAGCGGAAATGGGGCCAGCCTTAT
GAAATGTCAGGGAAAGCCGTTAGGAGGGGAAATAGACAAGGGCAGCATCAGTTCAGATTGCGACAAATCTTTCCAAGGAG
TCACTTCTTTCTTATGCCTTTTCCATAGCTATAGGAGTGAAATGAGGTGAAAATCAACATGCAGGACAAATCTTTAAGGA
GAAAAGCAAGTTTCAAAAGGGCATTAACCTAAAAGTTGTGGGTGCAAGGGAGCCCTAGGGTCAACTCTGCCAATTGAGCT
GGGAGCCGACCTACTCACAGAGAAAGGAAGAAGAGCAGTGCATGTTACAATTTTGAACATCTCTGCAGTATGAAATTCTT
CCAGAAATGTTGCAAAAAATAATTGAATTTTGGTAACACTTGTGTCTACCACTTTGCTTTTTTATTTTTATTTTTATTTT
TTTTGCTGGTGGGTAGTCCTGGATGTTAGTGGATTATTTGAGTGTCATATCTGATAGTAGAGGAGCTGAGCCTTTTCCAT
TCCCTTTCTGCTGACCTAGTGTTCTTGCTTCTCCTCTTGCATAGCCCTGCCTAAGGATGAATCAAGGAGATAGGAACACA
AGGATATAAAAGCTCTGAATTATCTTCTTCTGGCTTGGCATAGTCAGAAATCGGAAAAAAAGAAGAGTGCATCATTATCC
TGTGTTCAGATCAGCATTTCTTTTTTCTTTTCTTTTTTTCTTTTTTCTTTTAAATACAGGGTCTCACTGTGTCCCCCAGG
CTGGAGGGCATTGGTGCAATCATAGGTCCCTGTAACCTTGAACTCCTGGGCTCAAGTGATCTTCCCTCCTCAGCATCCCG
AGTACCTGGGTCTAAAGGCACGTGCCACCATGCCCAGCTATTATTATTATTTATTAATTTTTCTTTTTTTTTGCTACTGA
GTCTCGCTCTGTTGCCCAGGCTGGAGTGCAATGGCATGATCTTGGCTCACTGCAACCTCTGCCTCCCGGGTTCAAGCAAT
TCTCCTGCCTCAGCCTCCTGAGTAGCTGGGATTACAGGCTCCCACCACCGCACCTGGCTAATTTTTGTATTTTTAGTAGA
GATGGGGTTTCGCCATATTGGCCAGGCTGGTTTTGAACTCCTGACCTCCAGTGATCCGCCCACCTTGGCCTCCCAAAGTG
CTGGGATTACAGGCGTGAGCTACCATGCCTGGCCTATTTTTTATTTTTTGTAGAGATGAGGGTCTCACTGTGTTGACTAA
CTCTTGGGCTCAAGTGATCCTCCCACCTTGGCCTCCCAAAGTGCTGGGATTACAGGTATGAGCCACCACGCCCAGCCTGG
CTCAGCATTTCTAAAGATTGCTATACCTCCCCCATCAGGAGGCAGTATGGTAAGGTGGGTGCCTTACCCACCTTACAGAG
GAAAGGGAACGTGCACTGAAAAGTTAATAAAGCAAGAGGGCTAATGGAGAAGAGGGAAGCAGTCAGAATGGGACAGAACT
ATGAGTTAAGAGGAGGCCCTGCTATGCTCCAGGAAGAAAAGGCCAGAAGTTGGCAATTCTTGGCAGTTGGAGAAGGAGCG
GGAAGAAGCATAGCAAAGCCACTCCACAAATTCCTTTAGAGAGGGTGGGATGAACTATGAGATGGTGGGATGGATCCAAA
GACTCAATCATTTAATTTTTTACCACCTTATGGAAAACTAAAGTTCATTTGTTGAAAACAGAAATATGAAAAACCTGCTT
CACAACTATGAAATGTATGACATATTTAGAATCATAGAAGTTAGGAAAAACTTATTTGGGAGAAAGGTATGAAGACCTTT
TCTCTTACAGGTTTTTTAAAAAAAATAATTTTAGGGGGAAATTCCCTGGTGAAAATGTTTTTACTCCTGAAGTTTTTTGA
AGTATTGCATATCTGTTCCAAATTAGTCTCTAGCAGTTGACTAAACCCACAAGATTGTCCAAATTGGAATGTGTTTTTAG
TTTTGTTATGTTGAATTTCACTATCTGTGGCTGATTAAATAAAAGTTGGCCTGGAAAATTCACTTGAATGTGGTAAACAT
GGGAAAACAACCAAGATACCCAGTGGAGTTTTGCTACAAGAGGTAGTTGTAAAGTCTGCGTAAGTTAGGGTTTGACACGC
TCTTACTCCCTAAGATAGGTTTCTGCTTCCTGGGTTTTATGTCCTGATTTGTTGCTGATGTGTCCTGTTCCTTCTTTTTC
TGTGCTCTATTTCTCTTCAATAACATTTGACAAGTTAACCTTGTTTTCCATATACATTTTTACTCCTTTTTGCTTTTCAA
TAGGGAAGTTTGTGATATCCAGCTTATTAAGTACACTAAGCAGCTCCAAAGAAAAATTAAACATTGAACACTTACTAACA
CTCCTTACCTCTTTGCTATTGACAACCATTCCTTTCTCACGTTTAGCTGAGCTATTTTCTGAAGTCTTTGATTTGCCATT
TTGAAACCTGAAAAAGAGGCAGAACATCCGGTTGCACTTTCTGGCTCAGAGGCCTGGACTTCTGCATATTGTCAGTCTCC
CTCAACAAAGTTTGGAAGCCTAACTCAGACAAGTCCAATTTAGGTGATCACATCAGTAATTGACTAAGTAGCAAAAAAAT
CAGACTCATTATCCAGCCTGCATGCTAGGGAAAAGCAAGACTTCAGTTTGGAGAGTTAAACAAGT
>chr7:130417901-130418822 
GGTGAAGCTGGGCGCCGGGCCGGGACCGGAGCCGGAGGCGGAGCTTTCCACCTCGCTGGTGAGTGGCGGGTCGATGCGGG
GAGTTCGACGACGTCCCCGGTACTCGATCATATCTGGATGATAGGTTGGGTGGCGGCGAGCATGCTTGGTCAGGTGGTCG
CTCCGGGAGAACTGCTTGGGGCAGAGGGGGCAGGAGAAGCGCTTCTCGCCCGTGTGCGTCCTGTAGTGGCGGGCCAGCTC
GTCGGAACGCGTAAACTTCTTGTCGCAGTCGAGCCAGTCGCAGGAGAAAGGGCGCTCACCCGTGTGGGTGCGCTGGTGGG
ACTTGAGGTGCGACGACTTGTAATAGGCTTTGGTGCAGCCCGGGAAGGGGCATTGGTGGCGCTTGGCAGCAGGTGTGACA
GACCTCCTCCGGGGCGCCTGATCCGCGGCGGGGGCGGGGCCTGCCCCTAGGGCCCCTCCAGAGAACCCACCAGAGGCTGC
TGGTGCGCCCGGGGCAGCAGGCGCGCTTGGGACGGCGGGCGCATCGGAGGAGCTCTCGGGAGCGCAGACCGCCGCGGCGC
CGGAGGCGGGAGCCAGCTCGGAGCACGGGGTCTGGACGGAGCACGGGATCGGGTCGGAGAAGCCGGACGAGGCGCGTGGA
GCTTCCCCCGAGTTCTCCCAGGAGCCCTCGCCAGAGCTGCCGCGCAAGTCCGCCCAGACGCTTGCAGCCAGCAGGTGGGG
CGCGGCGCCGCCCGCGCCGGGGCTGGGGGCGGGGACCTGCGGGAGCTGGGGGACCGACGCGGGCCCCGATGGCCCCGGAC
CCGGCAGAGCGGACTCCGGATGCGCCGCACCCACCTCCGAGCCTGCGGCTCCACCCGCGCCCTCGGGGTCCGGCGGGCGG
CGGTGAACCACGGCGCCCGCGGACATGGACACCAGGCACTCG
>chr8:28582215-28582734 
GCTGAGGCAGGAGAATCGTTTGAACCCAGGAGGCAGAGGTTGCAGTGAGCCGAGATCGTGCCACTGCACTCTAGTCTGGG
TGACAGGGCAAGACTCCATCTCAATAATAATAATGATGATGATGATGTAGTCCTCTTTCTATCATCTTCTCTCTGTCGCT
CACCTCCCTCCCATCGCTCACCTCCCTCCCCACTCACTTCAAGCTCTGTTACCTAGGTCCTCCTGAGCTGGGTGGGCATG
ACTGTGTGCCTCTTCCTGGATCTCATTTTCCTCATTCCTGAGTTCTCTGATGGTTCCTCTTTTAAGTTGGAGGAAGGGGA
TGATGGAGAACTAAGGTCAGTTGCTGTTTCCTTTCTTGCCTGTGTGATGGCTTGATGTTAAGTTTCATTCTCAGATATGG
ATTTGCTATAGGGATGTATTATGTACGTATATATGTTTTGTTGGAGGATGGAGATTGTCGGGCTTGGCTGGGCCGGATGT
AATCTGAAAAGGGGCATTTCAAGTGTATTTAAATGGCCAA
>chr8:28606887-28607270 
TATTAAATTTCAGTGAAATGGGATAAAAAGATCAGACTTAGGTGAAAAGAAAAGGAAGTAGAAGATAAATTTAAAGACAC
TTCTTCCCCATCTTTCTTTGTGAGGCGTCCACCCCTCCCTGCTCCCCTCCATGGAGCCAGTGTTTCCAAAGGCCCCCAGC
CCGCTTTGCAGGTGTCACTTCTCCAGCCCATTTAAAACCCAAGTTCATGGCTATCTTGCAGGATTTGCTTTTTCATTGTT
TGGCCTCTGAGGATTTCATTCATTCATTCATTCATTCATTCATTCATTCATTCATTATTCATTGTTTATTCATGCATGCA
TGTATGTATGTGAGTGAGTGACAGGGTCTCACTGTCACCCAGGCTGGAGTGCAGTGGTACCATC
>chr8:28609160-28609308 
CCAGGCTTGCCTCCGTACTTATCCCTGCTCTCCCATTTCTCTCTTGTTTGAGAGAGAATGAGGAAGCAAAGAGTGAGAAA
GAATAGGGGCTGAAGACGCCACTCCCAGATGGCTCTTTCTATCCTGCTCTTCTGTTGAAACACACGTGC
>chr8:28610532-28610710 
TGTCACTGGTGGATCTAAGAAGGGCTGAGTGGTCTGACACCAAAACATGCCGCAGGGAGGGCTGTGGTGCCGGTGCTTCC
AACAAGGACAGCCCTCCTTGACCCTGAAAGGAACACTGGCTTGAAGGACTGCAGACAGGCTCTGAGGGGCACGCCCTCCT
CAGCGAGAGGCAGCAAGGT
>chr8:28969213-28972351 
GGGAGGGGAAATGGAGAGAGAAAAGGAAGAAATGAAAGCAGTTTCCTACAGCCATCACCGTTTCTCAACTGCATTCAAGC
GATTTACAGAGACAAGATCTGAAACAACTGGAAAATATAGAAAATGTTTAGATACACAGAGTAAACAGTAAGTCTCTAGC
TAGACATAGATGTATACTTGTTTTAAATCTTACAAACAAGAGTGAATGAAGCACACAGAGCAATCTATTACAGGCCCAAG
ACCGTGCAACGACTAACTCTGCAAACAGGCTTAATTTTTAAATGTTCTGCAAACTCCAAATTAAATAATTAGATGGTTAA
TATTTACTATGCAAGTCTAACACTTCAAAGATCCAGGAAAGAACTAGTTACTATCCAACATGACTTGAGAGGCAAAAGCA
TTTTGCAACACAAGATATCTAAAAGAAAGCCTAAGTACCATGTAATATTTTTCTTTTCCAAAAGCTGATCTCCGGCCAGG
CATAGTGGCTCACGCCTGTAATCCCAGCACGGGCGGATCACGAGGTCAGGAGACTGAGAGCATCCTGGCCAACGTGGTGA
AATCCCGTCTCTACTTAAAATACAAAAATTAGCTGGGCGTGGTGGCACGTGCCTGTAATCCCAGCTACTAGGGAGGCTGA
GGCAGGAGAATCACTTGAACCCGGGAGTCGGAGGTTGCAGTGAGCCAAGATCACACCACTGCACTCCAACCTGGTGACAG
AGCGAGACTCAGTCTCAAAAAAAAAAAAAAAAAAAAGCTGATTTCTGTATTAAAATATACACTGTTCACCTATTGTTCAA
ATACTCAACAGTGTCAGTGGGCAAATCCTAAGCCCTGAAATGACGGGAACTGGTGCTGGTGTTGATGGCATGGTATGAGG
GGCGTCTTCTGATGTCTCACACCCCCACTTCTCCAACCCCGAGGAAGTGAAATCTCCACCCCCTTGCCCACATCCCCTCT
TTGAGGGTGAGGGTGGGAGAAGGAATTTTCTCTTTTCACAGAGTCCTTCCCTTAGGACCCTCACTTCTCCTGGCCCTGCA
AGGGATGCCCCATTTCCCAGCTGTGCTGGCACCTGGGTGAATGAATACATGTCTAATTCACGAATCACCTATCAGGAAGT
ACAGATAAGCCACATCTTCCATCAAGCTTGTACCAGGGATAAATTTAAGCTCTGCTTCTCTGAATCCTCTGAATATCTCA
ATTAGTTCAGAAAGAGAAATAATAATAGTACTAATAAAATAATAATCATAGTAACAACGATAGTAGCAATAACATGTTCT
CTAGCACACGCACAACAATTGGTACACATTGTCTCATTTGATCCTTAAAAACACTTTGTGCAAAGATATTACTAACCCCA
TTTGACAAGAAAAAAAAAATATGGGCTCAGAGTAATTTACGCAAGTTCACTCTGCTAATAAGTGACAGAAACAAGATTTC
TGTTTGACTTCAGGATCCAACTGGAATCTCTATGCTACGCTGCCTCCCTTCCTGGGTACAATATGTTTCTCTTCTGTCAC
CTTCTGCGTAAGAAGGTGTTGATTTGCTTTTCAAAAGAAAGTTCTTCAACAAAATACTAAAACTAGAACTTTTAAAGCCA
CAAGTACATTTTACTATGAATTGATATTAGAAAATTCCTCTAAAAATCTATACCTTCCCTAAACATACACTTTCACTTCA
TATGTATGTCATGGGTAGGTCACTTTTCAGGGAGTTGGCTCTTTTTAAGTGTTTATTTTTAGTAAATTTAAATTGTATAT
CCTTCACCTCTGGAATATTGGAGACAATTTCAAAAGTCACTCCACAGCCAGGAATAGAACTTCGATGAGACATCTTTTTT
AGGAGACTCTGTGCAAAACCCTAGAGAAAAACAAAATAGAAGATATGGTTTCCCACCTGAAAAACTGAGTTTACATTAAC
AAAAGACAGCATGGAAAATACTGGTTCATTCTAACCAAAAGAAAACAGAGCAGGTTTCCAACATAAGCAAGTGAAATCAC
CAAGTACGGTTTCTTCATCGTTGTCCTATGGTACGAAACCAACTTATTAGATGCCCACCATGTATGACAGGTCCTACACC
CAACATAGGAAAAGTATACACCACCAAGTCTGTAAACTGGCAGTAGGCATCTGGATGAACGGTGCTTCAATGCTACAGAA
ATATAAGCTTGTTGACTTCCATACAATAAAATGACCTTCTAACTAAGATGGAAGCAACGACTGGTGATGCTTACACTTTT
TTTCTCCCCAGCACGATGGACATCTCGTACCATGAATATTGACAAGTCCGGGCATTAAATTCTTGACCAAAGCAAGATCG
TTATGAGGAATGATTTAAGAGTGCACGGTCATTGTTTATGCTGACTGCGCTCTTTGCACAGTTAGGAATTGAACTGTTGA
ATTAATGCATAGATGACTCATTTCAAGATGCTGTTAAGACTGAACACCCTGCAGAGGTTGAAGAGAGCAGGGATGAGAGC
AGAATACCATCAGGGAACAAAGGTAAAGGGGAGAGCACATGAAATGGGCACCGAGCTTTCACCCCATGCAACAGGAATGG
CAGAAACATGTGAAGCCCCCAAGAAAAGAGCAAAGCCAAGCTATTTGGTCTTAGACATACATCATTTCACAAACCTACCT
AATGATGATTTATTTCATATTCAATGATCTTTACATTTTTAAAAGAATATAGCATCTCAGAATGCAGAGAGACCATTTAT
GTCATTAATTCTCTCCCTTAACTTTAGCCTTGCAGTGCTGAGCCAAGGCTAATTACACAAGTCAAGGTATAGAGATCACT
GTCCTTAGGGGTGGTGAAGGGAGATGTAGATGCTACTATTATCCTACCTTTTGGTTTTCCATTTGTATGGAATTAGTGAA
GCTGACGTGTGTGTATTAGGGTCATGTGGAAGGTCCTATTCTTGTTATAAAGAAGAGAGCCTTCCACATGACGATTCTTA
GGAATGAAATATCTGAAATTGAGAGAGAAAATGGCATGCCTTAAAAATACTTCCACATCATTTCAACCAGGAAAAAGAAA
AATATGGCAACCTATTGTCCCTACAATAGAAACAAAAACCAAGCAACATGCGGCGACTATACAATGTACCTTTTCTGTCA
AGGACCCTGTAGGGCCGGT
>chr8:28975827-28977172 
TGAAACCCCATCTCTACTAAAAAAAAAAAAAAAAAATTAGCCAGGCATGGTGGCGCACACTTATAATCCCAGCTGCTCGG
GAGGCTGAGGCAGGAGAATCACTTGAACCCGGGAGGCAGAGGCTGCAGTGAGCCAAGATCCTGCCACTGTACTCCAGCCT
GGGTGACAGAGCAAGACTCCATCTAAAAACAAAAACAAAACAAAAAAATCCCAAAGCAAATCCCAAACCTGGTGCCATTT
TACCTCCACGCACTTCCGCAGCCCCTGCTTCCATCTCTCACTGGTTGAGGAACAGAGAGAGCCTCAAGCTCCTGACCGCT
GCTGATCTGAACTGCTCACACAAGCTCAGTACAAGTTACCAGGAAAGGAAGGAAAAGGTGAATGGATGTAATATGATGTT
CAAGCTCCATTCTTCTGGAAGTCATGATGAAAGGTTTTGCTTTATGTATTTTGAGAAATGTAAAGTACTGGCATGATTGC
CTTATTGTTTCAAAAAGCTCGAGGAGAGGTTAAGGAAACCACTTTTCATCTGACCATCCCAAGTTAGGCTTTCCTTACCT
CCCCATCATGCTGCTTCACAATCTGCAATTCAAAGAACTCCTCTTCTTCTTCCCCAGTCAAGGTCGCATCCCATCCACCA
GCTTCTGGGTCATCAAGATTATCCTGAGAGCTGAAATCATCAGCTAAAAGCAAAGAAGTTCCATTAAATACTGAGATCAT
TTTCAAGGATAACCCCTACCAGCTAAATTTCAATGTGATTATTACAATTCTTCTGCTTCAAATTTCATTTGCTTTTTGCT
CTGAAATCTTACATGACACTGAAGATGACCACTTAAAAGTTCACAGATCTTCAAGATAAGAAAGTGCCTCAAAAAATGAT
CTCATCCAATCTGCTACACTTATGCCTTATTTTATAGGGAAGGCAAATGAAACCAAGATACCTAAGAGGTTACCCAAGGT
CATCTCATCAATGTCAGTGACCGGGTTATAACACAAATTCCGTACCATTTAGTGCACTGAAGGGTCAGAAACGAGCAAGG
GTGATTCCAGGCACCTGACAGCAACATTCACCAGAAGGTTCCACTGGCTGCATGGGCTGGAAATGGAAGGACTGCACCAT
GGCCCCCTGGTTCCTCAGGCCCGAGCCTGGCCCTCCCCACTCCCCTTCACCTGGAGCTCGTGGGCAGACATCCAAAGTTC
CTTTTCTAGGAGGTGGGCATGGGGGGACCGAGAACATGTACCATGCTGACCAAAGTCCTGATGATCCCCTCAAATGCCCA
GACTAACACGTCTTCCTTAAGCTTATTGTCTTTCACTTTCTTATGCATATGCCTGCCTGCACCCAA
>chr8:37389556-37389893 
GGCCGTGGTCCTTCTTGGGAGGTGTCATGACATCACAGGGAAAAGCATAGGCTTCTGACGTCATGATATAATTCCTGGTT
CCTCAGTTTACTAGCTGGATGACTTGAAAAACTGCTCAACCTCTCTCTGGCCTCTATGTTCTCATCTATAAAATGGAACC
CACCTGACATGACAACCTCACAGAACTGTTGTGAGGAACTAATGAGATTATGTAACTAACATGCTTGCTATTTAGAAAGT
GTTCCATTGTTTTGGCCAGGCACGGTGGCTCATGCCTGTAACAACACTTTGGGAGGCTGAGGTGGGTGGATCACTTGAGG
TCAGGAGTTTGAGACCAG
>chr8:37425958-37427885 
GTATTTGTCTTTCTGTGTCTGAGTTGTTTTATGTAGTGTTCTCCAATCCCACCCATTTTGCTGCAAAAGACCTGAATTCA
TTCTTTTTTATAGCTGAATACTATTCCATTGTGTATATATGCCACATTTCCTTTATCTAGTCATCCATCGATGGACACTC
AGGTTGATTCCACAGGCTGATTTGCTATCATGATTTGCTATCATGAATATTGCTGCGATAAACATACGCATGCAGGTATC
TTTTTGATATACTGATTTCTTTTCCTTTAGATAGAAACCCAGTAGTAGGATTGCTGAGTTGAACGGTGGTTCTATCTTTA
GTTCTTTAAGAAATCTCCGTAATGTTTTTCATCCAGGTTGTACTAATTTACATTCCCACCAACAGTGTATAAAGTTTCCC
TTTTCTCCACATCCTCTCCAACACCTGTTTAGGGTTTTTTTTATTTTGTTTTGTTTTGTTTTGTTTTTAACTTTTTAATA
ATCTGAGCTGGGGCTGGGCATGGTAATCCCAGTAATCCCAGCACTTTGGGAGGCCAAGGCAGGAGGATACTTTGAGGTCA
GGAGTTTGAGACCAGCCTGAGCAACATAGTGAGACCCCATCTCTACAAAAACTAAAACATTAGCTGGGTGTGGTGGCATG
CACCTGTGTGGTCCCAGCTACTTGGGAGGTTGAGGCGGGAAGATCGCTTGAGTCCAGGAATTTGAGGCTACAGTGAGCTA
TGATCACACTACTGCACCCCAGCCTGGGCAACAGAGCAAGACTCTGTCTCAAAATAATAATCGTAATAATAATAATGTGA
GCTGGATCTTAAAGGGTAAGAAGAATCGCCCTTTCACAGCCAGAAAAGAACAGTGCTCCAGACAGAGGTCACTGCATTAG
TGAAGGCATGGAGCTTTGGAAGGGCTTCTATTGGGAAGGGAGAGAAACCAAATGCCTAGGAAGGGCTAGGTATTACGTTG
CTTGTCTGGTTACCAGCTAATTCCTTGGTTAGTTATTTAACAGCTCTCTGAGAGCACGTCTTCAAAAAAAAAAAGAGGTC
AGGAGCCTGGGAATTGGAAGGCTGCGGGGAGATGGGTTGGATAGAGAAGTCAAGACAAACTTCAGTTACTTCACAGCTTT
GCATAGGATGGTGTGGTAGAAAAAACTACTGACCACCAAAGATTCATGCTCCCCCAACACCATGTTGAGTTGCTTCTGGG
GAGCAGATGCCCAGTCTACAATTTTCACCACCCACACCCACAACCCAGCCCATGCAGCTAGTGCGATCCACACGACTGGG
TCTCACCAATGGAACATGGGCGTAAGGGTCATGCATCATGTCCAGGCCAACATGGTGTTAGTCTCCAGTGTGCTGTCTCC
CCGTCCACAGAGACCGCGAAAGTATCCAATGTACTCCCTGGATAGAGACCTCTCCATGAGACTTCAGAAGCCAGGTGTTA
AAGATGGTGTCATCACAAAATGGCAGCAAGGAGCTGTTCAGGGAGCCACCTTGTGATCCCTGAGGTAGGAGTATAACCTC
ATGGTGAGGCAGCACCTTCAGCAGAGGGCAAGTTCTGGAAAAGGAAACACAGCTATGAATCATCTACAGAGAATAAACCT
GCAGCTGCAGGCAAAGGAGTTTATGGAAGGAGCTGAAGGGAGCTGCATGGAAGATAGACCACAGCAGCCACCGCAGTCCA
CAGTCCACAGTCCACAGTGCTGCTGGGATTCATTCACTTAGTCTAAGTCACGCCACCTGGGAACAGTTCCTGCAGGATTT
CATTGGATCTCCTTTCCTAGAGAAATCAAACTCCAGTCCCAACTGTTACAACCAATACTCACCATCCCCCTCCTCTACTA
CCTATTCTAAATGCCCCTCAGCCCCCGCTACTGATCTAGTGGCTTACTTGGTGGGGTGACCCAAACCCACATCTTTGAGG
GGACTGAG
>chr8:37456322-37456548 
TCAGAATGCAGCCTCCTGGAGAAAACGAGCCCAGGAGGGGGTGCCCAGGGACTGATTGGGCCCTTAAAGTTCTCTCATCA
ACAGACCCACTGCCATCTGCCCTTGCTTTCTGGGGAAAGGGACACAGCTGGGTGGCTGAGGCCTTTGAACAAGAAGCAAT
GCTGATCAGAGAGAGGTGAAGATCCTGTCAAAGGTTAAACTGGGGAAGGGGTGGAGGCGGTGGGCCC
>chr8:49502826-49503065 
AGGAGCCCACACTGACTCCCTGCCTCCAGCACATGGAATGAATCACAGAAAGCCTCTGTTGAGTCATGATGACAAACGTT
GAAGTTGACGGCATGTACCCATGAGGTCATATGGAGAATTCCCAAGGGGCACCCTAGCCCACGTTCACTATTGAACACAA
CGGAAGGGGGAATTATTGTGCTTCTTGCTTTGATTCCCAAGCTGGTGTTGTCTGAGCCTGTCTGGCATGTGCTCTGCCTG
>chr8:49503264-49503692 
GAAGCTGAGCTGGAGAGGGCTTCAGTGGCTGGACCCAGGCTGTGTGGGCTTCAGACTGGTCCCCAAAATGCATACCCTCC
TCTCCTTACAGGGTACCTGTCATGAGGAGCTCTGCTCACTCTATGACACATTCATCCCAGGGGGTCTTTTCTATGGCCAG
GGCTCCTTTCCACAAGTGCTGTGTCCTGCCTTCAAAACAAATCCTCTTTCATGTTCTCTTTCAGAGTCCCTTCCCCAGAT
ATCTCTCTCCTAGCCTCTGACTATTTAAGCTTACTTTATAAGGACTACTTCTTATACCTGAAGTGAGGGCATATGAATTT
GAATGTGCAAGGATGGAGAGTGAAATGATCCCATTGAGAGTAAATGAAGCATCCTTATATCCACAAAATATTTGTGTTTG
TATGGAGCAGTTTGGCTGAGAAACCTACA
>chr8:90802982-90803657 
TGTCTAAGATGCAATTTGATTTTATGAAGTATATACCCTTTACCCACCAGAGACAGTACAGAATCCCTGCCCTAAAATCC
CAGGCTTAATTGCCCTACAAAGGGTTATTAATTTAAAACTCCATTATTAGGATTACATTTTAAAGTTTTATTTATGAATT
CCCTTTAAAAATGATATTTCAAAGGTAAAACAATACAATATAAAGAAAAAAATAAATATATTAATACCGGCTTCCTGTCC
CCATTTTTAACCTCAGCCTTCCCTACTGTCACCAACAACCAAGCTAAATAAAGTCAACAGCCTGATGTGTATCTTTCTGT
CCCTTTCTTCCTGCTTATATTTAGAACATATGCTCATTTGAGAAAGGATCTTTCTGCATATTATTATTATAATTATACAT
CATACTGCAACCTGCTTTTTGCATTTAATAGTACAGCCTTCCAGATCAGATATGGCTCTAACTTACTCTTTTTACTTGCT
GCCTAATACCCACAGTTTTTATTTTCTTAACTTGTCCATATCAAATTTAGCCCAAACAATAAAAGTACGGTGTGAGCACT
TTTTTGGTTAATAGGTTATATTACTATAGGAGAACTTACAAGGAATAATAGCCCTTTTCTGAAACTGCGTAGCGAAGTCA
GCAGAAAGTGAGATACAGAATAAATTTGAAAAGATG
>chr8:90805258-90805659 
ACAGATGTGTTTTCATGAACTCTGATTGCCACGTGCCTTCAGAATGTTCACTCTCTGAACTGACGTTTGATTACAAAATT
TTACTTTTGTTTTGCATCCAATTTGAATTCTCAAAACAATTTTAATCATGCTTTGAATTTTGGAAAGATAGCTTCACTTA
AACATGAAAATCAGATCACTATAGTAGAATCTACAACTCAGTTCTTTAGGGAAGAACTTCAGAAGGGGCAAACACTTGAG
TTATGACAGCAGTAGAGCTGAGCCGATATGAGGATCAATACAAGAAGCAAGACTAAATTGTGCTGAAAGTTATACTAAAG
AAATTTGCATGACTGTGAAAGATTTGGGTGTTGGCAGCAGTTGTGTCAAGCAGTGGGGGCTGTTTTTTATTTCTCTCTAC
CA
>chr8:90805680-90806539 
CCCTTCAAATACTTAATTTATGAAGAAAAAAACATGGCCAACGGGGAGAGAAGGAAAATCAATAAACGTTCATGTTTAGC
CATTCTCACAAACATAAGTTTCAGCCTGGTGCGGCGGCTCACGCCTGTAATCCGAGCACTTTAGGAGGCCGAGGCGGGTG
GATCACCTGAGGTCAGGAGTTTGAGACCAGCCTAGCCAACATGGCGAAACCCCTTCTCTACTAAAAATACAGAAATTAGC
TGGGCATGGTGGCAGGCGCCTGTAATCTCAGCTACTTGGGAGGCTGAGGCAGGACAATCACTTGAACCTGGGAGGCAGAG
GTTGCAGTGAGCCGTGATCGCACCACTGCATTCTAGCCTGCGAGACAAGAGCGAAATTCCATCTCAACAACAACAACAAA
AGAAAGTTAGTAATGTGTTTCTTCAAAATTATACCTCCTATCTCCCACACAGCCTAGTTCCCAAACTACCTGTTGCTTTT
TCTCTCTCTCCACTGGATCATTTCTTTTCAAACACCTTTAAAAACAAAATTTCTTTACTTAACCTATCTATCCTTTTTCA
TCCTTTTCAAGGAGTTTATTCTACACGACCTCTATTTTGTTACCTATTTCTTTGTTTAAAATTTGATGTCATGTAATTAA
TGAATGGGTTGAAAGGAACAAGTGTGCATCTGATGCTTCAAAATCCTCTACTGGAAAGATGTTAATAGACGTTTATCTCA
TGAGTAAACACTTCCACAGATAAAGGGGGAGCTTATTACCTTGTCAGGCAATTTATTTCATCTCCAGACAGTACTATCCA
TACTTTCATACACTGATTTAAAAATTGATTTCCGGCCACGCGCGGTGGCTCAAGCCTGTA
>chr8:96069662-96070061 
TACATTTGGGGGGTCGGGGTGGGGATGTTTCATTTTCCCTGATTGAAACAGCCTGTTTGCATTCCACCAAATCTAGTAAT
AAGGCCAGGCAAACGTGATTTTGCTAATCCTTTTGTCTTAACCAAAGCTTTTTATATTATGAGCAGAAGAGGCTTGGCTT
TTCTGGTACTAGCTCTGTGATACCCTTTTACTGGTCTAATAGAAACTTCTTGGATGTCTTTTTCTTTCTCTCTTTTAAAA
TTCTCACTTAAATAGAAAACCATCTCAGGGAAACTAAAATAGCCTAAATACTTGTAATTATTCTTTAGTTAGTTTTTTTT
TTTTTTAAGTCTTGATCATTTTATGATCTGGTGATCACTATTCTCTTTTTTCCAGGTTTCTCTAGAGGACTTTCTAAAGA
>chr8:96072506-96072638 
AAATCTCTGGGTTTTTATTAGAATATTTTAAAGGAGTCAGATACATTTTCAAACCATTTTAGATGTGCTTTGTTGTTGAA
TAAGTGGATAGCAGATAACATATTAAGTATAAATTACAGATTATTCTCAATGT
>chr8:118763238-118763777 
ATATTTGTATCAGATTGTGCAGAGAAGACTTCCGTTTATAAATGAAAGAAACTAAGTCACCCTATTCAAGACTAAAGGGG
GAAGGGAGTGTTTGTTTACTGCTTCACATGCCCAAACCTTGAAAAGGGCAGGAATGGACCTGGCCAGAGAACATCATCAG
GATGCTCTGTGTGACTGCCCATCTGTCTCTCATTTCTATCGTTGTGTGCCAACAGGGAAATGGGGCCATAGACCATTCTG
GTCTCACGTTTTTCATTGTGTTCCCCAGTTTGTTGGGAAAATCCAAAGAAAGGAATCAATTGGCCTGCCTTGATTTGTAT
AGCCACTTCTTGAACCATTTACTGTGGCCAGAGGAAAGCCATGGCAGTTGGATCAGCCTAGGTCCTGCGTCTACAAGGCT
AGCTAGAAATGGGCAGCATTCTGGTATTAGAAGCAGCTGGGGAACCACATACATGCCTGCTGGGGAAATCATAAACTCTA
CAGCCACCATGATTTATGTCTACTAAACAGACTTATGTGTACAGTTGAGTATTGTGCAGA
>chr8:118783580-118784023 
GTGATTCTGTGGGTTAGGAATTCAGGCAGGATCCAGCAGGGATACCTCAGCTCTGCTCCATGTTGTCTATAGTCACAGCT
GGGGTGATTCAAATGGCTGAAGACAATTGGGACAACTTAAATAAAGCCCTATGTATGGAGCCTCTGTTTTTGTCCACATG
GTGTCTCCTGTGGAGCTAGCTCCTTTACTCACATATTTATTCCCTGGGCTGGGATGGCTGGAACAGATGAGAGTTGGCTA
GACTCACTTTCAACACATTGTGGTCTTAAGGTAGTATGACTTCTTCATGACAAGTGGCTTCCCACAGAGTGGGCATGTCA
GTAGAGAACTTTCCAAAAGGCCTAAGTGAAAGCAGCAACGCTTCTTATAGTCTTAGTCTCAGAAATCACACAAGGTCACT
TTCAGGGCATATTTATACATATGGCAGATTCGGGGAATGAACAT
>chr8:118785488-118785741 
TCTAACTTAATAATAATAAATCGGTTTTTAAAAAATACCATCTATACTCATTCCTTCTTCCCTCCAGAGTACAGTAATTT
TTACAGCAGGCTGCTAAATATATCAAGGGATAAACCACCACTCATCTGGTGGTATAAAGAAGAAAGTGAATATTAAAAAC
AAAAATGGCAAAAAGGGCCTCAGCTTCCTGCTTCACCTGTTAGTTTTCTTTCCTGAGCACTGAGCTTGCCAAGATTGATG
TCAGATGCAGCCTC
>chr8:118830549-118830828 
AGTACAGTTTTAGAAAAAATAATCCAGGAACAGGGAGAAGATATCTAGGGCCAAGACCCAAAGTGCCCCATGGAGAAACC
AAGGCTCCACAGTGGTTCCACATATAGGTCCCCTTCGAGTCTTACCTTGCTCTCTCCTTCAATGACGACGACAGGCACAG
CAGTGGCAGGCCAGCGGTGTTTGGCTGGTAGGGGCTTGTCACAATTCCATAGAACTATGATCTGAAAGGGATGGGGCTCA
TTAGATGGCTGGGGTAGGATGTATTTATGTATGCCTCCAA
>chr8:118831967-118833012 
TGGGACTGAGAGACCAGGGGGGTCACCGCATGGATGACTGCAGTGAATTTGGAGGGGGGCTTTAAACCTGAAATAAAAAG
GAGAGTAGAGCCTAATGAAGCGCTGGAAAGCAAGACTTAGAAAATTACTCCTCCTTGCTCCGCTGCCTCATGCTGGAGCA
AATGTTCCCTCCTGGATGATTTCTCCTTTGCTTCTTATGTCCTGACAGGACAGAAACAAGATGAAAAGCTGCTGGTTAGC
TACTGCCTGAGTCTAGAGACCTCAATAAATTCCAGATCAATGTCCACTTCTAGGTTCTTGCTTTGACATCCTTTGCCCCT
CTTGGTGATGTTTCTGTGATGTCCCTTTGGCTTTTTAGGTACCCAGTGTCCAAATACACACAACACTCACCACCCTTCAT
GTGCTGTCTCTCCCATGGTATTTGCATGTGTCTGATTTTTAATTATGTAATGAAAGGGTTCTACCTGACTAATCGTATTT
CAAATAACTAGCTAGTGGGAAAAAAGGTGAAAGGAAGAGCATCCAGGGCCTGACTGTCTAGGTCTGAATCCCAGATCTAC
CACTTACTGGTCGGGGGACCTTGGAAAGATTACTTAACCCTCTGTGTTTCCACAGCTGGGAAACAGACCTGATAGTAACA
GTGCCAAATATGGGGTTATCTTGAAAATTCAGTAAGTTTGTCTGGGCACGGTGGCTCACACGTGTGATCCCAGCAATTTG
GGAGGCTGAGGCGGGCAGATCACTTGAGACCAGCAGTTCAAGACCGGCCTGGCCAACATGGTGAAATTCCGTCACTACTA
AAAATACAAAAATTAGCTGGGCATGGTGGCATTTGCCTGTAGTCCCAGTTATCGGGAGGCTGAAGCAGGAGAATTGCTTG
AACTCTGAAGACAGAGGTTGCAGTGAGCCAAGATGGTGCCGATGGTGCCACTATACTCCAGCCTGGGCAACATAGCAAGA
CTCCGTCTTAGAAAAAAAAAAAAAACTTAATGCATACAAAGCACTTAGAACAGGACTTAACAAATGACAAGTACTCAATA
TATGTC
>chr8:129090936-129091323 
TAAGAAATTGAAAAAATGAATAAAATAGTTATCCTAATCTTGTGCCCTTGGTAACATACTATCAATTATCATTATCAATG
TGCTATACCCCATTTATGTCCGTTTATACCAGTGTTGACAGGGTCTCACTTTGTTGCCTAGGCTGCCATGCAGTGGCGCA
AACATGGCTCACTGCAGCCTCGACGTCCTGGGCTCAAGCAATTCTCCCACCTCAGCACCCCCCGAGTAGCTGGGACTATA
GGCACCAGCCACCACACTTGGCTAGTTAGGGTTTTTTTGTTTTGTTTTGTTTTTGGGTTTTTTCCTTTTCTTTTCTTTTT
TTTTTTTTTTTTACATAGTTGTTATCTTAAGGTGATTTCCAATTTTTTTTTCCATTTACATTTTTCCA
>chr8:129100414-129100765 
TAAATCAAGCCTCACCCCATACCTGGGCAGCCCCCTCAGCAAGTTAGGTGCCTTGTTTGGCAGAATGGTGGAGGTCTTCC
TGTCTAAGCATGGATCTCGTGAAAGCCCATGGGCTCAGCGCAGGGGCCAAGGTTAATTCACGGTCCCAGCTCGTGGCGCA
GACTTGCCAGTGAAAGACACACTCAGGGCTTCAGCAATGTCCTTGGCTGCTGGTTTACCTTCACTTTCAGCAGCAGCAGA
GGGGTTGGTCATACCTGAGGTGGAGAAAGATGTTGGGGCAGGGGTTGGGGGATGGAGGTAATATTATTGAAAGCCTACTT
TGTGCCAAGCACTGAGCGAGGTTCCCCATTTG
>chr8:129125001-129125181 
AGTTTGAATCCCAGCTGAGCCACTTGTGGGCTGTGTGACCAAGGGGAAATTCTTAGTCTCATGAATGCCTCAGTTTTCTC
ATCTGTAAAATGGAGGTAGTAATGTTGTGTATGTTCAATGAAATAATGCACCTAAAGCCCTTTGAACAGTGCATGGAAAA
AACTCAGGAAGTGCCAGCCAT
>chr8:129183700-129185188 
TGATTACATTGTGAACAAATGTCCAGCAACAGAGAACTGGCTGAACAGATTACTGCTTATCCGTATGAACTAATGGCCTT
CAAGAATGACTATGGGAATGAACATTTATTGATCTAAAAGATGGTTACAATGTAATAGTAAATGTAAAAACCAGGTTATA
AAATAGAATGTAATGCATGATCTCCAATTTTGAATAATAGTATTCATTTATATATGGAAGAGAAATCTGAAAGTGTTTAA
AAGAGTAAAAGTGTTTATCTCAGGGTCACGAGATTATGAGGGATTTTCTTGTTCTAAATTTTCTATTAAGGGAGGAAGTA
ATAACTTGGTGGTTATGAAAATGGACTTCAAAATCGGACAGACTTGGTTTTAGTCTATTTTCTGCCACTTAGCTTCATCA
CCTGAGTTTCATAATTTGTAAAGTAAGGCATATAATAGAGTTTGCTTTAGTATTGTTGAGAGAGCGATAAAACTAGCTTT
GTTTTTGGAGTGCTTGCTATGGGCTAGGCACTTTGTGAAGCAATTTACATGCATGCTTTTTATCATTATTCCCATTCACT
ATATGAGAATGAGGCTCAGGGAGGCTAAGGAACTTGTCCCAGTGCTACATTCAAGGGGATGGTGACTTTCCCTCTTCTTA
GTACTTGAGTTATTTCAATGTTGTTAAAGTGGAAATCTGTTTTCCTGTCATCCACATCTCCCTGCTGACTCATTCTGGAA
CCACTTTGACTAAAACCCCCAGATATTTTCATACTGGCCATGTCTCCTCTATTCTCCGGTTGTGCTTTGTCTTATTTTTT
TGGACTTAAGTGAACTTATTATTGAGCAGACAGGTGGATGACTATGAGGAAGTCCGAGAATAAGCTTGTAATTTGTCAGT
AAAAAGTTGCTGATTAAATTCTACTATAATTTGGCAGTGAAAAGTTGCCAATCACACTGTAGAGCCACAGGGGTAGTAAA
ATGCATGAGCTTTGCATTTTCCTTTTTTTTTTGCTCATCTGGAAAGAGTGAGTGCTTCTGATGGAAGAATGAATAGGGGA
AGGTGCCAGGATGGATCCAGCAAGGATGTCATTGGCCAGGGCTCCCAGGAGAAGCTGGAGGATGGAGTCCTTGGAACATA
ATGCGGGGCACATTTGTAAGAGTGGGAGCCAGACCCCTGGCAGACCAGGAGTCTAATTCCTGCTCTTACTCACCTGCTAT
GTGGCCCTGAGCACCTCACTAAATTCTCTGAACTTCATTTTCTTATCCTCAAAATGTGATAGGGACTTGGCTGAGTTGAT
TTCAGCACATCCATATGAACAAATGCTAAGCAGCCATCAAGAATGACTACAGGAATGAAATTCATTTACTTAAAAAGATG
GTTATGATGTACTGGTAAATGCAAAAAGCAGGCTGTAAAATAGAAGGACATGTAAAGCACTCATTTATAGATGAAAGAAA
ATCTGAAAATCAGTGATATGACTTGGATGTTCAGCTTTCTGTAGCCAGT
>chr8:135893776-135894277 
TGATGTGATGTGGATTTAAACCCTGGTCTGGGTTCTCTACTCATGTTCTTTCTAACACCCCTAGCTGGCTCACCGCCATG
CTGTCTCTGAGAAGACTCCATCTCTCGGAGAACAATCTGCCTTGTTCATGGCATGATGCATGAAGAAAAGCAGCCGGGCA
GGAGAGGGACAGGAAAATCTCCCATCTTCCTGCATAGCTGAGGCTTTCCCTACTCCTAGGGAGAAGGCACTGAAGTGAAT
CCCATGAACATTCTCAACTGTTTCCAAAATGTTGCCAATATTCTTCTGTATATTGATATTTTGAAATCCCCAATGTAGTG
GTATGTTGTATTTGAGCCCAGATTTAAAATTGTATATGTTTCATTCTAGCTTGGTTTCTGTCATTCTCAATGATTTCTTT
ATTTTCTTAAATATTTCTGAATAAAAGGGCCTCCTTAGTTAACCTAAGACAGGTGTATTTAACCTGAACCAGGTATAGTT
AACCTGAACGAAGAGGAGGCAG
>chr8:142314390-142314557 
GAGAGAGACTATAATGCCAGCACTTCGGGAGGCCCAGGCAGGCAGATCACTTGAGGTCAGGAGTTCAAGACCAGCCTGGC
CAACATGGTGAAACCCCATTTCTACTAAAAATACAAAAATTATCTGGGCATGGTGATGTGCACCTGTAGTCCTAGCTATT
CGGGAGGC
>chr8:142316554-142317019 
CATCAAGTGGCTTCTGCAAAACCTCTCCCAAGCATTTAAATAATCTCTGCTCGTTCTTTTAACAATAATTCAAACCTAGC
AGAAAAGTGAGGACACTATACATTTCTTTTAAGGACAGTGTGTGTTACCTGCTCTGATCCCCATGTGTTACACTCCCTAA
CCTGTACACCAATACTCCAGCTTTTTGTTTTCTTATTTTTTCCTAAAGCCAGCACAAAATAACAGAAGGATAAGATTCCT
ACCACATTCTACCTGTCTGCCAATGACACAGGAAGGATGAGACCGTCTGGGGAATGGAAGCGCAGGGCGCTCTCAGTAAT
GCTGGGCAGATGCAGTGGCTTTTCCCCAGCAGAAATGGGCTTCGATTCAGAATCTACCAGCCCACAAGAATCATCTGACC
CCACAACAATTAGTTCAATCACTCATCTGGTAAACCCTCCTCGCTCCGGGTCATAGACTGGAAAAG
>chr8:142335247-142335380 
CCTGAAGCTGCTGGGGAACTAGAAGCGTTCAGTCTGGGTCACCTAGCATGACACCCCGGGAAGCACAGCCCCAGCTCTGA
CTCCGAGCTCTGGGGGCGAGAGGGGGCTCTCGCATCAGCACGTGGCAGTCCCTC
>chr8:143281546-143281646 
CCCTGGTGTCTGACCCACCTCTGTTTCCTTCTGTATGCACAGGTGTTTGTTGCATGACTGAACGACATTGAGGAGGGGAC
ACGGCTCAGTAGAAACTTCCT
>chr9:2779762-2780386 
CTTGCAAACAGGAAAAAAGGTGAATCTGCTGCTTTGAACTATCACATCTACTTAGAAAAAATATTTAAGCTGCACTCTGG
CTTTAATGGCTGAGATGATGAATTAGTCTTGTAATCCCATTTTGTTAATAGATTGCATACAGAGATAAGTGATTTATTGA
AGAATCATACACTAGAATAGGAAGTTACTCCTTTGGTGGAGTTACAACATTTAGCCGAACATCTTCAGGGAACATCGGAA
CAGGAAAGAAACCACGGGGTTATGCAAATTAATGACCTTGCAATTACAATTGCAGGAGTCCTGCCCTAACTTTAAAAGAC
TTTTATAACTCTTTTGATAAAGACACTTACGGTTATCACAAACAGAAAGTAATTTGGAAAAAGTATTTAAACAGCAGTAT
GGACCATGTGACATAGCACAAAAGGGAGACCCTCAACCTCCCACCTCTGGTGATAATTGTCCATGTTGATAGAGCTCCAA
GGAATCTCCATGTAAGCAACTTTCAATAATTCCTTTAAATCAACAAGGAGAAACTAACTTAAAATAAATAGAGAAACGTG
TACTGTGTTGGCAGTTACTAGAGTAATTCTTTATTCTTAATCCCACTATGATACATCAAGAACAT
>chr9:21487574-21488850 
GACTGGCCATTTACACTTCTTTTGTGGTGGAATGTCATCAGTTAAGGTGGGGCAGGGCATGTTCACTTCTTTTGTGATTC
TTCAGTTACTTCAGGCCATCTGGGCGTATACGTGCAAGTCACAGGGGATGCAATGGCTTGGCTTGGGCTCAGAGGCCTGA
CATTCCTGCCTTCTTATATTAATAAGAAAAATAAAACAAAATAGTGAAGTGTTGGGGCGGCAAAAATTTCTGGCGGGTGA
TATGGACAGAGAATGGGCGATGTTTCTCAGGGCTGCTTCAAGCGGGATTGGGGCGGCGTGGGAACCTAGAGTGGGAGAGA
TTAAGCTGAAGGGAGGTCTTGTGGTAAGGGGTGATATTGTGGGGATGTTAGAAGAAACATCTGTCATATAGAATGATTGG
TTGGCCTGGATACGGTCTTGGATGAAGTGACAAACTAAATGGAATAAGAGAAGGAGAAAAACAGGTATAAAAGGACTAAG
AATTGGGAGGACCTAGGACATCTAATTAGAGAGTGCCTAAGGAGATTCAGCATAGTCCTGCCAGCAAAGATTATTTATTT
ACTTCAAGAGTTTAGAGTGGCAGTTTGGGGATAGCACCAGGAGATATCAGCTGCGATGGCTTGGAGAAACAGTGTAAACC
AGCAGTGTAAACAAGAGCAGGGCATGTATGAGTAGTTGAGAACGGTGAATAGGAGTATGACTAACAGATGAGGATGAAAT
TTGGGCTTGACTGAAGTAATGGGGGCTGTCTGTGAAGCCTTGCGGCAGTATAGCCCAGGTAATTTGCTGAGCCTAATGGG
TGTCAGGGTCAGTCTAAGTGAAGGCAAGTGTTAACAGGCTTTAATCCTTTCAAAGCATGCTGTGGGATGGGATATTGGCA
TTGAGCCAGGTAAGGGTGATTAGGTTTTAATGAGATGGTAAGGGGTGCATGATCGGTCGCCAAGGAGGGAGTAGAGGTAT
CTTATACTTGTGGGTTAAGATGGGGGAATACAAGAGGAGGACGCAAAAGAGGCTTTGGATTGGGAAGAAGGGCATCAATG
AGATGCGGCTATGGTCCAGGAATAGTCAGGGAAGCAGATAATTTGGTTAAAATGTCTCAGCCTAATAAGGGAACTGGGCA
GGTGGGGATAACTAAAAAGGAGTGCTTAAAAGAGTATTGTCTAAGTTGGCACCAGAGTTGGGGAGTTTTAAGAGGTTTAG
AAGCCTGGCCGTCAATACCCACAACAGTTATGGGGGCAAGGGAAACAGGCCCTTGAAAAGAAGGTAATATGGAGTGG
>chr9:21493924-21494115 
TATTATTAATAGATAACGGCAGTCTGTTCCATCAAGCTCTAGGTAAGTACTTTCAAAATGCTCTGAGGGTAGCCCCTATT
AATCAGTCACAGCTGGAAATAAGATGAAGCCCATTTTCTATTAACTGCTTTTTCAACAAATGTCAATTAATTCAAAGAAA
GAAGAACCAAGTGTGTACATACTCTAGAAGCA
>chr9:33002373-33002785 
TTTAGCACAGACCCTGGCTAAGTCAGTTTACCAAGAACCACCACCACCACCCCGCCTTATGTGGTTATTCTCAATATCTG
ATCAGGTTCCTTATTCTCCACTATCCCCCAGATGATGTCTGATTACCTTGGCCTGTCTCCAGCAAGAATCCTGTTAGGTA
TATTTAGCCAGAAACTCCTTTACCCCGATGTTTCCTCTTAGTAATTTTCCATCCACTGACCCCTACACAGCTCCTTGGCC
ATAAATGCCCACTTGCCCATGCTGCTGTTTGGAGTTGAGCCTAATCTCTCTTCCACTGCAAAACCCCGTTGCAGTGAGCT
CTATATACCTATCATGAAGTTCCTGAATAAAGTCTTCCTTACCATGCTTCAGCAAGTATCATTGAATAATCTTTTCTTTA
ACAAAATTGAGAT
>chr9:33009472-33010115 
CCTCCAATCCAATCACACTGCAACTAGAGAAAATATTTCACATGCCTGTAATCCCAGCATTTTAGGAGGCCGAGGCAGGA
AGACTGCTTGAGACCAGAAGTTTGAGACCAGGCTGGGCAACAAAGTGAGACCCTCTCTCTATAAAAAATAAATAACTTAG
CCGGGCACGGTGGTATGTGCCCGTGATCCCAGCTACTTGAGAGACTGAGGAAAGAGGACTGCTTGAGCCCAGAAGTCCAA
GGCTGCAGTAAACCATGATTATGCCACTGCACTCCAGCCCTCCAGCCCAGGTAACAGGGCGATACTCTGTCTCTAAAAAA
AATAATAATAAAGAAAAGAAAAGGGAAAAAAAATTCAAAACACAAACAAACCTGATCATGTCATTCCCCTGCTTAAATCC
TTTACCAATGCTCATCAAATTAAGAATAAACTCCCTTGTTTGGTCAGTTTTACAGAAGTTCTTGTCCATCTCTCTAATCT
CATCTACCACTCTCTCCTCGCCTATTTGCCCAAACACAGGGCCTTTCCTTCAATTTCTTGAACCCATTCAGTCAAGAGTC
CTGGGTTGAAACTTAGAAAACTTCTCTGGCTACTTTAAAGACTGATGGGGCTGCCTTCTGCACCATCTCCAAACCATAAG
AACC
>chr9:131290115-131290793 
CACCTATAATGCCAGTTACTCAGGAGGCTGAGGCAGGACAATTGCTTGAACCCAGGAGGCGGAGATTGCAGTGAGCCGAG
ATCACACCACTTCACTCCAGCCTGGGTGACAGAGCGAGACTCTGTCTCAAAAACAAAAAAAGAAGACTCTTTTTTTTTTC
TTTTTTTCTTTTTTTTTTTTTTGAGACAGAGTCTTGCTCTGTCGCCCAGGCTGGAGTGAAGTGGCGTGATCTCGGCTCAC
CGCAAGCTCCGCCTACCGGCTTCACGCTGTTCTATTCTCCTCCCTCAGCCTTCTGAGTAGCTGGGACTACAGGCGCCCAC
CACCATACCCGGCTAATTTTTTGTATTTTTAGTAGAGACGGGGTTTCACTGTGTTAGCCAGGATGTTCTTAATCTCCTGA
CCTGGTGATCCACCTGCCTCGGCCTCCCAAAGGGCTGGGATTACAGGCGTGAGCCACTGTGCCCAGCCCCCTTTTTTTTT
TTTTTTGAGATGTAGTCTTGCTCTGTCACCCAGACTGGAGTGCAGTGGCGCAATCTCGGCTCACTGCAAGCTCTGCCTCC
CGGGTTCACGCCATTCTCCTGCCTCAGCCTCCCAAGTAGCTGGGACTACAGCTGCCCGCCACCACGCCCAGCTAATTTTT
TGTATTTTTAGTAGACACGGGGTTTCACCGTGTTAACCA
>chr9:131291797-131292976 
TCACATCCTAACATGAGTCTCCCTTGATCCTATGTCTTCTAAGTGTTTGCTGATCTTCCTGAGGTTTCTGTTCGGCACTG
TTGCTGCTTTCTCTGTGCAACTCTACTCCTTTGGCCTCCATGGTGCCATTACTTTCCAGGTTCTTCTCCTCCCTCCCTCA
CTACCCTTTCCTCTCTCTCTCTCCCTCTCTCCCTCTCTCTCTCTCCCCTTTGTGGGTTTCTTAGTCTTCTACCCCACTCT
AATTGTAGGTGATTCCTAGGGATCTACTCTTTTTTTTTTTTGAGAGTCTCGCTCTTTCGCCCAGGCTGGAGTGCAGTGGC
ACTATATCGGCTCAGTGCAAGCTCCACCTCCCGGGTTCACGCCATTCTCCTGCCTCAGCCTCCCGAGTAGCTGGGACTGC
AGGCGCCTGCCACCACGCCCGGCTAATTTTTTGTATTTTTAGTAGAGACCAGGTTTCAACGTGTTAGCCAGGATTTCAAC
GTGTTAGCCAGGATGGTCTCGATCTTCTGACCTCATGATCTGCCCACCTCGGCCTCCCAAAGTGCTGGGATTACAGGCAT
GAGCCACTGTGCCCGGCTGGGATCTACTCTTATCCTGCAGTTCTTTTCGTTCTCTCTACTTACAGGGCTTCAAACATTAC
CTGAATGCTGATGACTCCCAAACCTACCTCTGGTTTATTCCTTTCTTCTGAGCTTCAGATTCTCCAGCTTCAGCTACCTG
AGGGACATCTCTGCCTATATGTCTCTTAGCTGCCTCAAGTTTAATGTGTTCAAATCCAAACCCATCATCTTCCTTAGCCC
TCTTTGTCTGCTGTTTTCTCTTGAGTAATCAGTAGCACCATTATCTACTCAGTAATCTTAGCTGGAAACCTGGGAGTCAT
CTTTATGACTGCTGCCTCTCTTTCACTCACCACATCGAATTAGTCTATATCTTTGCCTTTTTTAATTTTTCTACACATTT
CCTGACTCTCCCTTTGTCTCCATCAAGACTTTAAGTCCTTTAAGATCTTGTAGTCCAGCCAGACACAGAACATGCTCTAG
TTAGTGCTCAGTAAGCGTTTAATGAATAGGAGGGAAGGATCACCTAATTCTTCTCTTTTTTAAAAAGGTGGGCCGGGCGC
GGTGGTTCACGCCTGTAATCCCAGCACTTTGGGAGGCCGAGCCTGGCGGGTCACCAGGTC
>chr9:131295954-131296262 
GAGGTATGGGAAGCAGAGGCTGGTGTACAAGATTTCAGCCTTTTTCTGGTATTAAGTTAAAATTGTACCCACCTCTATGT
TCTCAGAAACAAGGCGAGGAGGAAGTGGCCTCTCACCATGAAGCAGCATTCCCCATTGCAGTTGTGGCATCCGGGATCTG
GGAGCTCCACCCCAGAGTGGGGGACCTCATTCTTGCTCATCTACATAAGAAGTGTCCTTACTCTGTTCCTTTCTATCCCA
CTTTCAAGGAGGGAATGGCTTTGGAAGACTATCAGAGGTAAAGTTGTTTTTCTCCCTACTCACTATCCC
>chr9:131298624-131298842 
TCCCGTATAGGATGCTTGGTTACCAAGTAAAGGATTCCAAAGTGGAGCAGCAAGACAACTTTCTAAAACGCATGTCAGGG
ATGATCCGTCTCTACGCTGCTATCATCCAGCTCCGGTGGCCATATGGAAACCGACAGGAGGTAGGTAAAAGAGGCTTACT
GTCAATAATGAGAGGTTAGACCACAGTCCATGTGTATTCCTCCCACAGGAAATGTTGGC
>chr9:131299103-131299812 
TACCTTACTTCACAGATGGACAGAACAAGCTCAGAAAGCTGCAGCTGGGGTTCAGGGCTTTGACTTGCCAGCCCAATTAA
TTTCTCAGGGAATACAGATTAGAAGGACAGAGAAATTAATAGTTACGGAGACCTAAAGAGAAAAAATAGAAGTTGATTAA
ATCCAAGTTTTTATTGTATGCCTGCTGTGTCCCAGGTTCTGTGCTAAAGGTACCAAGAATAATAAATAAAATGTCAATAA
GGCTAATTGTTACCCTATGGAATGCCTGAAACTGAAGCTGACACATGCATATTGAAGGGAGCCTATAAAGAATGTGTGGG
AACCAATGTATTGAAACATTAAAAAATAGAAGGCGAGGTAGCTTCAGGCCTGATATCCCAGCACTTTGGGAGGCTGAGGT
GGGTGGATCACCTAAGGTCAGGAGTTCAAGACCAGCCTGGCCAACATGGTGAAACCCCGTCTCTACTAAAAATACAAAAA
TTAGCTGGGCATGGTGGTGGGCACCTGTAATTCCAGCTACTTGGGAGGCTGAGGCACGAGAATCGCTTTAACCCAGGAGG
CAGAGGTGGCAATGAGCCGAGATCACGCCATTGCACTCCAGCCTGGGCAACAAGAGCAAAACTCTCCCTCAAAAAAAAAA
AAAAAAAAAAAAAAAGAATGTGTGGGAACCAATGTACTGAAACATTTAAATACAGAAGGCTGGGCGAGGT
>chr9:131300215-131300508 
GATTTCTAAACAAAATGAGATCAATGATAACCAAGCTTCTCTACTCCCAGATTCACCCTCATGGCTTAAATCATGGATGG
CGCTGGTTGGCACAGATCTTAAACATGGAGCCCTTGTCAGATGTGACAGCCACCCTCCTCTTTGACTTCCTGGAGGTACG
TAACTCAGTTATCACACAAGAGAAGGCCAGTGGTTGAGGTAGCCTTGATCCACTGGGTGACATGAATGGGGAAACAGCAT
AGCATTTGGGCCTGATAGTAAAACAGCATGAGGTTCCAGTGTCATACATTTTTC
>chr9:131300645-131301258 
TAGAAGGGACTCCCAGGCCGGGTGCGGTGGATCACACCTGTAATCCCAGCACTTTGGGAGGCCAAGGTGGGCGGATGACA
TGGGGTCAGGAGTTCGAGCCCAGCTGGTCAGTATATTGAAACCCTGTCTGTACTAAAAATACAAATAAAGGCCGGGCACG
GTGGCTCACGCCTGTAATCCCAGCACTTTGGGAGGCCGAGGTGGTTGGATTACCTGAAGTCATGAGTTCAAGACGAGCCT
GTCCAACATGGTGAAACCCCGTCTCTACTAAAAATAAAAAATCAGCCGGGTGTGATGGTGCACACCTGTCATCCCAGCTA
CCGAGGAGGCTGAGGCAGGAGAATCGCTTGAACAGGATCTCACTCTGTCAGCCAGGCTGGAGTGCATTAGTGTGATCATA
GCTCACTGTAGCCTCAAACTCTTGGGCTCAAGCGATCCTCCCACCTAACCCTGCCAAAGTGTTGAGATTACAGGAGTGAG
CCATTGCACTCAGCCAAGAAGACACTTCTTATAGAAGAAAGCCTTGGGGTACATGCCATAACAAATCTGGAACCATTTGA
TCTATAGTGCCAATAGTTCCTAGTTACCTTAATAGCTCCTGACGTCAGCCAGGT
>chr9:131302607-131302990 
AGTTCTTGGAGGTAAGATGCCCTTAGACCAACATGCCCCACACTGTTGTTGGGCTGGAATGCACCTATGTCTGACAAGTC
TTGGACCTTCCGATGCTCTGATTGCACTCTCTTCCTTAGTTCTTCCAAACCCTTCTTTTTGTTCCTAATTCCCTCTTAAC
CTTTGGAGTAAGGGCTGCCATTTCCTCTTCTTTATATGTATCATTCTCTATACTGCCTGTGAGAAAGCTATGCTGAGATG
AGTAAAATATATTTAGTGTATCTCCTCTCATTAATATATATTTTTTTTGCATGTTGGCCAAGGTTATTTTCTTAGTCTCA
GGTCTGGGGAATTGGTAAGTGTCATCACTTTTCTCCATGAGATCAAACTGCACTTTCAGTTGGA
>chrX:15602893-15603793 
ATAGATCTTTCTGCATCACTTTACTTTGAGCCCATGGGTGTCATTACACGTGAGATGAATCTCGAAGACAGTAGAAGGTT
AGGTTTTGTTTTTCTCTCCAATTTGCCACTCTCTGTCTGTTAGGTGAAGCGTTCCTGTCATGCTGTTGTTAGCTGGTTGC
TTTGTAGTCTCGATTGTGTAGTTGCTTTATTGGGTCCATGGGCTATGTACTTACTTGTGTTTTGAGGAACCTAGCACATT
TAAATAATTAAACCAAAGTAGTAATAAAGATGTTACTTAAAATTGTTTTAAAGATTCTTGTAATATTTTTAACACTAATA
ATTTTTTAAATATGCAAAAATCCCCTCATAATATTCTTGTTTTTACTATCCATAGAGATTACTGGCTGGTTACTTAGCAA
TGACAAACTTTGGAATGAGTGATACCAACCAGTTGACAATTCTACATCTTACCGCTTAATGGAAAACTCAGGTAATCTCC
ATTTCAAATACCTTTCAATGAGATCAATACTACACCTGCAATTCAAGTTATCTGAGGCCATTGTAAACTGCTTTTCCATG
AAACTATAGCTACATAAGAAATAAATTTCAATTAGCTTAAATTTTTTATTTACATGGTTTCACATAAAAATAAAAATAGA
AGGATGACATAAAAATAAATGAAGTTGAGAATTTAGATTTAGTTTTTAAGGGCTCTTTTTCCTACCTGGTCCACCATTGC
ATCAGTAACATCTATGTTTGGTTTCTGTCCAAAGGGAACTGTCAAAGAGTACAGATTTGTCCAAAATCTACCCCACATAT
CACCTATATTTAAAAAAGAATCTGTTAGTATATGACAACACAGCAGAAATGTAGACATAATTTATTAAATATATGGACCA
TCATTGACACTGTAAATTAGA
>chrX:45591225-45592739 
AATATAGAGAACTTGCAAACTTCTTTGTTTCTGTCTTTGCATTTTATGCCGTTATGTAGTCCATGCCCTGATGATGTGTT
TCTTCCAGAGAGAAGTGGGGAAGGACCTATATTGTCAGAGGAAAGGTATATTCTGTCACTCAGCTGTATTCACTTTTAAC
CAGTTCTGCAGTAATACCTACTTAAAATTCTCCCTTTGCATGTTTTGTAAGTAGGCTCTAGTTTGTTGGGATTTTTTTAA
AAGGAATTGATTTTTTGCCTCATCAGTCTGCACAACTAACTCTTTGAATGGGAGAAAGAGTGCATAGAGAATGGATTTAG
AAAAGTATCTTTAAAAGAAAAACAATGTTTTATTCTGTTTTTCAAAGACTAATAGATTAAATGATTTTGTTAATAGATGG
TTTTGCACCTACATTTCAACATTAACACTTTTGAAGTCACGGTCTGGTGTCAGATTTAAGTAAATCAAACCACCTAATAT
TTCATGATCACCTTCATTAAGCACATGTACAGGTTAAATTAATTCATAACATTTCAGCAGTTTATCTAATATGTGTGCAA
TATGTGTGTTCTTATTTTCATTTCGGTCTTGCAGTTGGTTTTCTATAAAGTGCATATTTACTAAGCCCATGTGTGAATAA
TTTTTAAAACTACAGCATTAAGTACAAATGTAGTATATTTAATAAACTGTCAATCAAAAAATAAAACCAAATAAGGTTTG
AAAAAGAGGAATAAAGTTGATGGACTTAAACTACTGACTTCAAGTCTTATTATAAAGCTTTAGTCTTTAGTAATCAAAAT
TGTGTGGTATTGGCATGAGGACAGACATACCTATCAATAGAATAGAAATAGACCCATGCATATATGGTTAATTTATTTTC
TCAAAAGAGAGCAATGTAATTAAGTAGGAATAGGATAGTCTTTTCAGGAAATGGTGCTAAAACAAATTAGAAATCTACAT
GGAAATAAAAATAATTTCAACCCTTATTGTGTACTATACACAAAAATTAATTAGAAGTGCATCATAAACCTCAAATAAAA
GCTAAAATTATGAATAATCTATAAGGAAACAAAAGATTTCCTTAATAAGATATAAAAAGCATGGTACTCTTAAAAGTAAA
ACAATTTAAAAATGTAGTATAGATACAAAATGGAATACAATTCAGCCTTTAAAAGAGGGAAATTGTGTCATTTTCAACAA
TATAGCCAAACCTGGAGGACATTATGTTAAATGAAATAAGCAAGGCACAGAAAGACAAATACCACATGATCTCACTTATA
AGTGAATCTAAAAGAGGTGAACTCACAGAAGTAGAGAGCAAAATGATGGTTACAAGAGGCTCAGAATGGGAGTGGATGAG
AAAATGGAAGAAGCTTATCAAACTTTCAGTTAGACAGGAGGAATAAGCTTTAGTAATCTATTGTACAGAATGGTGACTAT
AATAAATAATAATATATTGCATATTTAAAAATAGCCACAATAGTAGATTTTAAATGTTTTCACCACAGAAAGGTA
>chrX:53710054-53710364 
GACCAATGGAAGGGGGAGACAGAGCGGGCTAGAGGACTTAGGCTAAACTCGAATTTAGAACTGGGGAAGGAGTCACAGGG
AAAAGCTTTGACTCCCCCCTCCCTTAAATACCAGCCTCAACTATCCACGTAGATGAAGATTAGATGGGACGACAGAATTA
GGAGGGGTGTGGGGAGAGGAGGAGGAGTACACCAGTGACACTACTGCTTGAACCCTAAGCCTTAGCTCTAAAACCGCGAG
AGTTGGCGAAGATGACCCCACCTCGAGAAAAACCAGGGTATTCATCCGGGTCGTCGGAGGTGCTGAGAACG
>chrX:73348727-73355804 
GGGGAGAGGGTAGAGGTCAGGATGACATTTAAGTCACTCCAGGTTAAAGTGAAGGACTGAGTTAGATATTGGAATTCCTG
TATATATTTATTGGGGTCTGATGAGAAAGAGCCAAAATGCTGACTGATTTGGGAAAGGTCTGATAGAGAAAAAGGCACAT
GTACCCTGACTATGCCTTCAGCTCCAGCCACCTCTCTAAGAGGAAATTGTTGGGCAGGTGGGGGAGACCTAGTCACGGAA
CGAAACTGTAAGCCAGACCAGGTGTGAGGAGGGAAGGTAATAGAAGGGTTATAGGGTGGGGAAGCGGAGGCTATGGAAGA
ATTGGGACCTGATTCAGCCTGGCAAGGAGCAGCCGGGGGAGAAGAGAGGTAAGAGGGGTCAGTGGAAAAGGAGGATTCAG
AGGACTCTGAGTTTGGGGTGGAGACAAGAGGAGTGGATGGGAGAGAAAGAAGGAAAATCTGGGACAAGTGGCATTGGGAG
CAGAGACTAGGGAGGGAATGAATTGTAAAAAAATGCCTGGACATAAGGCACCTCGGACCATTTGCCCATTTTTCAACAAA
AATTATCTAGGTCTTGTAGGATAGACAAATCAAAAGTGCCATTCTCTAGCCACTTGGAACTATTGTCGAGTTTGTACTGG
GGCCAAGCAGTATTACAGAAGAAAATAAGATGTTTAGGTTTTAGGTCAGGTGTTAGTCGAAGGGGTTTTAGGTTTTTAAG
AACACAGGCTAAGGGGGAAGAGGGAGGAATGGATGGCAGAATGTTGCCCATAGTGGAGAAGGTAAGTTTAAAGAGGAAGG
TAGAGACACGGAGAAATGGAGGTGGCAACTACAGGCTTCCCGTAGGCATCCCTGACTGAGTCCTGGGCTGTAATGTGGGT
GAGCAGCCAAAGCAGGCATCCCCATAATTGACCTGCCACCAAGAGAATGTGGGTGAATGATCAAGACAGGTGTCCCCACG
GTGATCAGACACCAAGGGAAGACTGTCTTCCCAAGTCCGTGACCAACATCGGAGTTTTTGAATGCACAGATAAAGTGTGT
CTCCTTTTTGTCTCTACCAGGAAGGGAGAGAAACTGAAATTGAAAGGAGAGAGATTGAAGGGAGGCAATAGAGGTTAGGT
AGAGAGCAAAAACACTGCTTACCCGAGTGCAAATAACTGCTTACCGATTTGAAATTGGTGAAATGGTCCTTGGGCTGGCT
GGTCTGATGACCTGAGGTCGTAGGTGGATCTCCTCACAGAGGTAGCATGAGGACAGGGGACCAGTCTCCTGAAGGAGTTC
CCCTGTCCCGGGTCTTCAGCACCAAATACTATGTGTGTCCGTATAAGAGACCACCTGAGCAGGCTTAGTGTAAGCAACAA
GGCTGTTTATTCACTTGGGTGCAAGTGGGCTGAATCCAAGAAAGGAGTCAGCAAAGGGTGGTGGGATTATCATTTATTCT
TATAGGTTTGGGATAGGCAGTGGAGTCAGAAGCAATTTTTTGCAGGCAGGGGATGGATGTTACAAATACATTAACAAGGG
CGGGGAGGGTGTATTGTCACAAGGGCGGGGAATGTTACAAACTACCTTCACAAGGATGGGGAATATCACAAAGTACATTA
TCACAAGGGCGGGGGAATGTCACGATGGCTTGACCATGGTGCGGCCAGCTCAGAGGACCTTACAGAGCTTACTTACTATA
CTCATCCTACTCCACTGCAAAACATGCCATTCCTATTATTAGGGGAAAAAAAGAGACTTAATGTCTTGTGCCCAAGCAGG
GTCTGGGAAAACTGCAGCATTTCTTTTACCCGTACTGAGTCAGATATATATAGATGGTCCAGGAAAAGCTTTGAAGGCTG
TGAAGGAAAATGGAAGGTATGGATGCCATGAACAATACTCAATCTCCTGGGTTTTAGCCCCAACAAGAGAATTGGCTGTA
CAGATATGAGGAAGTCAGAAAATTTTCATACCAGCCTAGAGTTCATCCTTGTGTAGTTTATGGTGATGCTGATATTGGTC
AGCAAATTCAGGTCTTAGAACATGGATGCCACTTGTTAGTAGCCACGCCAGGAGGTCTAGTGGATTTGATGGAAAGAGGA
AAGATTGGATTAGACTTCTGCAAATACTTAGTGTTGGATGAAGCTGATAGGATGCTGGATATGGGATTTGGACCTCAGAT
ACATCTTATACTTGAACAAGATACTATGCCACTGAAGGGCATTCATCACATCATGATGTTTAGTGCTACTTTTCCTAACG
AAATACAGATGCTTGCTCGTGACTTTTTGGATGAATATATCTTTTTGGCTGTAGGAAGAGTAGGCTCTACCTCTGAGACT
ATCACACAGGAAGTAGTTTGGGTGGAAGAGCCAGATAAACGGTCATTTCTGCTTGATCTCTTAAATGCACCAGGGAAGGA
TTCACTGACTTTAGTGTTTGTGGAGACCAAAAAGGGAGAAGATTCTCTGGAGAATTTCTTATACCATGAAGTATATCCTT
GTACTAGTATTCATGGAGACCAATCACAGAGAGATCGAGAAGGAGGCCCTTCATCAGTTTTGCTTGGGGAAAATCCCAAT
TCTAGTGGCTACAGCTGTGGCAGCATGAAGACTAGACATTTCAAATGTGAAACATGCTTCAATTTTGATTTGCCAAGTGA
TATTGAAGAATATGTGCCTTGTATTGGCTGTACAGGATGTGTGGGAATCCAGGGTCTTGCCACCTCATTCTTTAATTAAA
GAAATATGAATATTACAAAGGATTTGTTGGATATTCTTATAGAAGCTAAACAAGAAGTGCCTGCTTGGTTGGAAAATAAA
GCTTATAAACACCACTACAAGGGTGGTATTCATGCATGATCTAAAAGATTCAGTGGAGGATTTGGTGCCAGAGACTATTG
ACAAAGTAGTGGTTCCAGCAGTTCTGGCTTCAGTAGTAGTCATACAAGCAGCAGCTGCAGTGGTGGAGGTGGTCATGGCA
GCAGCAGCAGATGTGGTGGAGGTAGCTATGGAGGCTTCTACAACAGTGATGGATGTGGAGGAAATTATAATTCTTGTTAT
AAGAGTTATTAAGAGCTGGGCGCGGTGGCTCACACCTGTAATCCCAGCACTTTGGGAGGCTGAGGCAGGCGGATCACGAG
GTCAGGAGTTCGAGACCAGTCTGGCCAACATAGTGAAACCCCATCTCTACTAAAAATACACAAAAAATTAGCCAGGCGTG
GTGTTGTGCACCTGTAATCCCAGCTATTTGGGAGGCTGAGGCAGGAGAATCACGTGAACCCAGGAGGCGGAGGTTGCAGT
GAGCCGAGATCGTGCCACTGCACTCCAGCCTGGGTGACAGAACAAGACTCTGTCTCAAAAAAAAAAAAAAAAAAAAAAAA
AGAAAGAGTTATTAAGAAATTATTTTAAGCAGATAAGAAAAGGGGTCCTTGGGAAGTTCTTTTTTTTCTTTTAGAGCAAC
TCCAGAAACATTTCTTGTCTAGCAGGAAAGCTAGGCCAGCAAGCTTTGATATGCAAATACCGGCCATTAGAAACTGGGCC
CACCCAAACATGGCAATTCCTGCAGTCTTATTCTTGCCCTGGCCTCCACATGTGCCTGGCAACACGGCCACCCCCACATA
TCCACACATGTGTAAAATATCATGGTGCCCTGCATTTGCATATTAAAAGGCTAGGGTGGGAGGGCCAGTTTTTTCTCAGG
CTACGTGAATGACATGCTTGGTCAAACCAATCCCCTGAGCCCTATCCAAATCAGACACAAACGTCCTCCAGCCTCCTCAT
ATAAGCAGCCACTTTTCTATCACACTTGGAGTTTTTCTCTTTGTTCGAATCCCCCTGCCTTCTGTCTCTGTACGGGGAAG
CTGTTTTCTTCTTCCTTCCTTCTTTCTTGTCTATTAAACTCTCTGCTCCTTAAAACGACTCCACATGTGTCTGTGTCATT
TTATCTAAATTGACACAAGACTAAGGACGCTGGTGTTCCTCCAGTCATCGGAGCCATATCATTTTGATCCATTGGCCAGG
AAACTGAGGTACAGCCTTTGTTGGAGCGGTAAGTATGGGAGCGAGCTTAAAATCTGTTGCATCATTCACAAGGTGCTCTT
GGCCTCTATATTAAAATAAAATTAGATAGATAAACCCAAACTACTTTCTGTGTGATATTCTCAGATGTAGAGCCTACTCT
GCCTACAGCCAAAAAGATATATTCATCCAAAAAGTCATGAGTAAGCATTTGTATTTCTTTAGGAACGGGCATGCATCAGC
CTAGTACATACACAGCGTTGGCTGCTGTACTAAAGACTCAGATGTGAGGCTTGCTGGTGAGAACATGGAGAACCCCCCAA
TACCCATGAGTACTGGGAATGTTGGCCATGTTTTGAACTAGTTTCTTTTCATCGCTTGAGGCTGGGAAAAGTTCTGAGGT
AACTGAGAATTTCTGGCCAGGGGACATACTGGCATGATTCAAAGGCCTCTGGACCAGACCCAGCCTCCAATAGCCTGTTC
TGGGTGTGTGGCAGAGAACCCTCAACTATACCGTTGCAAAACTCTTCTTCCTTCTCTATCTGTGGCGTCTTACTCTTTCT
CTGATTGAAATGTGCAGGGATTTTTACAGCCTAGGAAAGAAATCCTGTTAGGCAAGATCAGGAAAATGCCTCTAGAAACA
GTTTTCCCCATTGCTCTGCAGTGAAGTTACTTGCTACCAGGTCTCTGGCAAGCACATAGTATTTCTAAGCTAACACCGCC
ACCTAGTGGAAATAGGAATCCTCTACATGAGACACATTTTTTTCCTTTTTCTTTCATGGTAACACTGCAGCTTCTTTTTA
CACCATTAAAAATCAGGCTCTATGCTTCTTCTGGAAATGGGAATTTTCTGCCTTTAGCAGTTAGGAGTAAGATGTCTTCC
GCAGCCAGATTTTAGTCCCAATATTGTCCCATCAGTAGAAAAATGGCCATTCGGGTCCTACGTTCTTTTAAGGCACCTAT
TATGTCTCTGATTAAAACAGTACTTAATTAGTAAGGGAAATTTAAATTCAGAAGTTAACCAGAACCACTTTTTTTAAGGG
TAAGTGCTTTAGCATGGGCTGTAATAGCAGGTAATCTAGCACATTGCCTCCACTAAAGGAGCCTTGCCCAAAAGTGACAC
AGTCTCTTCAGAGATCTGTTTTTCAGAGAGCCAGACAAATCACACAGGTTCTAGAAAGTCAAAGGGAAATCATACAAGGC
AGATAAGCTAAGGCTGCATGGGTAAGCGTGGTTGGCCCCATCACTTAGCTCATCTGGTTCCATGGCTTGGAGGACCATGC
CTGCAACCATGGGGGGCATATTTAACATGGTGCCAGGATCCAGAAACCAGGGAGGGGAGACACTTGGAGGATGCTCGATG
TCTTCTCCTCCACTCTGGGTCATACAGAAAGGAAGGAGACTAAGAGGAAGCTTCTATTCTCACTTCTATCCTGCCTCAGC
CTCCAGAGTAGCTGGGACTAAAGGCGCCCACCACCATGCCTGGCTAATTTTTGTATTTTTGGTAGAGACGGGGTTTCACC
ATGTTGGCCAGGATGGTCTCGACCTCCTGACCTCGTGATCCGCCCGCCTCAGCCTCCCAAAGTGCTGGGATCACAGGTGT
GAGCCACCACGCCTGACCCAAAATTTTGCAATGACAGTTTCAAAAGCTGCCTATCACCCCTTTGAAAATACCTTGTATGC
TCACAATTAAGTCATAACCTAATTAAGGCTTGTTGGTTTCACCTGTGACGTTACTTTTTGTAAAGTTCAAAAGCCGAAAA
CCTTAAGTGCTTGGCTTGGCTAAACTCAAGTAACAAGGGAGTTCAAAGGATTTTCTTAAAGCATGCTCAGCTTAATTAAA
AGTGGATATTCAAGTTATAAGTATATTTTAAAGGCCTTTATGTTTTTCTCTTATTGGATCTTGTTTTTCTAGGAAAAGGC
TCTTTTCTTATCAGTCAACTGAATTACTTTTCTCCATTTTTTGTCTTACCAGTCTTAATGCATGCTACCTGACCCTGTTC
ATCCAAGGGCTCCACCCTGAAGCCAGTAATCCAATTAAGAAACTGGCAAATAAAAAATCTTACAAGTGTTGAATCTTTTG
TCTGTTCACGTTGCTGTATATGTGTTGTGTGCAATGTCTATAAAAAGAGCTCTAATTGATTGGCTTAAAGAAAAATAAGT
GTCTTAAATCAAATACTTTTTAGTTCACATGACTTTAAGAAATAAAAATAGTCAAGGATTATTGGTAAAATGCAAGTGTC
ATCAAAATGCAAAAAGGTGGTGTAAATCATACAACTTAGATACTAGGTTTGCTAGATGTTTCAAGGTTGTACACTGCCTG
CTTTACAGATAAGTAAGGCCTGGGACACATGGAGCTAGATGCTGAAAAGTCAGACTTTATCTGCACTTCTGTCTGGGTCC
TACGATCCACACTTTGTACGTAATTAAAATCACTTACCAACCAGGTTTTTCACCAAAAAGAAAAGTTGTTAAAAGTTAAC
AGTGCAACATGTATTTGAGATCACCAAATAGTTTTACATGCAAGGCATATAAAAACAGTAAAATGTGGGTTTTTTTTTTC
AGTAAAATATTATAAGAAAGCAGGGCAATGTAAATTTTGCCCTGGGATGAGGGATTATGTTAAATTTGATAAGATAGGGC
TAGAGGTTTAAGCAAGTTATAGAAAGATTGAAAATATTAATCTTGCAAAATGTGTAAACATTAATTAGACTCAAAAGGAT
ATTATGGTATTTTACAGTTTATAATCAAGTTATATTAAGGATTTTAACAGGTATTCTCAAATGCAGGTTTTTAATAGTTT
TAAAGATTGTAACATTGAAAGAAAGAACATATGGGACTCATAAAGAACTGACATGTTCACAAATATCAAGCAAAACGAGT
TAACTAAAAGGACTGCACTCTAAGTTAAAGCAACCTTTTTGACTGTTGCTTGGAATATTGCTAATCCTTGTTTTGATTTT
CAGAGTCAAGGAAACTTATTTTGAACTATTTACCACCTTTAATAATTGAATAAGGTATATTCATGTGAACAAAATTTCAA
GCATGTTTGTTTTTGTCTGCCTGGTTCCTCTAGAATTT
>chrX:73424063-73424415 
AACCAAAAACTGACCCAGAATCCAAGTCTGAACAGAATCACCAATTCTCTCTGTGATGGCTCCAAAAACCAGAGCTGTCA
AACCTTGACTTCATCCTGTGAAGCCAATGAACACAATGGCCACCAAGATTGCTATCTCTAGCTTGGGAACTGCCACCATC
ATCAGTGAGAACTTGATCAACAAGACCACGATCAAGAAAACCCCTCAGATTCTGCTTTTGCCTATGCACAGCTAACCCAG
AATGAGCTTATCCAGCTGCTCCTCAAACAGAAGAAAACAATAATAATAATAATAAGAGGGATTTCCAGGATCCTGAGCTG
GAAGACTATACTGACAACCTGCCAATCAGTCAT
>chrX:73427121-73427284 
TGAGCCATCAGCAGAATTTGGTGAATTGGAGCACAGGAGAATCCTACAAATGGAGTATGTCTCAGGGCATACATCAGCTA
TACAAGAGAGCTGGGACTTGCCTCTAGCTTCTGCAGGCACTTACCTGATGGGCCCTGGGGGGGGGGAGGGGTGGCCTGGA
GGAG
>chrX:73428233-73429284 
TGGGATTATGGGTGTGAGCTGCCGCACCTGGCCACGTTTTAAGAAGTAACCTGGGCTCAGTGCAGTGGCTTGCGCCTGTA
GACGCAGCACTTTGGGAGGCCTAGGTGGGTGGATCTCTTGAGCCCAGGAGTTTGAGACCAGCTTGGGCAACATGGCAAAA
CCCTGTCTCTACAAAAAGTAAAAAATTAGCCAGGCATGGTAGTGCATGCCTGTTGTCCCAACTACTCAGGAGGCTGAGGC
AGGAGGATCACTTGAGCCAAGGAAGTTAAGGCTGCAGTGGGCCATGATCACACCACTATACTCCACTCCCATCCAGGTTG
GGTGACAGAGTGAGAGAAAAAGGAAAGGAAAAAGGAAAAAGGGGGAAAAAAAAAGGAAAGGAAAAAGGGGAAAGAACCTA
CAACCTCACAGGTTTTTCTTTTTGTTATTGTTGTTTTTGAGGCAGAGTCTCACTCTATCGCTCAGACGAGAGTGCAGTGG
TACGATCTCGGCTCACTGGTACCTCTGCCACCGAGTTCAAGGGATCCTCCTGCCTCAGCCTCCCAAGTAGCTGGGATTAC
AGGCATGCACCACCACACCTGGCAAATTGTCATAATTTTTTGTGAAGATGGGGTTTCACCATGTTGGCCAGGCTGCCTAG
GTTTTGTTTTTAAGAAGTAACCTGAAATTTCCTACAACACTGAATAAAGTGGTACTACTTCCCCCCACCACCCCTCCCCC
AAAAAACAAACAAACAACAACAAAAAAAGCCATGAATTTTCTATGGGAATGAATATACCTTAATAAAGAAAATCAAGCAA
TACAATGGGCTACAATGACTGACTAAGAAAAACACATGATTATCTTAATGGATACAGAAAAAGTATTTAACAAAATTGAA
ATATCAACTCATGATCTTAAAACAATTCTGAACAATCTAGTAATCGTAGGAAATTTTCTTAAACTGATAAAGAATATCTA
CAAAAAACCTATAGCTAACATCATACTTAATGAAATACTAAATGCTTCCCCCCAGCCACACTAAGATCAGAGACTTGGCA
AATACGTGTGCT
>chr10:17296106-17297877 
ATCTGAAAATTGAGTAAAGTCTGAGAACTGAGCAAGGTATGAAAACTTTTTATTGGGTGATCACCATTAGTTTTCTGCTC
CTCCATTCTTGCCTTTTTTCTTGTTGTAGAAATTAAGAAGGCCCCTTGCTGGTTGACTGTCTATTTTTCCCCTAAAGGAG
TTAGGTTCTATTAACCATCTTCACAACTTTCTGTAGGCCAAGACTCTTTGGCTGCTCTTCCAAGCTTGCTGGTCACTATG
GTCATCGTGACTCCCTGGCTTCTAATGGTTAAGTGACACCCCATCCTCCACCATCAGTCCAGGCCTGCAGACCTTATCTT
ACTAGCTGTTTTCTCTGATCACTCCTGGTTCCAACTGTGTCTGTTCAGGTCTTCTAAGAAGTAGAAGCCAAGACAGGATT
ATATGTACAAAAGATTTATTGGATGAAATGTCTGTGATATGGTTTGGCTGTGTCCCCACCCAAATCTCATCTTGAATTCC
CATGTGTTGTGGGAGGGACCCAGTGGGAGATGATTGAATCATGGGGGCAGGTCTTTCCTGTACTGTTCTTGTGACAGTGA
ATAAGTCTCATGAGATCTAATGGTCTTAAAAATGAGAGTTTACCTGCACAAGCTCTCTTTTTGCCTGCTGCCATCCATGT
AAGACATGACTTGCCCCTCCTTGCCTTCCACCATGATTGTGAAGCCAGCCACGTGGAACTGTAAGTACACTCGACCACTA
TCTTTTGTAAATTGCCCAGTCTTGGGTATGCCTTTATCAGCAGCATGCAAACAGACTAATACAGTCTGTGACAGATAAAA
GAAGCTGGAGAAGAAGTAGGCAGGACAAGCCTTCAGATCACAGTGTAAGTTTTATATCTGTAAAAGGAGAGGAAAAAGGA
AGAATTGATCTGGAAGAGTCTGAGCTTACAGAGCTTCTCTAAGAAAAGTCTTGGCTAGGACTATGGGGTGTCCTGAACAA
AAGTTACCCATTAGAGGAATCTTTCAACAGGCAAATGGTCCTATGCCAGTGTACATGCCCGGCTACGTCATTGGGTGGGA
ACAGCCTAGTGGTATAATTGGTTCAGAAAGAATGCAGGGGTATGACAGCTTGAGACTGTCAATCAGCTGTATTCCATTTC
TCAAAGGGAGCTCTGAACCTCCATAGTCATCTGTTTGGTCATCAGGGCCACACACTAATTATTATTAAAGAAGAATATTT
CCGTAAATGCAGCAGAATCTGCAAAGATTCCTCTGAGCCTCCAATGAGGAGAAAATATTACATTTTGAGACAGAACAGTG
TATGTGTTCATTCTCATTTTTCAGACTGTGCCTTGGCTCTCTCTGCATTTGAGAAAAGAAACTGATTACATATCCAGCCA
TCCTTTGATGGCCTCATCAGCTACACGAAGGCCCAATTAAAGTTTTAAAATTATTGTTTTCCTTTAATGTTATTAATATG
GTTTGGCTCCGTGTCCCCAGCTAAATCTCATGTCAAATTGCAATCCTCATGTGTTGGAGGAGGGGCATGGTAGGTGGCCA
TTGAATCATGGGGGCGGACTTCCCCCTTGCTGTTCTTGTGGTAACAATGAGTTCTCAGAAGATCTGCTTGTTTAAAAGTG
TGTAGCATTTCCCTCTTCATGCTCTGTCTCTCCTGCTGCTGCGTGAAGAAATATTTGCTTCCCCTTCCCCTTTCCACTCT
GATTGTAAGTTTCCTGAGGCCTCCCCAGGCACCTTCCTGTACTTCCTGCAGAACTGTTAGTCAATTAAACCTCTTTTCTT
TATAAATTTATA
>chr10:46551903-46552556 
AAGAACTTTACGTGAATACATTTTTAAAACTATGAGGAAGATAAATGATCAAAATATAGCTCTTGGCCTAGAACTAGTTA
CCTTAAGGCTTAACATAACTGTTTTTTTTATCATTATCCATATTCTATTAATCTACCCTCCCAATGACTACTAACAAATC
TGTGACATAAATGATGTCTTTTTATGACGTCCTGATAACCTTGACAGTTTAGTGGCAAGTAAATATCTCAAACTGCTATC
CAGAAATGTTTTAAAAATAACTTTAGATGTTACTTAAATAGCACGGCATTATGGACAAGGCATGTGTTTGGACACGAGGA
GACCTCAACTTCAGGCTTGGCTCCTCCCCTTCTATCTGAGTGACCCCATGGAGCAGGCTTTATTGCTCTGAATTTGAAGT
ACTTGGTCAGGAATACCAGAGAATCAGAGCAAAACTAATGTCTACCTCAAACAGTAGGAATTCAATGAGATTATGTCAAT
AAAAGAGCTTTTAAGTGGTAAAATGTTATGCAATGTTAATCTTTATATTCATTATTCTTATTATTATGTATGTGGTGAAA
GCTTACCTTCGTTTGAACCATGCCAGAACGTTGTTCTCTCATTTGGGCCACTATATCCATGATGTTGAACTGTAATAAGA
TGACAGTAATTTTG
>chr10:64921026-64922532 
CTCAGGTTGCATACAGGAAAGCAGACTACAGTGGCCCAGGGATGAGCAGCAATTTTCTAGGACTAAGTAATTTCTGGAGC
TTGTACATTTAGAACACATTTACAACAATTTGTCATGGGACTCAATCTAAAGGGGCTAAATTGCTACTTTTATTTATCCT
CTGGGAGGGAATGTGAGAAATAATGGATCAAGTCACATGATACCAATTCAACAGATATGCCAAATCCTTAATGTTCTAGA
ATGGGTTTCTGAAATCCTATGATTTCATTGGTTTTAGAAAGCTTTGATTCGAAGAATCTTTTGGTGTACAAGTTAATTCA
GCTGTAAGTTAGTTTTGAACATGTAAATTTCTTCCAACATAATATATTGTTTGCTTAGTGGGCAATTCATTCTGCAAGAA
AATGAACGCAGAAAACTGCACCTCTTGAACCAAGCTGCAGGGAAACACATAAAGCACATACACACACCTCCAATAGATAC
CAGCTAACTTCTTTCAGTGACATTGAACTACACCCATCCATACTCCCTTTCCCTCTGATTCTAGATAGCCCACCTTCCAG
ATAACCCACCTTCTTTTCCCTCTATTCCAGATAGCCCTTCATTTCACAGGAAGTCAAATCACAAACCACAACCCTTCTGA
GGCCCATTTCAAGTCGTCTTCAAGGTAAAGTGCCATATTTGTTTGTAGTGCTTATATATTTCTTAAATGTTTAACATGTG
TAAACCCACTGTTTTTAAATGTGTCACTGGTGAAGTTTTAAAGTGCTATGCCCTAATACCATTTTTCATATAAGCCCTGT
GGTTTGTATTTGTGGGACTTTTCATAGTGTAGTGATTTTTAGAAACTAAAATGGAATTCAGTTTCCTAAAAGGTTGTATA
GGCTGGCCTTTTTCCTTTCTGTATGAAATGTTTGCTTAATAAAATATTTTGTTGTTCAACATAATTTGTTTCTGCAAAAC
AGGAGTAAATTCTAGTTATTCAAAAATTTTGGGGACGAGTCCCCACATACGGATTACCCACTCCCAAATAAATTAGGGGA
TAAAATAAATATATTAGGTTGGCTATAAAATGTTTTTTTGTTTGTTTTGGGAGGCGGGGTCTGGCTGTGTCACCCATGCT
AGAGTACAGTGGTGTGATCTTGGGCTCACTGCAACCTCTGTCTCTTGGGTTCGAGCTATTCTCCTGCCTCAGACTCCAGA
GTAGCTGGGATTACAGGCATGCACCAATACACCCAGCTAATTTTTGTATTTTTAGTAGAGACGGGGTTTCACCATGTTGC
CCAGCCTGGTCTCGAACTCCTGACCTCAAGTAATCTGCCGGCCTCAGCCTCTCAAAGTGCTAGGATTACAGGCATGAACC
ATCATGCCCGGCCTCAGTTCACTGATTAAGAAAAACGCCTCAGGCTACCACAGTATCTTCTAGATGTTTAATGTGAAAAT
AATGTGATTGTATTTTATCTATAGAATGGGAGAGATGAGACTACATTGACTTGCCTATGACATCCTG
>chr10:64932074-64932937 
GAAGTAGCCAGAGAAAGCACATATAGGAAGAAGTAAACATTTACATGTTTTACAAAAAGCCCAATACATATAAATTATAG
AAAGCCATAAATTTGTTTTCCTCTACCCTTGTGCAAAAACATGTTGTTACTGAGAACGTATTTTCTGGCCTTCAGAATAG
AGACTTATTAATAATACAAACATTAAGTGCATTATTCTAGGCATGGGAAGAGAGCAATGGAAAAGATAAATCTCTTACTT
CATCATGCTTACGTTCCAGTGGGGGTTAAAAGACAAGCAAAGTGAGTAAATTATAAAGCATATTTTAAGGTGACAACTGA
AATGGAGGAAAATAAAGCAGGAAAGACGACAGAAAGTTGGGGGACACAATTTACAGCTTTAAACTAGACCTCACCAAGAA
GGTGAAATTTGAATGAAGCCTAAAAAAGTGTAAAGAAGCAAGTCTTACAGATACCTGACAGAAAAACGATTCCAAGCAAA
AAAGATTAAGAAGCACAAAAACCCTGGGGGAGGGGGGAAACATACTTGGTGTGTGTGAAAGAAGCAAAGAGGGCAGGATG
GCTAGAGAGGAACTAGGAGAGCCATACGAGATGAAGGCAGTGAGACAGAGGGGGAAGTGTGGATATGTAAACCAACCTAA
CTTTTTAACAAGGTCACTTTGAGCCTACTAAAAGACCACTGTTCCCAAAAAAGTAGCAGCAGGGACACAAGTGTAAGCAT
GGAATCTCTTTGGGGTAACAATGATTGCATCTGGAAAAAAGGAACTGGGGGAAAAATGTGAGATACTGAATTTTCACCGT
GAACTTTTTATACTTTTGAATTTTTCTGTTTATGTATTACATTTTCAAAAGAAAAACATTAAAA
>chr10:64933216-64933427 
TCATGCCTACAATCCCAACACTTTGGGAGGCCAAGGCAGGAAGATTGCCTGAGCTTAGGAGTTCGAGACCAGCCTGAGCA
ACACAGCAAGACCCCATCTCCACAAAAAATTAAAAAATCAGCTGGGCATGGTGGTGTCCATCTACAGTACTAGCTACTCA
GGAGGGTGTGGTGGGGGGATCACTTGAACCCAGGAGTTTGAGATTACAGTGA
>chr10:79200275-79200398 
GGGAGGGAGCAAGACAAAAGTGAAGATTTAAATGCTGATAAAATATTTAAATAATTCTTTGAGATAATAGTGGGAAAGAT
GCTGCCAGGGAGAACATGATTAATTGTCAAATGAAAGTGTTCAG
>chr10:90732002-90733304 
AACAAGGTCCTCAATTGCTAACGATTAAGGGGAGAGGAGTGTAAATTCAGCTATTGTCTTGTCTTCAGGCAGCAGGAAAT
TAAGGGATTGGTAACTGTTATTTGTAATAGTAATTGATGTCACAAAAGGAGTTTTGAGAACAGGGAGTTTAGGAAAAAAA
TTGATCTCCTTTTATTTTTAGTCTGTTAATATTTAATGTAATATTTGATACAGTTCGATTTAGATTTACTGTTCTTTGAT
CTATTTTTATTTTTTGCCTTTTTTGTTGTTCTCTTTCTTCTCTCCTGCCTTCTTTTATATTGTTTAATTTTTTTTCTAAA
TTTCATTGTAATTTATCTATTAGCTTTTTAACTATATCTTTTGGCATTATTTTTACAAAGTTGCTCTAGGGATTACAATA
TACATCCTTAAATACTCACCATCTACTTCATGGAAATTACTGTAACCTTACAAATGTATAAATCGATTTTACCCTTGTTC
ATCCCATTATAATGTATATTATAAGCCTCATACAATGGTATGATTTTTACTTTTTCTCTGCGTTGTTTCTAGTTAACTAT
ATGTGCTATCAAAGTGAGACCCCATTTATCTTTTAATCTGTTTCTGATTGTTTTTCCAGTGTCTACTTAACTGAGACTCT
TACAGGTAATTTTGTAGGATACTAGGTGTTTTAGATGGCAAATATAAAGATTGTGTTTGTGTATGTGTATGTGTTTATAT
GTGAGGGCCAATCTATTGAAAAGAAACACTGCAGAATACTAAAGCAAAATTGAAACCATTTAGAGTTTGTAGTTGTTTTA
TTTTAAAAGCTAACCTTGTAAGTACTTAGTCTTTCAAAAAATAATTTTAACTTCTATGTTTTATTTTTCTATTTTAATTT
TTCCTGGGCCTTGCCTCCCAATCCTCTCACCTTCCCTTTCTTCTGTGTGACCTATAGATTCAGAAATTCCTTTCTGGGAT
AATTTCTGGCACTGCTTTGGAGATGGAGCCCCTGAAAATTGGCTATGGACCAAATGGATTCCCACTCTTGGGGATCTCTA
GGTCATCATCACCATCTGAACAGCTCTGAGAGAGACAAGAAGTGGAATGGAGAAGGTGATTAGGTAATCCAAGAATTGCC
AGGCGAACAATTGTGAAAATCTTTCATAGAGTTCCCGATGAAAACAACTCTTTCTTGTTAGCCATTATCTCTGCCTTTCC
TTTCTAAAGAAAAACACGTCATTTCATCTTGATTATCAGTTTCTCAAGTACTCATGGATGTGAGGCCAGGTACCCTGTCA
CCTTGGCTCTGTTTGGGATGCAA
>chr10:97654040-97654856 
AACACTTTTACACTGCTGGTGGGAATGTAAATTAGTACAACCACTATGAAAAACAGTGTGGAGATTCCTTAAAGAACTAA
AAGTAGAACTACATTTGATCCAGCAATCCCACTACTGGGTATCTACCCAGAGGAAAAGAAGTCATTATACAAAAAAGATA
CTTACACACACTTGTTTACAGCAGCACAATTCACAATTGCAAAATCTGCAAAAATATGGAACCAGTACAAATGCCCATCA
ATCAACGAGTGGATAAAGAAAATGTGGTGTGTATACACACACACACAAACACACACACACACACACACCCACGAGGGAAT
ACCACTCAGCCACAACAAGGAATGAAATAATGGCATTTGTAGCAACCTGGATGGAACTGGAGACCATTATTCTAAGTGAA
GTAACTCAGGAATGGAAAACCAAATATCGTATGTTCTCACTCATAAGTGGGAGCTAAGCTATGAGGACACAAAGGCATAA
GAATGATACAATGAACTTTGGGGACTTGGGGGAAAGGCTGGGAGAGGGGATGAGGGATAAAAGAGTATACATTGGGTACA
GTGTACACTGCTTGGGTGATGGGTGCACCAATATCTCAGAAATCACCACTAAAGAACTTCTGCACGTAAGCAAACATCAC
CTGTTCCCCAAAAACTATTGAAATAAAAAATATTAAAATGAATAAACATCATATATAATTTGGTTTATCCAGTAAATGAC
TAACTTTAAGAGAAATTCACAAATTGATTTTAAATGATTTAAATTTTTGTAACAAATTAGAATCCCTTATGCTTGATAAA
ACAATTAGTAAAACTAA
>chr10:118589285-118589536 
TAACAGAATCCAAAGGATACACAGGAGGACTGACAGCTTGAATTCTCTTAGCAAACCGTCATCCAGCTCTCCCAATCTCG
TGGCTGCCTCTGAGCTCTAGCAGAGCCTTTTGGGTTTGTGCTAAGGCCGTTGTCAGTGTTGGGTCGTTAGTCAGTCTTAC
CCTAAACATACTGCCCGGCACATTCCGGGAGGGCGTTATGGGCACTGGTGGGCACTCCTGGCAAAGAACGAAACTCGTGT
TCACCACCATTA
>chr10:118589981-118590224 
TGTATATTAAATATGCATATATGGGCTGGTTGCGGTGGCTCACACCTATAATCCCACCACTTTGGGAGCAAAGTTGGGTG
GATTACTCGAGCCTAGGAGTTTGAGAACCGGGCAACATGGTGAAACCCCATCTCTACAAAAAAAAATTCAAAAATTAGCC
AGATGTGGTGGTGCATGCCTGTAGTCCCACCTACTTGGGAGGCTGAGCTGGGAGGATCCCTCGAGCCTGGGAGGTCATGG
CTGC
>chr10:118591241-118591932 
TTGTTTTAGTGACTAATTGGCTTATTTTTCCACAATGATTTAGTTGCTGAGGAAGGTTTTCTTTACCACTAATCTCCTCC
AGAATGATTTTAAAATACTCATCTTCCTAACCACGAGGAAAATCTTAAGTGGTCACTTTTTAGCACTCAAAAGGGCTGCA
TGACAACTGTTCACCCTCAAAGTGTGCAAACCGCAATCGCAGCTGTGCAGGTCAGGACTCCGAGTCGGAGGTGAGTGTGC
GAGGCATAGACAAGATAGGCGTCAGAACCAGAAATAGAAGAGATATGAGAGCTCAGAATAAAAGCAGTGTGAGTAAACAA
CAGTGTACAGGAGCAGCAAGAAAGACAAAGAAGGTCACCAAAGAGGAAAAAGAACGTGTGATACGGTCTCAAGGGGACGG
AAAACAGGATAGGACAAAAATGCAAAAGGGTTGATTTTGTTTTTTTGGTTTTTTTTTGAGACAGAGTCTCGCTCTATTGC
CAGGCTGGAGTGCAGTGACATGATCTTGGTTCACTACAACCTCCGCCTCCCCAGTTCAAGCGATTCTCCTGCCTCAGCCT
CCCAACTAGCTGGGACTACAAGCACGTGCCACCACACCCAGCTAATTTTTGTACTTTTAGTAGAGACGAGGTTTCACCAC
GTTGGCCAGGATGGTCTCAATCTCTTGACCTCGTGATCCGCCCACCTCAGCC
>chr10:118592001-118592906 
AGTGGCAGAAGAGGTCTGAGAAAGTTTGGGACAGTCAACTAAACTGTTTTGAATACCTCTAGATCAATTTGCTCAGTCAT
CATTCAGGAGGTCAGCCTATTGGTCAATTCTATTAATTCTCCTTTTTCAAATATGTCCTGTGCACCTTCCATGCCAGGTG
CTGAAGATTCAGAGCTGAATTAGCGTCCAGTCTCTGTCTTCACTCAGTAGCTCACCTGCTATCAGGCCGAAAAAATAACT
TGGCACGCAGAACAGCGCATGGTCTCCAACCTTCAAGAATTCATGACAGCAGGGAGAGAATTCACTGCTATTGAGCACCT
GATATATGCCAGGTATTGTCCTATGTGTGCTTATTTATGCCATCTTACTCAATCTAACCTTCCTTTGATAAAATCAACAG
ACATCAGCAATCTGTTTTGCTGGCCCCCATTTTCACTGTTCCATATTAGAGAAAACAGAGGCAGCGGGTAGGAAAGAGGT
CATGAGACAAGGAAAGGAAGCTGAAAAACCGAAGTTTCAGATGCCCTTTGTTTTAGACACCCCTCATTTCCAGAACTGTC
ACCTAAGGATTGGGTCTGAGATTTTCATAAAACAAACATTGCTTTTTCCAGTTCACTTTTTCCCTTTAGTTTAACACAAC
ACTGGCCGCAAATGCCCATGGATTAATTCTGTCATTCCTTGGCTAACAGGCCCATAACATGTTCCGTCTGTTCACGTGCG
TTTGTGTGTGCTCAAGTGCTGGTGCGTCCAATTCAGACACAACTAGGGAGTACCGTCATCCCTGCAGGAACTGCCAGTTC
GTCAAATCCAAATCCTGGACACAGATGTCCTGTCATTGCCATAGGACTGCTTCTTTGTGTGGTAGCTGCTGCAGCCTGGG
GGAGCTGAGAATTAATGGTATTTTGC
>chr11:2404930-2405377 
CATCAAGGGAGGGCCTGGACTAGAGACACACAGATGCCCAGCCTGTACGTAAAGGCGGGTGAGCTGATGTACCATCGTCC
TCGTCCCCCACTGGGGTGCCTGGGCAGGACTTGGGGTGACCACTTGGCCCGTCTGGGTGGGGGTAAGGTATGGGTGGGGC
GACCAGATCCCTGCCCTTTCCTGCAGCTGTGGGGGTGTGTGTGCTGGCCTGGAGAGCTCCCACCCGAAGTTCTGGCTCCT
GGCTGTCCGGGGCCTGCGGGGGCAGCGAGCAGCTGGCATGGGTAGGGGAGCTGACCTAGGCCTGCCCGGGCAGCGCCTGC
TGCCTTTTGCTCCCTTTCAGCTGCTTCTTGGAAACAGCGGACAGGCTGGGCAGGAACCCAGTGTGCTTGGCAGCCCCCCT
TTTAAAGTCGATTCTGTTATTTATTAATTCCCAGGAAGGAGAAAGAAA
>chr11:2413778-2414016 
ACGACCACAGGACCTGCCACCCCCGACGTGGGCTCTGCCTGGGCCCCCACTGGACAGGGACCCCTTGGAGCTCCTCTGGC
CACCAAGTCCTCGCCCATTCCAGAATCGGCCTTCTGGAGCCTCTTGCTGTCCCTGATGCGGGCTGGGCCTTGCCAAGGGC
TTTTTTTCCTGCGCCGGGAACAGGGTGGATTTGCTGGGCTCACTCCCCTCAGAGACGCTGCGGGTGCGGTGGGTTAGGC
>chr11:2414676-2415003 
TCAGCCCTCAGCCCAGGGCCTAGGAATCCAACTTGATCCTCCCCACACAGCAGCCAGGTTCAAATGCAGGTCCCGTAACG
GAAGTGCTGCTGTGCAGCCCAGATTGGGGGGCAGGAGCCAGCAGGGCCCCCCCACCCTCTTCTCGCACCACACTGGGGAG
GCAGCATTGGTTCCAGTTCCGGTTCCTGGGCTGCCCTCTCAACCCCGGCCTACAGTGGGGCCCACCCTGTGCCTTCTGAT
GCCACTCCCACCCCACGCCAAGTCCCAGAGGCTTTGGGAGCGGGTGAAGGCGGTGGGTGGCGGGTGGCAGGTGCAGGCGG
TGGGTGGT
>chr11:12939331-12941059 
AAGATTTCTTAGAAGGACTCATTTCCCTGGACTTACCTTCCCCAGCCATATTTCTAAGTGTTGTTTTTTAACACTGCAGA
ACCTGGCCTATGACCAGCCTTTTTGGCTAGCTTGTGCCCAGAAGATGGGATATGGTTTGACTTTGGAATTTATTGGAAAG
ATAAGTTTTACTAGTTTTCAACTGTTTCTTGGATTTTTGTTTTTATTTACTTTTAGAAAATATCCTGTGGTTAGGTAAAA
GCTGATTAGGCAGAAATAGTTTGTATCTCTGATAGTGGTACATTTTTAAAAACTCATTTTCTTGCCTTCAGAACTACATG
AAATAGGTTTGCTTTCCACCTGGAGTGATTTTCAGTTGGGAGGGGGGACGTGTCAGTAGGGTAGATAATGAACTCTGCAA
ATCCCAGACTTCTTTGTTGTTGACTTAATGCTAGCATTCTTTCTTTGATATTACCTTCACTTCATGGGAGTTCAGTGACT
GCATTTCTTTCTGGAATAGCCATAACACTATCAGCTGACAGATAATTATATATATATAAAATTATATATATCTTGATAAT
TATATATATATCTTGATAATTATATTTTACATCAATACTTCCTCCTAGAAAATTCCTGAAGAGCATCTGTGATATGGTTG
GATAGCTACATAATTATTTTCCATGTTCAAGGGTAATTACAAAGCAGTTGTAATGGCAAATTGGTTATTTACTGTTAGTT
GGGAAGCCTTTTAAAATCTAATCTCTTAAATTTACACTAATAATTAAATAGAGAATTTTCTCAGACTGTTTCTCCCTACC
TCTTATCTAAATGAAGGATAAAATGCACGTAGACTCTATGACCGAGTAATTACACTCCTAGGAACGTCCAACAGAAACAC
ATCCATATGTCCCTCAAAAGCATATTCAAGAACGTTCATAGTAGCACTCTTCTTAATAGGTCCATTTGGAAGCCTCGCAA
ATGTCCCTAAGTAATAGGGTGGATAGATCGTGGCATTTTTCATTCAATGGAATATTCTACAGTAATGAGGATGAATGAAC
TATATACAACAACATGGTTGAGTCTCACAAATAAAATGCTGAGTAAACAAAACTAAACACTGTAAACCCTGTTGCACTTG
CTTAAAGTTCAGAAACCAGACAAAACTAATGTGTGATGTTTCAGGATCATGGTTACGCTGGCAAGGTGTATAGATGATTG
TGCCTGGAAGGAAGGATATTTGGGGGAGAGAGGGACTTCCATTTCTTCATCTGGGTGCTGGCTCACTTGATGAAAATTAA
TCAAGCTGTAAACTTCCAGTTTGTGTACTTTTCTGAATGTATATTTTAATTTTATGTAAAACTGTTAACTTTGACAGCTT
TAAAACATGTAATTTGTTGGGATGGTTTCTGAGGGTAGGTTGGGTATTCTTTAATAACTTTGTTTTGAATAATTCTATCA
TTGTAACTACAGATCATCCATTCCAAATGGAAGCTATATTAAAGTTGTTTGGGGAGTTCTAAGAGATAATGGTAAACCAA
TGGTGAGGTGGTAGGAATGGTCTGCCGCAGCTGCAAGCAGTAAGGACTTTGCTTGGCTGTAGGGAATTTACAAACAATGG
CAAAACCATCTAAAAAATCAATTTTCTTTTTATTATCACCATATTAACTGACAAAACCTCCTTTGTTGGCCTGAGTCCTA
AATAATTGGTGAAGTTAGTGTTGAATTTTTTTAATTACTTTTTTTTTGA
>chr11:12951885-12954001 
GTCTCTTTCCTCTGTGGGCAGATGCTGCCATGAGGCTTGACAGAAGTGAGGAAGGTGGGCCTGGGAGGCGCTGGGCCTGC
GCCGAGGGAACTGACCAGGTTGTTGGATTGGGTTCCTAGTGGTCAGTCAGCAGTTGAATTTGCATCATCCATAGGGAAAA
CTTGGGCTTGATTCTGTAGAAGAGAAGGGGTTTTATCTGGCTGGGGTTTCTAAGGTTCGCAGAACTGGAATTCAGTTGGG
TAATAAAAAGTGATGTGTTTTTATCTCTGGCTGCAGAGTAGAAAGGCCTGGAGAACTTTTAAACATCCGGCTGTATCCTA
GATCAATTAAATCAGGATCTGTGAGAACAGGACCCAGGCATGTGTATTTTTTTAAGTTCCGCAGGTAATTTCAACATTAG
CCAAGTTTTAGTCTCAGCAGCAACATGGTATGCAAATCAGGCAAAAGCTGAGTTGGTATGTTTGTACTTCAGACATACCT
TGACATGTTCCATGATGGACTTCCAAGGCCTTCTAAGAAGTTACATGCATTAAGGCAGGAAAATATAAGCTCTCAGTACC
AGAAGAAATATAAATTAGAATAGAATGCATGGAATGCAGTGACCAGGAGGAGGAAAATGTTCTTCATAGGCTAAAAAATC
TGGCTAGGCTGAGTACAGTGGCTTATGCCTCTAATCTCAACACTTTGGGAGGCCAAGGTGGGAGGATCCCCTGAGCCCAG
GAGTTCAAGACCAGCCTGGGTGACATAGTGACACCCTATCTCAAAACAAACAGACAAAACAAACTTAATGGGCAGCTAAA
GGAAAGGGAAAATAGTGTTCAAGGTCCATGATGGGAAAACTCACCAGTGCCCCTGGATGGTTCTATGTGGGTTTTCCCCT
AATACTTAACTTTAAAACAAATTTCTTCTGGGAGCTTTATTTGGGGACTTCAGAAGTTGTTAGGAACAATGTCATCCTCA
AAATAGAAAATACTCAGTAATGGGTTTCATAAGGCTCATTTAAAAAAGTAACATTACTTGATTAAAGGGAAAATGCCAAA
ACAAAACTTGAGGGAAACAATCTTAGCAAAAGAGGGGCAACAAGGCTATACTGTGGCCAAATACTCCTCTGAAAGCCTAC
TTTATTCCTTTTTGTTACTAGGATTAAGAATCCATACAGCAGGAATTCTTTACTTGGTGTTTTTGGTTCCATTGGGACAG
TGGCTTTCAATCAGCAGTGTTCTGTTTTTTTGTTTTGTTTTGTTTTGTTTTTGTTTTTTAGAAAGGCTGTTTCCCAGTTT
CCCAAAACTCTAATTTATACCTTTTACCTATTTCTGTGGTGTAAATATGCCCTTCATGGGCAATTTCAAGCTACCGATAG
CTATTCAGCTAATGAAATTCCTTAATATTTAACAATAATTTTTATGAGCCAGTAGGAGCCAGCTTCTATACACCATTGTA
TAAAAAAAAATAAGTAACATTTAAAAATAAAAACCCTGTGCATATTAGATTCATCCAGGAAGGTTTAAAACATCTAAGGC
CTAGGCCCCACCCTGGATGAATAAAATGAGTCCCTGGAGATGGGGCCCAGCATCCTGGTTTTTATTTTTTAAGCTCTGCA
TGTAGTTGAAGTGTGCAACCAGGTAGAGACCCACTGCTGTAAGAGATTGGGAAATGAGCCGCAAGGACTCTCAGAGTTTA
TAGACACATGATTGGCATACAACTAGCAAACAGATAATTTTGCATATAATTTTCGTTTGTTCCAAGAAGAGAATCTTAAT
GGGTTCTCAGATGTGCCCATGTCCTTCTAAAATTTAGAAGCCAGCATTCAGGGGAAGTTTGGAATACATGCTCTTTAATA
ACATTGATCAGTATTCCTTTCTTTAATGGCCCTTTGGTGAAAATAGAGCAATTCAAGGTTTGCAGGACTGGCATATAGCA
GGTGCTTGACATATAGGTGCTTCCTGTTGCTATCTAAGAATAGATGCATCACTTTAGCAGTCAGACGAGTAGAAGGTAAG
TGTGACATCTACTGAGGATCTTAAGTGGCCTCAGGAATTAACCAAAACTCTGAATGAATGGCTTCCCTGCCTCTCTTGGG
GGGGAGTCTTAGCTGTTTATTAAAAATCAATTCTGAT
>chr11:12958333-12959818 
TTAAAGAGAATTCTTTGTTGTAAAGAAATCAGCCCCCTAAAAAACAAAAACACAAATGTGCTAATTTTTGTGGTCCTTTC
TTGGGCATAGATTATGAGTGACCCTATCTAGAAGGTATTTCTTACTTATGATAACCACGTTTAGATGGGCTTCAGGTCAT
AGTTGTAGTGTTCTGAATCTGTGTTAGAGGACACAGAGTGAGGCTGAGCAAATCTCTCTTGGACTTAAGACTTGTTCTTC
TCCAATTAAGTCATAGTCGTCATACACAGATGGAATATGTTTTCATCCTTTTGGTATTATATACTTTTTTTTTATCTTAA
CAGGTGGTAACAAACAGGGATACACAAGAAACTCTACTCTGCATGGCCTGTGTGTTTGAAGTTTCAAATAGTGAACACGG
AGCACAACATCATATTTACAGGCTTGTAAAGGACTGAACATGGTTATTTATATATATAGATATCTGTATATACACACACA
CATATGTGCACACACACACTCTCTCTCCATTATCGAACGACTGACTGTAAACCTCACCACACAGGGTGGTGCCCTGGCCC
CGAGGTCACCCCGACTTTTCTAAATCTTGTTTGAGTGAAGTCATTTTTTCATGTGTTCATACTATCATTGTAGCTGTGAA
GTTCTGGTACAGTTGTAAAAAGAGAAATTGAGTTGTTTCTCTATGTTCTTCAGATGTGCAGCCCACAATTCCTCGGGAAA
GGTGAACCTGAACAACCCAAGTCTCTCTCTGCAGAGCCCTGTTTCTAATTGTGGTAGAAAATATTGAGACAGAGCATTTG
CCATGGGACATTTACAGCCTTTATACAAATGTATTTAGTTCTCTTTTTTCCAACATAAAATTCTTGTTTTAAGATACAAG
TAAAATTAATCTTTAAATATAAATGTAAATTAGTACACAAAACTAAGAATCTTTAGACTTATCTTTGTAACTAATTAGGG
TGGAAGTTATGAAAGAATGTAATTCACTAAATTATTTTTTAAATGAAACCTTTTTTTTTCTTTTTGAAACCAAATGTTAA
ACTATAGCCTTAAGAAATGCTTGGTAGAAGTGTCCTAATGAGACAAATTTGTACTTTTATCCTCAAGGTTAACACTAATC
TCCTAATCCATTAAACTCTTGAACAGGTATTACAAAGGAAGAAAACTTCACCCCTTATCCTTAACATATATAGTATATTT
AAAAAATATAAAATTGTATTGTACTAATGTGATGATGGATTATTTAATGAAAAAGAAAAAATGGCTCTTTTTGCAATAAG
TAGATACATACTGAAAAAATCTAAACTTACAATGTTTATAGTCTTGTGTGTGCAGTTATATTTTATATGGACGACCAAAT
TTTTTATTAAGATGAGTAAATATTTGAACCACTGAATTTTAATAACAAAATTTTAAAATTGGCATGAATACGGAATACTG
CACTGTGAGATGCAAAGTATACAGAATCTGTGGCTGGGAGAAAATT
>chr11:12961458-12961803 
TTCTGTATGGCAGTCTCCCTTTGTTATAAAAGCTTTCTAAAGCATACTAAAGAAGCCTTCCCAGAGCCCCGTCTTGCTTC
TCTTCCAGGTGCTCTATCCCCTCGAGACCCTCTGGTGCCAGGCTTGCTTCACGGCCATCTTGTGTTGTCACTGCAGAGTT
TGGAGGCCAGTTTTCCACAGCCTAAACAGGGAGGAGCTGCAGAATGGGGCTCTGGTCTCTGGGCATTCATTTCCCTCATA
GAGGCTGAGAATAAAACAAGGACTTATTCACACATGTTCTAGAACCCCAGAATGGCCCAAGTTACCTGAGACCAGGGTTT
CTCAACCTTGACACCATTGACATTTT
>chr11:64825977-64826293 
ACCTTCGTCCACTGCATCCTGCGGACTCTTGGCCAGCTGGGGTAGGACTGGTCTATAGGTTATTCCCTATAGAGGGGGTG
TTGTGCCTGGTTAAACATTACCCCATGGGTGGCACTGCCCTTTGACCCCCAGCTGGCAGGGAGAGTGAGGGAACATCCCG
CAGTGAGAGCCAGGAGCCATCCACATCCACCACATCCTGCACCATTTGCCTGGAATGGCTCTCCAAGGGCAGCAAGGTCA
CCCAGGGACACTGAAGCCGAGAGGGAAGGGGCTCATCCAGGGTGTCCCAGGAAAACAGAGGCCAAGCCAGGGCTGGA
>chr11:64832390-64833440 
TGAAGCTGGGGCAGAATCAAATAGTCACTAATCAAGCACTTCATCAGTTACTTTGCCCAGGCCTGATCCCTAGGAGTCTG
GTGTAAGTCAAACCAGGCCTGGGGAGAAGCCACAAACCTGAATTTCCATCCTCTTGGCTGTTGTCTCCCTACAGTGAACA
TAAGGCAAAATGATCATCCCCAGCCCGTTCCGTGTCACACGAGGATTAACGAAGGAATTCTGCATGGTGGATCTTTTACC
ATCCATTAGACCTAGATGCTGTAAAGTTAGAGGTTACTTTACAGAAAACTGATTAAGATGCAAAATGATTTCTGCCCAGT
GAATAATACAAGCCTTAGAGTTATGGGACTTTTTATTTTATTTTAAATTAAAAAAAAAATTTTTTTTTGAGATAGTGTCT
TGCTCTGTCGTCCAGGCTGGAGTACAGTGGTGCCACCTTGGTGCGCTGAAACCTCAGCCTCCCAGATTCAAGTGATTCTC
GTGCCTCAGCCTCCCAAGTAGCTGGGATTACAGGCACGTGCCACCACACCTGGCTACTTTTTGTATTTTTAGTAGAGACC
AGGTTTTCCCATGTTGGCCACACTGGTCTCAAACTCCTGACCTCAGGTGATCTGCCCACCTCGGGCTCCCAAAGTGCTGG
GATTACAGGTGTGAGCCACTGTGACCAGCCCGGGTTATGGGATTTTAAAAATAAATGCCCTTTAGAATATTAACCAATTT
TGTATGTAATTTAGCAATCTTCTATCAGGATTCCTTGCTTTCTCCCCCTTGACTATATACGTGTCAGTTTTTTGTATTCT
TTTTTGCAACCCCATTGGTGGAGGGGGGTTGGGGGCTCCCAGGAGGCCCTGGGCCAGAGGGCTCCTGGGTTGGAGGTGAA
ACTCAAAATCGATATGTATCTCCAGGCCTGAGGGGTATAGGATGCGGGCCCTTGGGGAGTTGCCACCACCTCTCTCTGCC
CCCCAACCCCATGACTTACAAAGGGGAAGGGACTTTTCCAAGGTCACCAGATGGTTAGTGGCTCTTCCCCTATCCCTCCC
CCGCCTACACC
>chr11:64834269-64834743 
TGGCTCAGGGTCTTACCAGGTTCTGCAGCTTCTCCCCCAGGGCCAGGTTGTGCACTTGGGTGGTGTTCAGTGACTCCCGA
AGCCTAGGGTTGAAAAACAGACCCCTCCCACCTCAGCCAGGCTTTTGTTCCAGGCAGCACTCCCCACCCCTCCCACCTCC
TGCTTCAGCCACCTGGTCCTATAGCCACCTGGGACCAGTGTTTCAGTAAGAGCCCAGTCTTCCTGTCCCGGCAAAACCAC
AGGTGGGATGGGAATTGTTCTCCCTGAGTGATTGGTAGCAGGGGACCGAGAGAGAGACTAATTATGCTTTTTGTCTTCCT
TTGCAAGAGCAGGGCAGGCTGCTTCTGTGGGTGGGCTAGAAACCCTCTGAGGCTCCCCTTGGAAGGGGTGGGTGGTATAG
GGCTAGCCGCTCCTTTGGGCTGTAGGCAGGGTTGCAACAGGATTCTCTGTGGCTCCAGGCCAGTGACAGGGCCAA
>chr11:64947007-64947392 
TCAAATGTTTTGTCCATTTTTTGACAGGCGCGGTGGCTCACCCTGTAATCCCAGCACCTTGGGAGGCAGAGGCGTGCAGA
TCACTTGAGGTCAGGAGTTTGAGACCAGCTTGGCTAACATGGTGAAACCCTGTCTCTACTAAAAATACAAAAATTAGCCT
GGTGTGGTGGCGGGCGCCTGTAATCCCAGCTACTGGGGAGGCTGAGGCAGGAGAATTGCTTGAACCCAGGAGGTGGAGGT
TGCAGTGAGCCAGGATCGCGCCACTGCATTCCAACCTGGGTGATGGAGCGGGACTCCATCTCAAAAACAAAAACAAACAC
CAGAAAACAAACAAATGTTTTGTCCATTTTTATTGGATTTTTATTCAATTGTAAAAGTTCTTTATA
>chr11:64947409-64947626 
TAGAATTTTTACAAATATTCGTCCTAGTCTATGGCTTATCTTTTCATTTTTAATAGTTTCGTGCATTTTGAGAAACAAAA
GCGTTTTATTTTGATGAAGTTCAATTTATTGATTTCTTCTATCATTTACACTTTTTGTGTCATATTTAAGAAATCTGGCC
AGGTGCCAAAGCTCACACCTGTAATCCCAGCACTTTGGGAGGCTCAGGCAGGAGGACT
>chr11:64947717-64948548 
CGTGCCTGTAGTCTCAGCTACTCAGGAGGCTGAGGTGAGAGGATCTCTTGAGCCCAGGAGTTTAAAGTTACAGTGAGCTG
TGATCAGGGCACTGCACTCCTGCCTGGTCAATGAAAGCAAGACCCTGCCTTTAGAAAAGAAAAAAGAAATCTTTTCAAAC
CCAATATTGTTAAGATTGTCTCCATTTTTAAAAAAAAAAGTTTTATGGTTTGGCCATTTATATTTAGGTGTGTAATCCAG
TTTGAGTTAAATTTTGATGGTGTATCCTAAATAGTTATCAAATCCATCTACTTCTGCCTGCCACCTCTCTAGTTTAAACC
ACCCTTCTCTGTCCCTGGACACCTGCGCAGAAAGCCTAGGAGCTGGTTCCACCCATCACTCACCAGGTTAGGTATTTCAG
GCAAGTCACACCCTCTCAGGCCTCAGTTTTCCTCTTTTGTTAACTGAGGGTGAAAGTGGGGTTAGATTAGATCAGCGGCT
CTTAACTTTTGAGGGGTCGTGGGCCCTAGAGTCCTGGGAACGCTATGCAGTTTCCTCAGCAAAATGCTTGCATCCACAAC
ATGCAAGACTGCAGCAGCTGCTGGGCTGGGGCTGCGAGACCAGCGAAAAGCCCTGACTTGGGGGGGTCTCGGGAGTCTCT
GCAGTCTCCCCACCCACACCCCCGGCCTCCGCGCCGAATCCTGGCCCCCCAACTTCTTGCAGCCCGTGAAGCAGGATCTC
AGGGTCCTGGGGGTGGGGAGAGGGGGCTGCCGTCCTGCTCGCAGCCTCTGCCGCCCTCTCCTGGGTAAGGTGACACATGG
GCGCTTCCAGGTGGGTGGGCTGAGAGCCTGGG
>chr11:64948974-64949114 
GGCTGCGGGAGGCGGCGCCGCCGCACAATCGCCCCGGAATGCCCGCCAGGGCGCGCGTGGGGTGCGGCCGTCCGGCCCTG
CAACTCGAGCTGCTGCCCCTGGTTAAAAATACCCCCTGCCCGGCCCTCCCCCTCCGTTCCC
>chr11:64965825-64968525 
CCAGGCTGGTCTCAAACTCCTAGCTCAAGCCATCCACCTGCCTCGGCCTCCCAAAGTGCTAGGATTACAGGCGTGAGCCA
CTGTGCCCAGCCCTAATCAATGACTTTACCCTCCTCGTGAACAATGCATAAACCTTAGAAATTCAGCTTGAATCACCCCT
TTCCTTTGTATATTATGCTATGGTGGGCTAGTATTTTAATTCTAAAGTTTTTTTTTCCTGCCATAATTTAAACATCATCA
TGATTTGAGATAGCCCATGTTATTTGGATTACCCACAAATAAAAGTATTTTTGTTCAGCATTCTCAGACCTTTCATCTGA
GATCATTTTCCATCCACCCGAAACATATCCTTTTGTATTTCCTTTGTTTTGTTTTCTTTTTGAGCAGGCTTGATCTCCTG
GTCTCAGGTGAGCCTCCCACCTCAGTGTCTCAAGTAGCTAGGACTACAGGCACATGCCACCATGCCCAGATAATTTTTTT
TGGGAGGGTTGGGGGGCAGTTGACGGAGTCGCGCTCTGTCGCCCAGGCTGGAGTGCAGTGGCGCGATCTCCACTCACCGC
AACCTCTGCCTCCCAAGTTCAAGCGATTCTTCTTCCTCAGCCTCCCAAGTAGCTGGGATTCTAGGTGTGCACCACCACAT
CCAGCTAATTTTTGTATTTTTAGTAGAGATGGGGTTTCACCATGTTGACCAGGCTAGTCTCGAACACCTGGCCTCAAGTG
ATCCACCCTCCTCAGCCTCCCAAAGTGCTGAGATTACAGGCATGAAGTACCACACCTGGCCCTTTTTGTATTTGTATTTT
TATTTTTTAGCAAGGGTCTGTTGGTTATAAACTTTCTCAGTGTTTGTCTAAAATGCCTTTATAGTGTGCTTATTCTTGAC
AGTTCTCTGGATATAGAATTCTGGCTTGACATTATTTTCAGCCTCTCAAAGACACTATTAGTCCTGTTCTGCTTCCATCA
TTGCTATGTGAGCCAGGAGTCTGTCTACCTTGCCTTCTGGAAAAAATCTTAATTTTTTTTTTCTTTCATACTATACGATT
CACCATGATGTGTGGAGGTATGGATTTCTTTTCATTCTGCCTTGAATGTATTGAACTTCCTGGCTATGAATTGATACCTT
TCAACAATTCTAGAAAATTTGTAGTCATGATCTTTGAGAATATCACCTCCTTCCCACTCTCTGTATATTCTAATAAAATC
TAAACTGGACCTTCTCACTCAATCCTCTCTTTCTCTTAACCTTGCTTTTAGATTTCCCATCTCTTAGTGTCTCTGGATTG
CATTCTGGGTTGTTCCTTCAGCTCCTTTCTCAGTTCACTAATTTTCTTTTTTGCTCTGTCAAATCTGTTAGTTATTTCTT
CCAAGAACTTAATTTCAATTTTAAAAATTTTGTTTCTAGAAGATGTAATGGATCTTTTCAAATCTGTTCATTTTTGCTCA
AATTTTCAAACTTTTCATCTATTTCTTTAAACATAGTAAGCATAGTCTTATATTCTGTGTCTGATAAGGTCAATATCTGA
AGTCTTAGTGGTCAGTTTTTGTCCACTGTGGCTGCTGCTCAGTTATCACGCCTTGTTTGCTTGTGAGATCTCTGCCCCGT
GAGAGAGTTCTTTGAGTCCTCAGATAAAGTTAAATTGCTCCGGGGTGTTTCTGCTAGTCACCTGGAATGCCACCAATCCA
GAACACCTTTTTCGTTCTTTTTTATTTATTTACTTATTTTTTGAGACACAGTCTTGCTCCGGCTGGAGTGCAATGGCATA
ACCTCAGCTCACTTCAGCCTCGACCTCCCAGGCTCAAGGAATCCTTCCACCTCAGCCTTCCCAGTAGCTGGGACTACAGG
CACACACCACCATGCCCAGCTAATTTTTGTAGAGATGGGGTTTTACCACCTCGCCCAGGCTAGTTTTGAGCTCCAGGACT
CATGCGATCTGTCTGCTTCAGCCTCCCAAAGTGCTAGGATTACAGGCGTGAGTCTGAGTCACCATACCCAGCTTTGTTCT
TTTTTTTTGGAGATGGACTCTCACTCTGTCGCCCAGGCTGGAGTGCAATGGTGTGATCTCGGCTCACTGCAACCTCTGCT
CCCCAGGTTTAAGCAATTCTCTGCCTCAGCCTCCTGAGTAGCTGGGATTACAGGCGTGTGCCACTATGTCTGACTAATTT
TTTGTATTTTTAGTAGAGACAGGGTTTCACCATCTTGGCCAGGCTGGTCTTGAACTCCTGACCTCGTGATCCACCCACCT
TGGTCTCCCAAAGTGCTGGGATTACAGGTGTGAGCCACCGTGCCCGGCCGCCTTGTTCTTTTTTTGAGACAGTGTCTCAT
TCTGTCACCCAGGTTGGAGTGCAGTGGTGCAATCATAGCTCACTGCAGCCTCAGCCTTCTGGGCTCAAACTATCCTCCCA
AGTAGCTGGGACTATGATAGAGACACACACCACACGCCCAGCTAACTTCTTACATTTTTTGGAGAGATGGGGTCTTGCTA
GGTTGGCTAGGCTGGTGTTGAACTCCTGGGCTCAAGTGATCCTCCCACCTCAGCCTCCTGATTTACCTGGGACTACAGAT
CCATGCCACCATGCCTGGCTTTTTTTTTTTTTTTTTTTTTTTTTTTTTTGAGACGGAGTCTGGCTCTGTCACCCAGGCTG
GAGTGCAGTGGCGCAATCTCAGCTCACTGCAAGCTCCTTCTCCCGGGTTCGTGCCATTCTC
>chr11:70208707-70209173 
TTCTAATTCAAAATTTTAGCATCACATACATTAGAACTTTTAATTTTGGGGAATTGGATGGTCAAAAGAAACTTTATTAA
ATGCTTTTATGAAAGATTGGCTAGAATGGCTTCATAGTATAAAAATATGAGCTTTTTTAAACATAGAAAAGCAATTACAA
ATTTAAATATGGAAATATGAAATACGAAAATACCAAAAAAAATTGGTAGAGATGGGGGTCTCGCTGTGTTGCCCAGGCTG
GTCTTGCACTCCTGGGCTCCAAGCAGTCCTCCCACCTCAGCCTTCCAATGTGCTGGGATTACAGGCGTGAGCCACCACAC
CCAGCTGAGTTTATCAAAATTGAATCAGTCTAAGGGCCTCTTGAAGGAAAAAGTTAATATTTTAAGGACACATTTTATAA
TTAAATGTTTTGAATTTCATTTTTCAGTTTTCATGATTCAAACTGAGTAATTAACATTTGTACTATA
>chr11:70209612-70210409 
TATTTATTTAAGTTTTTTATTTTTTGGAGGCAAGGTCTTACTCTGTCACCCAGGCTGGAGTGCAGTGGCTCAATCGTAGC
TCACTGCAGCCTCAACCTCTTGGGCTCAAGCGATCCTCCCACCTCAGCCTCCCAAGTAGTTGGGACTACAGGTGTGCACC
ACCACACCCAGCTAATTTCTAAAAACTTCTTAGAGACAGGGTCTTGCTGTGTTGACCAGGCTGGTCTGGAACTCCTGGCC
TCCAGTAGTCCTCCTGCCTCAGAGTCCCTGAGTGCTGAAATTACAGGTGTGAGCCACCATGCCCAGCCAGAAGCATCCAT
TGAAATATAGGTGACATACTAGTAAGAGATACTTGTTATCCCACCGTCAAAACTGATCCCTAAGGAATTTTTGTATTTTT
TGTAGAGATGGGTCTCACTTTGTTGCCTAGGCTGGTCTGGAACTCCTGGGCTCAAGCGATCCTCCTGCCTCAGACTCCCA
AGTAGCTGTGACTACAGGCATGCACAGCCATGCTTGGAAAAGGTCCCTAAAGAATTCTAATCCTCCCTTCCCCATCATTC
CAGTTTGCGGACATTTTTTAAAATAAAAACTAAAGGGGAAAATAAAGATGAGATCACTGGTTGCCTTGTAACCAGTGTTT
TACTGTATTTGATTTATTTGGCCTGTAGGTGTTTTCCATTTGGGGAGCTAAAGACCCTGGGAGCTCAGGATTTCAAGCAG
TTCACAAATCTGCAAATGTTCATCCAACATGAGCTGTACTTATACAGTTTCTCTCCATGTGGGAAGTCCCTCAAAGTC
>chr11:70211580-70211909 
TTTTCCACTTAAGACCGTCTGGGTTCTTTGCCTTTTTGTTGAAAACAAAATGTTGTTTTCCATTCAGTCGTTCCAGATAA
GTATTTCCTTTAGTTATTAGTTGAAATGTGTAAGTAGAATTTGTATTTTATTTTAGATTTTTTCCAGGAACTTCAAGTTG
GTAGACTCTGTCTTTTAGAATAGCTTTAATCTAGCTCTCCTTTTGGAGAGATCTCAGTTGAGCCTCCATGTGACTGACTG
TGTGGCCCTTTCTCCTTCCATGAATATGCTTGGCACGGAGAGAGTCTGCTCCTTGCATGAGAAGTTGAAATTGTTGGTTT
TGCATGAGTT
>chr11:70214166-70215707 
CCCGGAAAGTGGACGTTACAGTGAGCCGAGATCATGCCACTACACTCCAGCCTGGGTGACAGAGCGAGACCCTGTCTCTA
AATAAATAAATAAATATCAGGCCTGTAAGGGTAAGGTTTAGAAGAGTGAATCAAGCATGGTGATGCTGTTAGATAGCTGA
TAATTACCCAAAAATGTTTGGCATATTTCTCTCTTTTTAGAGAAGGTAGTGAAGCATTTTTTTCTAGTAGAATTTAAACA
TTCTTTGTTTAAATTAGAGAATTTGAGTTATTGCTTAACTTAAATTTAGAATTTGAGTTATTGCTTCTAGTTTGGACCAA
ATAACAAATGATACTGGAAGCCATAGTTTCAAGACCAACATGGTGTTAGTTGAGAGTCACTACAAAGATACCATAAGGTA
GCTATGACTGGTGACCATAACTTAGTCTTCCTCAGCTGCAGACTTCAGGTACCTCGGGTACCTTCCTTCGATATGTGTGT
GTATAGAATGTGTTAGTTCTTTTTCATTGTACACATTTTGCATGCATTCTGTTAGATTTATCCCTGAGGATTTTGCAGGT
TTTGATGCCACTGTAAATGATACTTTTTAAATTTCAATTTTCAGTTCATTGCTAGTATTTAGAAATATAGTTCATTTTTA
TAAATTGGCCTTGCATCCTGCAACTTTGCTTAAACCCACTTATTCTGATAGCTATTTTGTAGATTCCTTTTCTACACTGA
TAATTTTGTCATCTTCAAATAAAGACAATTTTATTTCTTTTGCAATTTATGTGCTTTTTATTTCTCTTTCTTGACCTCTT
ACAGTGACTGGGATTTCCAGTACAGTGTAGAATAAAGTGGTGAGAGTGGACATCCTTCGTTTGTTCCTTATCTTAGGAGA
AACACAGTCAGTCTTTTTTTTTTTTTTTTTTAAAGAGACAGGGTCTCACCATGTTGCCCAGGCTGTTCTCAAACTCCTGA
CCTCAAGTGACCCGCCCACCTCTGCCTCCCATAGTGCTGGGATTATAGGCATGAGCCACCATGCCCAGCTGAGCAGTCTT
TTACATTAAGTATGATGTTCACTGTAGGGTTTTTGTAAATGCCTTTTATCCAGTTGAGGCACTTTTCTTACATTTCCGGA
ATGCTTGGAGTTCCATAAATGATGACAAATCTTGTCAAATGCTTTTTCTGCATCTTTTGAGATGATATGGTTTTTTTTCA
ATCTCTTCATATGGTGAGTTTCATTGATTTTTCTTTTCAAATGTTGAATCAACTTATGTTTCTAGAATAATAAGCCATAC
TTGTCATGATATCTTATTGTTTTAATATGTTGTTGACTTGGCAATATTTTGTTACATATTTTTGGATCTGCCTGAGGGCT
ACTGATCTATAGTTTTGTTACATCTTTGGTTTTGCTCTCAGGATGATGCTGGCCTCATAGAATGAGATAAGGTGTTTCAA
ACTTTTTTGGAACACTTCGTGTAGAATCGTGGTTATTTATTTATTTATTTATGTTGATAAATGTTTGGTAGAATTCACCA
GTGAAGCTATCTTGGGTAGAGA
>chr11:70221828-70222177 
GGAGGTTGTGATGAGCTCTGATTGCGCCACTGCACTCCAGCCTGAGTGACAGAGTGAGACCCCCATCCCAAAGAAAAAGG
AAAAAAAAAAAAAAAAATTGAATATCTTTGGCCAATACCCCTGACCAACCCACACAACACACCCTTGTTAATATGACTCC
AAGGATCATGGATCCCTTTCTGCAAAAGCCCATCCATTGACTCCACATTAGATGCCCTGATTTAAAATATTATTATGGTT
CAATGTAGTCATAGCAGTGAGGGAGTTGTTTTTTTGTTTGTTTTGAGATGGAGTTTCGCTCTTGTTGCCCAGGCTGGAGT
GCAATGGTGCAATCTTGGCTCACTGCACCC
>chr11:70227376-70227943 
TGGTATACCTGTGGGAAAACAAAAAACATAACCGGGAGCAGCCAGTACCTGCTTCCGATTTGCAAAAACTTAAAATCCCA
GTTGTTAATGGAAATCGGGCTTACTTATGGCCACACTGTGTTTCTTGAACAAGAACCAAAATCTGTGGTCTCTATGATTA
ATATTTCTGGTAGGAACTGAGACTGGGCTTCAGTTTTTAGATCAGCTTTCACCCCACTCCCTGGCCAACGCCCCACCCCT
GCAGCCAGATCTCTGCACCTGCTCTGCTCCTCCCCAGGAGAAAAGGGCACCGGCTTCCCAGACACCCAGCTAGTGCTGGG
TAGCAAGGTTCTCTCCCTCCTCTTAGACTGGTCTTGTACCCGACGTCGTTGGCCTCTGCGCTCAGTGGGGCTGGGCAGCA
TCAGCAGTGCCGCTTGGTGTTTCCTTCATACCAGTGTTAGAGATGGAGCACTTAGGGCAGGGAGAAAGCCCCATTGGTCT
ATGAATGCAGAGTTTAGTAAGAGATAAAGGGATCACTCTAAGTAGGGGTCATTTATGCAGATGTACATTTTGAAATTGTT
ACTGTACC
>chr11:70229871-70230255 
TCTCTCAGCTGGAGAGACTCGGGATGGGGTAACCTGGGGACCAGTCTAGCCCCTGCACCCTCTTCCCTGCCTCTGCTCCT
TGGGAGCGGGTGGAGAGACACCCATGTGGCTCCCCTTAGGGCCAGCACCAAGCACCACGCTCTCATCCTGCAAGTCGGCG
CACACAGTGGATGAAGGCAGGAGACCCAGAAAGCAGTGCAGTGCAGCTCTAATAAAGGCCTTATTTTTCTTATGTAAATC
ATCTTTTTACATTTGTTTGTAAACATGTTTAAAGAACGAACCTAGTGGGACATTTTTAGACTTTGATGCTCTAGCCATTT
TGGATTGTGTAAGTTGCAGATGTGGCTTTTACTTTTTAAATGGCATATTAACAAGCCAGCAAAGT
>chr11:70230372-70230612 
TTTTCTATTAATCTTTTGTCAACTTCCTGATTATGTAACAAAGTATGTACAGTCTACTTTTGAACTATTTTTATCACAGT
ATTATTTATTGCTTTCTTTCAATAAAGTACTGAAGCATTTTCCACTGCCAATGAAGAATACTGAGAATAAGCTCTAACTG
TTTTGGAAGGCAGTGTCACCATATGGAAATTGTATTACAGAAGTCAATTGACAGAATAAAGCAGCCAGGAGATGAAGTGC
A
>chr11:70235045-70235737 
GTGAACATTTTTTCATGTTTTGGTATCTTAAATTAGGATGTGTCTTATAAGCAATGATACTGAAGCACTCTGGGAGGCTG
AGGTGGGTGGATTGCTTGAGCTCATCAGTTCGAGACCAGCCTGGGCAACATGGCAAAACCCCGTCTCTACAAACAACACA
AAAATTAGCTGGGTGTGGTGGTGTGTGCCTGTAGCCCCAGCTACTCAGGAGGCTGAGGTGGAAAGATCGCTTGAGCCCAG
GAGGTGGAGGTTGCAGTGAGCTGTGATCAGGCTGCTGCACTCCAGCCTGGGCAACAGAGCCGGACTGTGTCTCGACAACA
ACAGAAACATTTACTCCAAATTGTATTTTTGACATTATTTGTAATGGCTGTTATAGGGCCAACAGATGAAGTGGCCCTGC
AAAGCTGTCTATTGTCAGGGCAATTTGCATCTGTAGAGAATCTCCATTACTGCACCCAGGCCTTATATAACACCTTGAAA
AGTCTGAAAAGAGCCGTTTATCATCCCTGACGACTTCTACTTGTGAGGTTTCATCTATGTAACAAGACCCCGTTTGCTAG
CCAGACCTCTTCCTCCCGTCTTCCCAGAACCTCATTTGCCAGGATCCAAGCCCTCATTCATTCTGTGGCCTCAAGACCTG
ACAGTGGTGCCCAAGGAGAGAATACAGTCATGGGTTCCTAGTCTCTTTCTGGT
>chr11:70240158-70240710 
TGAATGCATGGGTCTGAGGGATGCAAGAAGCTAGAAAGGCCACAGATGGTTCCTCCCCTAGAGTCTCCAAAAGGAACAAG
CCCCACTGACACCTTGACTTTAGCCCATGAAACTGATTTCAGACTCTGGCTTCCAGAGCTGAAGAGCATATATTTGCATT
GTTTTGAGGCACTGAGTCTGTCATAATGTGTTGCAGCAGCCTAGGAAGCTGGTCCACGGTAGGAGGCAGCCCCGGGGAGG
AATGATGGTCCAGGCTCAGAAGCCATGCATGTCACCTCCCCTCATGTTCCATGGGCGAGAACCTGGCCACATGGCAGCTC
CCAACTCCAAGGGAAGCTGGGAAATGTAGTAGAGCTGGACACCCACATGTCCACTTAGTACCGAGGAGGGTGGGGGCGCT
GGGTGGACAGCTACATCTCCGTCACACGTGTTGTATTGAGTCCTACAGCCCTGCGTGGTGGTGCAAATGCCCCAGGTCCC
ATCTGCACTCTAAGTCAGGGACTGGTTTGCTCAGGTCCTGGACATAAGGCTGTCTGGACATCCCTCTTTGGCT
>chr11:70242289-70244110 
TAAAAAATTAGAGGCCGGGCATGGTGGCTCACGCCTGTAATCCCAGCACTTTGGGAGGCCGAGGCGGGAGGATCACCTGA
GGTCGGGAGTTCGAGACCAGCCTGACCAACATGGAGAAACCCTGTCTCTACTGAAAATACAAAATTAGCCAGGCAAAGTG
ACGCACGCCTGTAATCCCAGCTACTCGGGAGGCTGAGGCAGGAGAATTGCTTGAACCCGAGAGGCAGAGGTTGCAGTGAG
CTGAGATGGCGCCATTGCACTCCAGCCTGGGCAACAAGAGGGGAACTCCATCTCAAAAAAAAAAAAATTAGCTGAGTGTG
GTGGCACGTGCCTGTAGTTCCAGCTACAGCTACTTGGGAGGCTGAGGTGGGAGGATCACTTGAGCCCAGGAGATCGAGGC
TGCAGTGAGCCTTGATTGCACCACTGCACTCCAGCCCCTGTCTCTAAAGATTAAACAAACAAACAAAAAAAAACAGTCAG
CAATGTAAAAAAAAAAATTTTTTTTTTCAGAGATGGGGTCTATATTGCCCAGGCTGGTCTTGAACTCCTGGGCTCAAGCA
ATCCTCTGGCCTTGCCGCTCAAAGTGCTGGTATTACAAGCCTGGCCAACAATCCTTGTGCACAGAAAATGCAAATTAGCT
GTGTCCAGTTAAATGCAATTGACCTTTGCACTAGAGATAGAGCAGTTTTTGCAAATTCATTTCAGCATTCGTCTTCCGTT
TTTTTTTTTTTTGACACAGGGTTTCTGTTGCCCGTGCCGGAGCGGTCCTTTTGCCTCAGCCTCCAGAATAGCTGGGACCA
CAGGTAAACGTCACCATGCCTGGCTAATTTTTTTCTTAAAAAAAATTTTTTTTTTTTGGTAGAGACAGGGTCTTGCCATG
CTGCCCAGGCTGGTCTCAAATTCCTGACCTCCAGCAATCCTCCTGCCTTGGCCTCCCAAAGTGTTGGGATTACAGGCGCG
AGGCACTGCATCTGGCCAAATTCTTTAAACAATTTGTAACAACTTATGATGTATTCATTATCGAGTTAAATAAAATATTT
GACGTGTTCATTTTATATGTGTATGAAGGTCATGATTTTACCTTTAAAAAAATGGTCAACACCTGACATTTCCTTCCGCC
ACCCGCACTTCCAATTCATCCTCACATCTGACAGTTTAGCTTTCTAAATGCCTCTTGCATCTATCCACTTCTCCCCATCT
TACCTGCCACCAGCGGTCTGCCCGAATTGGCTACATTAGGCTCTACCTGGCCCTTCTCCCATCCATCTTCCACACAGCAG
CCAGAGTGATCTCATTACAATTCAAACTTCATTATGTCTTATTTATTTATTTAGCGATGGCGGGCGGGGGCGAGGGTCTC
ACTATGCTGACCAGGCTGGTCTCGAACTCCTGGCCTTAGGCGATCCTCCCATGTCAGCCTCCCAAAGTGTTATGATTACA
GGCGTGGGCCACTGCGCCTGGCCCAAACTTCATGATGTCTCTTATCAGCTTAACTTCCTCCGAGGACTTCCCGTGTCTCC
CAGAATAAAGACCGAGGTCTTCGCTGTGCTCTATCGGCCTCTGCATGACCTGGCCCCTCTCACACCACAGCTCCGCTGCA
CCACTAGCCCTCTACCATGCTGAGCTGAGCCTCCTCCAGTTCCCCTGCTGCAAGACCGTTCCTGCCTTGGGACCTCTGTT
GGCCCTGCTGTTGGAACCTGCTGTTGGCCTGCCTGGAAAATTCTTCCCTCCTTACCTTGTTTACTCTTATAGGGCCTTCA
CATCTTGGCTAACATGTGAATCGCCCAAAGAAACCTCTGGTCTCCCAGGGGTTCAGGTCCTA
>chr11:70244321-70244649 
GAGGATGGAGAGATGAAGAGGCTCCCCGCTCCCGGACTCAGGGCACGTGCGTCTCCTCGGCTGGCTTCCTTCCCCCGGCC
CCGGGCAGCGCCGCGGATCCTGAGACCCCGCCGCGGGCTGTGTGCTGCTCAGCGCCCATCCTCTGCGCGCGCAACGCTAC
TTCCGGGCGAGCTCTGCAGACTCGCCACAGGCCGGGCTAGCGCTTAGCCAGCTGCGGGCGGACCCCCGGGACTCTTGCGG
GCCAAGACGCGGGAGGAGGCGGGGCAGGGGGCGGGGTCGCGCGGGGACCCGGATGCGGCCCCGCCCCCGCCCTCGGAACC
GGAAGTAGA
>chr11:70302638-70302953 
ACATCTTGTACCGCCCTTAATCCATTTAACCCTGAGTGGACACAGCACATGTTTCAGAGAGCAGGGGGTTGGGGGTAAGG
TTATAGATTAACAGCATCCCACGGCAGAAGAATTTTTCTTAGTACAGAACAAAGTGGAGTCTCCTATGTCTACTTCTTTC
TACACAGACACAGTAACAATCTGATCTCTCTTTCTTTTCCCCACATTTCCCCCTTTTCTTTTCGACAAAACCACCATTGT
CATCATGGCCAGTTCTTGATGGTCGCTGTCTCTTTGGAGCTGTTGGGTACACCTGCAGAAAGCCTGTCACTTCACA
>chr11:70330901-70331616 
AGCCATGACCCTGTGCCTCCCAAGCCCGCAAACCTGGTAGTGATGGGAGGGGAAGAAGAACCCACACGTGTATTCAGACA
CCTGCACCCACCGCCCACCCACTCGCTGCCCTCTTGGGGCAGCTAGTCTCCTGCAACCAACTCGAAGCTTGGTTTGGGCT
TTGGCGAGGCTCTAAACGGCCTTCTAGGTGGTCCTGGCAGAGATCTGGAGGGCACAGAAGAGAGAGTAGAGCTTCTCTTT
GGAAGCCAAGGTGAGGAGGGCTTCCAGCAACCTCATTTCATTACAAGTCTTTATGAAGGAGTGCTGTGTCCCACCAGGAT
GGCTGTGATCATTACTCGGCTATCCCGGAGTCCAGGAGCATGAGAAAAAGAAGTGTTACTGCATTAACAGACGTGGCCCA
CACAGGCTTTACGAATTCCCCTCTTCGTGTCCGCTGGGGCTGCTACCCGAGGGCCTTTCCTGGTCAGCAGGGACAGTGCA
CGCAGAGCGGTGTGCATGTGCACCAACCGCGGACTTACCTTGGAGCGAGGCTGGCGGACTTGGCTCCCATTGGTGAATCC
AGTCCTTCCCCCGGCTTTGCCAATTTCTCTCGGTTCATTTGCTGTAGGATAGAGTTCAATTCACTAATAACGTTTGCCTT
TGGGCCTGAGAGAATCGGGCTTTTGATCTCTGTGACGTCGCCCCACAACTTGGAGGTCCTTGGCTGGAGAACCTTG
>chr11:121541439-121543362 
AATCAGCAAGAAATAAATCAATAATCAGATCAATTCCTGGATGATCATCATAAATCAATAATCAGATCAATTCCTGGATG
CTATGGATTCAATAAAGGCTTGTGAATGAAAACCTTCCTAGTCCTTGTGAGTCTCCTAAAATGTTTCTATTGCAATCAGA
GATGTTAATTGGTTGAAACTGCCTGTGGTCTTAGGAAGTGCTCCGATTACAAAAAGAAATCCTTTTATGTTGCTGGACTC
CAGCCACAAAATCTCTGATGTTAGGAATCTGGCAGAGGTTGAGCCCCCTCCAGGGTGTAAATAAACTGGCCAGGTCTATA
ACCCAATAGAAGTCAATTTATTATGTGTGTGTGTTTCAAGTCACTCAGCCCAAACCCTGCCCATGTATTAAAGAAAAGAT
GTGGGTTACAGCCGGAGCCCAGACAATGGAATATAGCAACGGAGGCCCCGCAATGATTGTCAAGTCTACACAGTCAATGG
AGGAGATGAGGGGGACCTGTGGAGATCGATATTTCTCTTCCTGCCCAGATTTGCAAGGCTCTGCCTAGAATCAAGCAGCT
AAGCATGACTGGCACACAGAACTGCTTACTTTGCTAGCTGGGAGGCTGAAACGCAAACGGCTTAAGTGGGGGAACGTTTT
ATAGCCTCCGTCTGGAAGTCCCAGTGACATTCTCTGCTGCACTGATAACACATGAGCCCACATGCTTGTTATCAGAACTA
GAGGTTTCGCTGGGCCACATCTTGCCCTGACTCAGTGAAATGCTTAGGGCAGCGTATTGGGAGGCGGCTCAGAAGCGTTG
GGCAGGGAACACGTTGGGCCCCTCGTTTCCACACACAGAGCAGTTTCACTTACATTGTAAAAGGTTGTTTGGGGTTCACC
TAATCTCGAGGCTGGAGGAAGCATCCCAGTGCCCCTCCACCCTCATCCCTGCCTCCAGCTCTAGTATACTTGTATTCCCC
AAACGGTGTGTGGCAGCATGGCGAGGGTGTGAAATGTACCCGGCCTCGTTTGCATACCTCTCCAGACTGCCAGTAACAGT
GAGCTATTAGTGAAACCCAGGACAGTCTGAACAAAGCTGCCTCTTAATTGCTCATTCTCAGCCTTGGTCCATCGAGCACC
ACTACCCACCTACACCTTAAAAAAATAGACCAACGAAACCTCCCATAAATTTACAATACCCCACTTTAACATAGAAAACG
CAATAATAGTCCAGCCGGGAGAGTCTTTTTTTTTTTCCTTTTGGTGGCTTTTTTCCCCCCTCCATCCCCTTCATTCCCAT
TGGTTTCTGCCAAGTCCCAAAGAACCAATGGGATCCCTCTTCTTCATTCATGTCCTAGCAACAAGCTCTGTTCCAATCTT
TCTCTGCCAAACTAACACCTGAAAAATTACATCATGAATAATGGCAAAAGCAGCAAGGGCCAGAGAAGGGCTTTTTTTTT
TTTTCATCTGTCTGCTTCAGAGTTCATTTAAGGTGTTTTAGTCTAGATTCTTAAAGTGACAATGTCTTAGATTTTTGCTG
ATCTTTTTCAACACATTGGTTAACATAAGCAATATAAAATGAACAGTAATTGAATGCAGCAAAAGGCCTTTAGGTGAAGT
GAGGGAAACACATTTTGTTAAGGGTGTTCCCTATATGTTCCTTTCAACAGTCTTCATTTAGGGAAGCCCCTGAAGTGGAG
AAGTAGATTGTTCATATGGTATAGTCTTTGAGAAAGGACTAAAATACTGCAAACCACACAAGCCGCCCACCCACTCTCCC
ATACAAAAATGCACCCCTTCCTGGTGGCTTCTCTCACTCAAGTTAACTATACCCAAGGCCCTTTCTATTCCTACTTTGGA
ATAAAGAATCCATTCTGTTAAGGGGGTCCTGGAGCCAAGGAAGGAATTGCCTTGTGAATTTGCAAAAGGTGTGGGGTTGT
TGGG
>chr11:130241184-130244593 
TGGGCAGAAGTCTGAGCATCTCTTTTAACAGGTGTGCTCAGTAATCCTTATAATTAGACAAGGTTGAAAATGCATAATAT
ACTGCCTCCCACAGGTTAAAAAATAGCTGACACGGCCTTTGCACAAACCTATCCCCCTTTCTCTGCTCTTCCTTTCCCGA
CAGAAGACCTGAGGGGATTGCTGGCATTGCTGTAGCTGCCCATCATGTTTACTCCACTCTCTAGAATGGTGCTCTGCAAA
GATGGGGTGCATAAGAGGTCCAACCGATGTATGGGAGGCAATGTTTCTTTTCTGTCTATTTCTATTTAATTTTTACCCTA
AAAGAAAAAAAAATTCAGCTTTACAAAGATTTAATATCCAAACTAACACTAGTATTCTTTTTTTTTTTTTTTTTTTTGAG
ACGGAGTCTTGCTTTCTCACCCAGGCTGGAGTGCAGTGGTGCAATCTCGGCTGACTGCAACCTCTGCCTCCTGGGTTCAA
GCGATTCTCTTGTCTCAGCCTCCTGAGTAGCTGGGACTACAGATGTGCACCACCATGCCCGGCTAATTTTTTTTTTTGTT
TGTATTTTTAGTACATACGGCGTTTCACCTCGTTAGCCAGGATGGTCTCGATCTCCTGCCCTCGTGATCTGCCCGCCTGG
GCCTCCCAAAGTGCTGGGATTACAGGCGTGAGCCACCGCTCCCGGACAACACTAGTATTCTTACTCAATCATGAGCCCAG
GGCCATATATGGTGCCTGAGGTGAGAAGAGTATCCCACAATAGGGGGGATAATGGTGCTCCCACTCATTTGTGAGCTTCC
AGGCAATTGATAATTTATCTGTATTGAAATGAAATTACAGATTATTTATTCACTCTCTTGTCCCCTGAAGTTGCCAGTCA
TAGAGACAAGTACGGTTTCAGAGACACATTTTACAAAATCATCAACACACATACAGTCCTTATATTATACAAACTGTTTC
AGAGCATAGAAAAGGGGAAAACCTACCCAGATCTTTTTACAAAATTGGTATAACTTTGATTCTAAAGCTGACAAGAACAA
GAAAGTAATCTATTAATCACACTTAAGAGTGTAGATGCAGGCCGGGCACGGTGGCTCATGCCTGTAATCCCAGCACTTTG
GGAGGCCAAGGCGGGTGGATCACCAGGTCAGCAGATCGAGACCATCCTGGCTAACATGATGAAACCCTGTCTCTACTAAA
AATACAAAAAAAATTAGCCAGGCATTGGAAAGGTTGATATTGGCTAAGATTGCACAGGATGCCACGAACAGAGGCAAGTG
CCCCAGAGACTCCACTTTCATTCCTAACTGTTCTCAAATTAATGCTCATGATTGAGTATTCTCAATGCAACTTGTAGAGT
TTGATAAGTAAAAGTTACATGCCCCTGTGTTCCTAGCAAGATATTCACTGTTATCAAAGACAAGAGGCAGACCATTCATT
CATTCTCAAAACACTGAATGCCATTCTGTGCCTAGTGCTATACAAGGCATGGGAGATTCAGTGTGAATAAGTCTTTGCTC
TCCACCTAACAAGGGACAGTTTTAATTATAGGTTGTCTTCCTATTAAGTATGAGTTTTAGTAGGCATTAAAAATTAGTTT
GATAATATGAGACCCAACCCTAACTTGCCAGAAGAATAATCAGTTCGTGAGCCATTGATATTTCCTGTATATTTGATGAA
TGTGACTTCAGTCATTCTAGTGTTAATACTGTGGAATGTCATTGGTGTAGCAACGTGGGTTCACCAAAACACCTCTTTAT
ACAAAGGACAGATGCGTGAATTAAAGAGATTAAAGGATTATAAAAAAATTAGCCGGGCGTGGTGGCCGGTGCCTGTAGTC
CCAGCTACTCCGGAGGCTGAGGCAGGAGAACTGCGTGAACCCGGGAGGAGGAGCTTGCGGTGAGCCGAGATCGCACCACT
GCACTCCGGCCTGGGTGACAGAGCGAGGCGCCGTCTCAAAAAAAAAAGAAAGAAAGAAGTAGATGTAAAAATCCTAAATA
AAATATTAGCAAATTTAGTTAAGCAGTGTATTAAAAATAGTGGGTAGCCAGTACTTTACATAAATAAATAGGATTCCTGG
GGTATAATCATGAAGTAGTATTATTTTTCTCCTGTGATTGCACTTGGGTTTTCTTTGTTTTTAGTTTTTAGAAAGAGTCT
TGCTGTGTGGCTCAGCCTGGAGTGCAGTGGCGCCGTCTCGGCTTGCTACAACCTCTGCTTCCTAGGTTCAAGAGATTCTC
ATGCCTCAGCCTCCCGAGTTGCTGGGACTACAGGCCACGACTAAGTTTTGTATTTTTAGTAGAGATGGGGTTTCACCATG
TTGGCCGGGCTGGTCTCGAACTCCTGACCTCAGGCAATCTGCCCACCTCAGGCTCCCAAAGTGCTGGGATTACAGGCGTG
AACCACCGTGTCCTCCACACTTGTAAGCTGAATAGATGGCAAGTTCTTTCTTGTCTCTGAATGAAATCTCTGCCAGGTGT
CACTGACTTTTCTGGCCACTCTGAATAAAAAGTCCTCTGACCATGAAAACCAGTCTCAGTTCATGGATTAAGATATCTAG
GCCAGGCACAGTGGCTCACGCCTGTAATCCCAGCACTTTGGGAGGCTGAGGCGGGTGGATTACTTGAGGTCAGGAGTTCA
AGACCAGCATGGCCAACATGGTGAAACCCCGTCTCTACTAAAAATACAAAAATTAACTGGGCATGGTGGTGCACACCTGT
AATCCCAGCTACTTGGGAGGCTGAGGCAGGAGAATCACTTGAAACCAGGAGGCAGAGGTTGCAGTGAGCCGAGATGGCGC
CATTGCACTCCAGCCCGGGCAACAGAGCGAGACTCCATCTCAAAAAAAAAAAAAAAAAAAAAAAGAAAAGAAAAAGATAT
ATGTCCCAGGTAGTTGTCAAAACTTCCAACATCACAAAGCATAAGTTATCTTGGCCCCTACCTGAGCCTGCAGCGGGCGG
AGAGCCCGCAGTGGGAATGGAGGGTGTGGTATGTGTCTCATCTGTCTTCCTCAGTGGTGTTTTCTCCTCCTACCCATGAA
TTCTTTAGGTGGCCTCTGACTCCTATAGGTTGAAACAGGGTCACGCCAGTAATCCCAGAACTTTGGGAGCCCGAGGCGGG
TGGATCACGAGGTCAGGAGATCGAGTCCATCCTGGCTAACACAGTGAAACCCCGTCTCTACTAAAAATACAAAAAATTAG
CTGGGCGTGGTGGCATGTGCCTGTAGTCCCAGCTACTCGGGAGTAGCTGCCTCTCGGCTGAGGCAGGAGAATCGCTTGAA
CCCGGGAGGTGGAGGTTTCAGTGAGCCAAAATTGCACCACTGCACTCCAGCTTGGGCGACAGAGGGAGATTCCGTCTGAA
AAAAAAGAAACGGAAGGGAGAGGGGGCAACAGGAAGGTCCTACTCGCACA
>chr12:1918249-1919828 
AAACACTACCCCAAGGAGTTAGATTTCATGACCCACTGGTGCCCCTTTGTCCTCACTTGCCCTCTTTCCCAAGTCTCCTT
CCGACATCCCTGCTCCAGTTCCTGCCCTGTTCCGACGACTTCTTTGGATCCGAAGCCGCATCCCGGTCAGGCCAGACCAC
AGCCCTACCATGCGTGGAGGTGGCCTTGGCCACGACCTCTGCATCAGCCTCCACATCCCAGGAACTTAGAGCCCTCAGCT
GGGGCTGGCTTAGACACTGTGTAGTCCAGCCCCCGGCGAGACACAGCTAATGGAAGTCGCTTGCCCACATCACGTTTCTA
ATTAGTAGCAAAGCTCACACAGAACCAAATACTATGCCCCTTTCCCCGAGGCTCAGGCAGGAGGCGGTTCTGATGCTTCT
GCCTTGCTTCAAGGAAATACATCTGGTGAATATATCTGGATTTGCTTCAGGTTTGAATGGGCTTCTTTCTCAGTTTGATT
CCTGGCTAAAGGAATAATCCATTTTGAGGCCCCTTTTGGAGCCCAGCAAGTATAAAAATATTATTGTACTTTCTCTTTTT
CCTTTCTGAGCACATGCTGGGTTCAGGGAGATACCCACAGCCAGCGGGGGCGGGGGGAGGATTAGGATGTGCAAGCCAGG
CATTCAGGCGAGAAAGCATCGCGTCCATCCCCCATTTCTTCTCTGACACACCGAAGGCCGGGCGTGGTGGGTGAGAGTAT
AATTTTCCATAAGGTCCAGACAGGACAAGAACATGAAGTGGGGAAGCCATGTCTTCTGGGCCCCACAATGGTAGAAAGGC
AGGCGGGGGTTGGGGAATGATCTGATAAGTGAGTGTGCTTGGATCCTTGTGGGGAGGCCCCGAGTGAGGCTGGGCCAGTG
TGGCCAGGCAGGGCCCTGAGATGGGGTCACTGAGTGGCTCCTACCAGGCACGGGAGGAGGCCAGGCTAGTGACAGATAAA
ATGAAGAAGTAATATTTTCTCTGACTCCCTGAGTTGAAAAGTGCTCCAAATTCTGCCTTCTTGCTCTGTTGACTTTGGTG
TCAGAACACCATGTTCTTCAGACCTTTCACCTGAATTGGCCCCGAACAGGGTTCCCTCCTGGGGCCGTGGGGCTCTCTTT
AGCTGGAGTGGCTGCCCAATGTCTCCAGTCCTCCTGCCGCCCTCTCCCCCTCATTCTATATCCCCAGTGACTCACCTCTC
GGGACCTCTTGGAGATCAGAATGAACCCGTTGTTGTCGATGACGAAGCAGTCCAGATCCTGGGAGGAAACCCAGAAGGGA
GGTTATGCCAGGGCCCTCACCCACCCCGGTCCTCCAGCCTGTCCCCCAGCTCTGGAAGGCAGCGTGGGAGCTTCACTGCA
GGGAAGGAGGGCATTTGGGAGAGGGAAGCTGGCCTGCCAGGAGGACCGGGCGGAGGGCCATGGCTCCCTCCTCCACCTTC
CTCACACGGGCAGAACTTACACTGTCCTCGCAGCTCTGTGTGCACGGCCCATCCACAGTGCTGCACTGGAAGGAAGAGGA
GAGACTGAATGTGGACACTGCATGTGTAGTAGAAATGGCACGTGTAAGTGGGAATGCTGT
>chr12:45059975-45061928 
AATAAGATATTATATTAAAGATCTTACATGGTAATTCACACACTGAGTTTTGAGTATGTATAATGACTTCTGGATGCTAA
CCCATAAGAAGCACTGCTACTCATTGTGAAGAATGTGAATTTTCACATTCACATTTCACAATGAAACTGTCCTCATTTAA
TAGCATCTCTCTGCATAGAACATAAATCATTTTACAAGTATTTAAGGACCTTAATGCATTGGTCAGACAAGGAATTTCCC
ATCCAGAAGTCTGCATTCTCATATCCTTCTAATGATTCCACAAAGTAGCACTGAATTCATTTATACTGTTAAGAGAAATG
GATCAACTATAAGAGATAGCTAGGTGATACACCACTACAGGGGCCATGTCATTTGTGTAAGCCCAACTATGTTCCCCGCC
CTGAGAATGTCAAAAGAAATAATTGACATAATCTCAGGAATCTATATTTTAGAACTGTAGGGTTCTTATCATTCATCTGA
GCTAACTATTTATTTTATAGAGGGACAAAACTGAGTCCTAGAGAAACTCAATTTTCTATTCAATTCCATGGACAGCATAA
TAAATTCCAAACCTCTTATCTGAGCCTACAAAATGTTTCCTGGTTTGGTCTTTACTTTTCCAATTTCACATCTGATGACC
TCACTCCCTTCTCCCCTCTCAGTGTTCTGGCCACATAGTTTCTAACCTACCTGCTCTTTCTTACCTATCATCCTTTATAC
ATACTGTTCTCTCTACTTATAACTGCTATACCTTCTCTCCCTGACACCATCCCAGTGGATCTTGTTTACCGGTAGATTAA
TCCCTCAAGAATCTATTTAAATGTCCCTCCTACAAAAACTTCCCTAATGAACTAAAATACTCCCAACGCAGTGCTACCTC
AGGATTTTGTAAATGTTTCCATTATAGATGCATCAATTGTATTTTTATTAATTTTTATAAATTTCTTTCTCCCAAACAAA
TCACATATTCCTCAATGGTATAAATTATCTATTAGTGTTTCTTAACTTTGTCCATCATATTCATCTGGGATGTTAAAAAA
CAAAAACAAAAAAACACTAGTTCTTGGGCCAATTGCCAAAAACCCATTCCAAATTCTAATTTACTTGTTTGTGGTGGAAC
ACATGCAATGATTTTTTTAAAAAAATCTTCTCCATGATGAGTGTAATACAGGGGTCAGGAAAATAAAAACTCTGTAAAGG
GACAGATAGTAAATTTTCTAGACTTTGGAAGTCATGGGCAACACGTAAATTAATGAACTTGGCAGTGTTGGAATAAAAGT
TCATTTACAAAAATGGATGGTGAGCCAGCCAGATTCGGCTCAGCTCACAGGTCATAAGTTGATGACTTCTGACGTAAGGC
ATAACCAAGTTTAACAATCACCACTAAGTAGGGTGAGGATTCAAGATGTTTACTAGAGGAGCCTGGTACTCATCTCCTCG
ACAGACAAGGATCATAACAGCGAGTAGATAGCCACATGTCAAATTGAGTTTCTAACAGATAACTCTGAAATTCAGCAGGA
AAGTGTCAGAGAACCTCTGAGGCATGGGAGAGAGAAGTGAAGCAGTTGGCCCAGGCAAGATCAGCTCAAAGCCAGGAGGA
ACTATCTATTGTGAGGAAAGGTAAGTGAAAGATCTGCAGAGGTCCACATTCCTACCACAGACTCATATAATCCTAGCCAC
AAAAGAGACCCTGGGCCCTCACAGGCCCTGAGCCTAGCATAGGAAACTGCCTAGAATCCATAGGATGGCATTGTTCCGGA
AAGGGAGTTCACATAGGGTCCTACAAACCCTCCTGAGACCAAAGCAACTACAGCATGGTGCAGTTTTGAGAGGCCATCCC
TCAAAAGACAACATCCTGTCCTGAGGCCCAAAAGCCCCTGCTTTTCTACATCCCTAGAGCACCATGGCATCCCTTCACAT
CCATCCAGAGGGCTATGCTGCCATAATACCAGCT
>chr12:45091875-45092465 
AATTTCTCCTTTTTATAATGAAAGTGATCATACTGGAATAGGGTGTCACCCTCCTCCAGCATGATTTTATCTCATCTTAA
CACATTAAATCTGCAACGTCCCTATTTCCAAATAAGGTAACATTCTCAGATGCTCATGGTTAAAATGAGAATGTAAATGT
GAGGTGGGGTGTGAGGGTAACATAATTCAATTCATAACTCAGATGAATCATTATCAGCAAAAGAAATGATTATGGTAGGT
GACCTGCTCAGGGCTAATGGATAAATAGCTACATGTGACCAGGTGACATACAGCCCTGGAAGCTGGGCAAAGAAGTTCAG
ACTTGATGTGGTGAGCAAGAAGAAGGCACTGTGAACACTCAAGTAGAATAAATGATGTTTTATGAATGTTAATCTGGAGA
GTGGGTCCTGGCTGGTTAGGAGTAGGAAGAGACAAAGGAGGCAGAATGTCTAAACAGGTGACATGAAGTGAAAAATGACA
CCTGGAGGCAGGAATCAGAATGAAAGAGATTGAATGAATCCAAGAGAAACTAGGCTATCAGTAAGAAATTAGGTACTTGG
AGGTGGGCTCAGACTATACTAAACTATTTCC
>chr12:45111732-45112741 
GGAACAATAACAAGAACAAATGTCTATTACGTTAATTCACTATAAGCCATTAAGAGGTCTAGTTTACCAGGATAGCTTGC
TCAGAAGGGCATGAGAGAGCGGAACACAGAAACAAAAGATTTGAAAGAGAAAACTGATATTTTTAAAATGTTGTCCCTCC
TTGAGATTATCAAAATGAGGTTTATAGGCAGCCAGAGGGTAAAATGAGGGAACTGAGCTCTGGGAAAATCAAGTGTGTAA
ACAGAGGAGGGAAAGCAGATCGGGCCTATGCCCTAATTTTAACCAAGGCGAACCCATGCAGGTATCAGGTGCAAATTCTG
AGAGATAACAATAATCGCTGGCTACCACAATGGCTACAGGACCGTCCCTGGAATTCTCTAACTGAAAAGTATCTGCCTTC
TAACCTCTCCCCAGTAGAGTATAAAGTAAGAAAATTCACTTCCTCAATAAAACAATAAAGGAATAATCATTTTTACTATA
TTTGTTGCTCCTTTTAACCATGTTAATTGCATGCACATGTTTACAGCCAGAGGCTTCATTTCTTCCCTAGTTTTGTTGTG
TGGCTTGTGTATATGTGAGTGAGTGTGTATACCACATTAAGTTCTTTATGATGTAACTTTGGATTTCTACACCTCCAATC
ACTTACTAGCTTAAAGCAGAACTGTTTCAATTAGGCCATATTTTCAAAAGTCTATGCTGAGTGATTGATTGAATATATTA
TGTGTATATACTTTAAGATATAAAACTTCTAGGGAGATGTACTTAATTTATTCATACAGGCTTATCAGTTTGTAGACTAA
GAATGCTATACCATTTTGAAATCATATTAACCCACAGAACCACAGCTACTTGTTAGTTATTAATATTAAACAATGTGAAA
TGCATATTTACTCGACTCTAGTAGGTGCTGCTGTTGGCATAACTCCAGGCAGTGCATTCACATCATGGTCTGTGTGATTT
AGGTCACCCAGAGCTTTCCTATGCACAGTCTATTCAGTTATAAGTGGAGA
>chr12:45113246-45114432 
ACTACATATCTAGCTTTTTCCTCTTATTACCTGATTTAAAATTCATGCATCTACTTTAAACTTCCCAGTTGGTACCAATA
CCTTTAAAAATGATTCCTTACAAAATTAAAAGTTATAAACACCAAAAAGAAAGCCAGTGTAATTCACTTAAGTGAGTCAT
GGGACTTACAGTTTCTTTAAAATTCTTTTTCAAAACACCAAATATCAGTGATCTTTGGATTGACAGTCTGTTAAGGACAG
AGTTTTATATAGTAGTAGCTTTCCAATGGTATTGTTTGAAATTTTGATTCCCTTTGGGAGACTTCTTAAAAATGTATAAT
AGCAGTTACTTCATTCTGAGCCAATATTTTGTTAGTGATATACAAATCAAAGCTGTTGGATGAGAAAAAAACTCATTAAC
TATAATTATGTATATTTGTATTCTTATTATACATTTTTGAAAAGAATGTACAATAAATGCATTCATGAGGCAGGCTAAGA
TTCTGCAAAGTCAAACAAAAAATTTTAAAAGTGTTTTAATATTCTTAAAAAGCTCCAATCAGCTATGCTGCATTTATCCT
GCCTACAACCTTTTTTTGTTAACTGGACTCACTTGGAGTCAATTCTTAACAATATGGTCATAATAAAAGTATTGAGCACT
AACTGATACAAATTAATCTCTCTCTCTTCTCTACAATGCTTAAATCTCTATTATAGCACTGAACACATTTTCCTTTTCTC
TAGTGAGTTGTACACTTTTTCATCTTTCTTATCTCAGGACAGAGTGTCTTACTTGTCTTTGGATTTTATTCAGCACCCAG
CATGGGCCCTGCATAATATACTCTCAAGGTTTGTTAAATTTTTTGGTAAATTCTCTTTCAGCTTCCTGTTTGATAAAGAA
ATCTAAAAATAAGTGAACTGAAACCTCATTTTTCCCTTTACATTTGGTCTCACCTGTGGAGTTTGCATCTTATAAAAAAG
ATTCTATAGCCTGTGTCTTACAGAAGGAGTCTGCCCTTTCTGTAAAATGACAGCTTACTTTCAACTCGAGCACATTTGAA
ACATCTGAAATGGGAGCAGTAAGAAAGTAGCTGGTTACTCTCATAGCAGTAACTTACTAACATGAATAATGCAAATTAGC
ATGCTCAAAGAAAGTCTGCTCGGACAATGTAATGACAAAACTTTCTTCTTTCCCTATATAAAACCAG
>chr12:45170037-45170236 
ATGGCTGTGCTTATCAACCACTTGCCATAAACATATTTAAGACTTTAATTTAATTTAAAAGAATGTTTTTTTCTCTCCTC
TTCTTTTTGTGATAAATTTGCTCCCTGCCTTAGAAACAAACAACATAATTTATAAGACATAAATCAAAGGTTAATTCAAA
ACATCACTCAAATGCAGAGAAGCACTTTCCATTTAAAAGA
>chr12:61297100-61297833 
TTTGCCAGAGTTTTGATGGGAAATCATTATATATTTAAATTACAATCCTGATTTGACTTGCTCTGGCTCTTTTTGTTTTC
TCTTCTGAAAAAAAAAAACATTTTTCTTCACTTAATAATGTAAAAAAGAGCACATTGACATGGTTAAACTTCCAGGATCC
TCAGTTCTTTAGGGGTGGACTAAATGGCTGATATCGTTGCCTATAAAAATGTCTTGAATTCAATGGAACTCATGTAGATA
AATAGTTTGTATTTGAATTTTTAGCTTTTAATTCCATTTTCCACAAACTTTTTCCAAGTTCTCTTGTAAAAACAGAGAAA
ATCCATTATTATTCCTCCTGTCTCTGCAAGGCAAAACTTCCTGTTTACAAAAATTTCCCATTTACCTTCTCCTGTCACTC
GTGGGGATCTAGGAGTGGAGATCAATGCTGCCATGCTACTCTTGTTACTCTTGCTGTTGATCTGAATTTATCAGAAAAAA
AGAAAGAATCAAGGTGACTCATATTTCTGTAGTATTCATATATATATATATATATAGAGAGAGAGAGAGAGAGAGAGAGA
GAGAGAGAGAGAGTACATAACAGCAAGTCTGGGTGACGTCATAGCATCTTCACAGTTCTTGACAAAATACTCCTGTACTT
CTAACAAAAAGCTTTGTATCATAAAGACTTGTCTCTCTTACAACTAAATAAGCTCATTCCTCTCCACAAAAAGGTCAGTT
TGAAATATTATTAG
>chr12:64281027-64281158 
TACATGGGGTTGTCCAGGGAAAATCTAGCTCATAAGGAAGGATAAGCACAGGAGCCCCTTGATGGGAAGCCACCTCATGG
CAGGGGAGTGGGGGATTGGTGTTGGGGGACAGCGGTTATTCACACTTTCCGA
>chr12:64283236-64283348 
TGTGAATACTCAGTCTAAGTAGTGAGTCATAGGAGCAGCTGCTGCTGCTGTTAGAAAATGGGAGTCCATAGACTTTTCTA
CAATGCCGTGTGGAAACAGTGGAATCCAATGCA
>chr12:64296453-64296808 
TTAATTCTAAACTTTGAAACAAAATGACAGCTGCATGAAGAGACCTGCACAATCCAATTGCTTAAAATTAGTTTGCTTGC
TTATTATTATTTTGATTAAAGACTTACTATTTTTGTCACATTTGCTCATTTCCTAGGGTTATAGCAACCTCAGTCTTCCT
AAACTGAACTGATCTTTGTTTTCTCTGGATTCTGTCTGTACTTTTCATTTGGTCATTCCATCATATCTTTTGTTTTAGTC
TTGACCTCCCAATTAGATTGTAAACAGTTTAAGAATAGCACAATTCTTTATTTCTCATCTATGTATAATGTAACAGAACA
TTTAGAACAATTTTTACAAAGTTGGTTTTTACAGGT
>chr12:64299489-64299704 
CACAGTAGCCTGGGGCCATTTAATGGAGGAACAGACACTCTCACATACTTCAGTAAACCCTTTTGCTATGTTGGAGCTAT
AGCACAGCAAAATGCAATAATTAGTGTTTATGGAGATGCGCCTGAGTCATCAGGATGGTGTGCTCAGTGCGCTATATTTA
AAAGGTTAGACTCAATCAGACCCATGGAGGAATGGTAGCTTGCAGCCTTGAAAAAA
>chr12:64321904-64322081 
AATAGTTATCAAATTCTATACTTCACCTCCTTCTAGATGAATGTACTTGAAAATTGCAGCATGCTACTCCTAAAAGTCAC
TCTGGGTATGCTTTGCTGATGGGAGTATAAAATGGTACAACTATTTTGGAAAATTGTTTGGCATTTTCTTATGAAGTTAA
ATATATACCTACCCTATG
>chr12:123796357-123796494 
ACTGCAACCTCCGCCTCCCAGGCTCAAGGGATCCTCCCACCTCAGCTTCCCGAGCAGCTGGAACTACAGGCGTGCACCAC
CGTGCCTGGCTAATTTTTTTTTGTAATTTTTTTAGAGAGGGGGTTTCTCCATGTTGCC
>chr12:123800577-123801161 
ATCCTTAAGTTTTATAAGGACACTCCTTGAGGAACCCTGTTCTTGGAACCCCACAAATTCCCACCACATATATATTTTTT
ACAACTTGTAAACAAGCAAAAAATGAATCCACAATGCATCATATACTATAAAGTATATATATAACACTCCTTAAATGCAA
GATCTGAGATTTCGAGATAAGATATAAGACATTAAACAGGATTTTTTTGTTGTTGTTAGAGTTTCGCTCTTGTTGCCAAA
GGTAGAGTGCAATGGTGTGATCTTGGCTCACTGCAACCTCCGCCTCCCGGGTTCAAGCGATTCTCCTACCTCTGCCTCCT
GAGTAGCCAGGATTACAGGCATGCACCACCACGCCCGGCTAATTTTGTATTTTTAGTACAGACAGGGTTTCTCCATGTTG
GTCATCCTGGTCTTGAACTCCCGACCTCAGGTGATCCACCCACCTCAGCCTGCCAAAGTGCTGGGATTACAGGCGTGAGC
CGCTGCGCCCAGCCTGTTTTTGTTTTTTGAGACAAGGTCACGCTCTGTCACCCAGGCTGGAGTGCAGTGGTGAAATCATA
TCTCACTGCAACCTTGAACTCCTGG
>chr13:30077450-30077706 
AGCTGCGAATGCATCCTAGGCGCGTCCTCCTCTGATCCCCGTGTAAGACTGCCCTGGTGTCGGCACTTAGGAATGTGTAA
ATGGTAAAGTCTGATGTGCAAACGTTTTACCATAGTTAGAGCCAAAAGAAAGACACTTGCAATTGTTCTTGAGCAATGAA
CTTTCACTGCAGAATTTCAGGTTAGTTACAAAAAGCTCAGTTTTCAATATACATTGAATAATCATTGTGTACTGCACCGA
TATGTGTGTATATTTAG
>chr13:30079833-30080864 
CCACCAGATACCACCTGTCTCTTCGTGGCATTTGGGAGATGCGTGGGCGGCCTGCCCCCCGACCGCCGCCCCTGCCCACC
ACATGCTGGGACAAGGTTCTGGCTGGATGTCAGAATGGATGGGGGTGGGGGCAGCCCTGGCCGTGATTAGTTGAATGAAT
GGGGTCACAACATCCCTTTTCCTGCCCCTACAGTTTGTGTTGCATATTTGTGTTTAAAGCCTATTAAAATAAACTTGAGG
GACTTTCTGCGATATCTACTTGATGTAACTGGAGACCTGTCCCTCTCAGGCTGGGGATCCCAGGCAGGGAGGCAAGGGGG
GTGGCGTTTGCAGGCTGGACCCCTTTTCTGTGTGTGCCGGGGTTGGGTGATGGTCCGTGAGAGAAGTCTTGTAGAGACCC
CCTCTCCCCTGACTCCGCAGGTCCCAGGTCCCTGCGCCCACCCCTCCAGCCTGGGGGCTTGAGCAGCCCCTCCCCTGGAC
TTGGGAGCTCAGTGCCTCTGCTCTGCAAGGCCGGGTGCGCTGGAGTTGGCTGGAAGGAGGACATAAAAGGTCATTCACTC
ATTTCAACCTGAAAGTGCTTGCTCCCCCCATCCCGATGGCCTTCAGTTTGGGCTGCAGCCGGTTTAGCCAGCTGGACCTC
GAAGTGTCCCACAGGTGTCTGGCACCATCACAAGGGAGACAGCTGGGTTCGCAGGTTCCCTGTGGTGGTTTTGCAGGGTC
TGTGGGAGTGGCAGCTATTTCAGCGAGATCAGCAAGTCCCTCCTGAACAAGTAGTGAACAACAGACCCTTTGGAGACACA
AATTCACTTCCGGACCTCACAGGGAACACCCCAGGGCCACCTCTGGGTCATCCCAGTATATCGATGGCAATCTAGTTATT
AATAATCTATCTATCTGGCCACGTGTCCTAACCTGTTTGTTTCTTTTGGGGTGTCTTGAGCACCCTTCACTTTCATAATG
ACCCCCTCCCATTGTCCTTACCCCACCTTATGCGGTAAACAAGGCAGCTGGCAGCACCTCCACATAACAAAG
>chr13:32795005-32795745 
TGATTATCTGAGAAGTTAATTTGTTGCAAGTAAGTTACTTGTAGGTAATTTGCTGAGAGTTAGAACTGAGATGAGTTACT
AGTGCATCTGCTTTAAATTTTTTCCAGGCTAAAATTGTTGTGGCCAAGCTTCATGGCATAGAATTATAGGGTTCTGGCTG
CTCACTTGTCAGTGTATTAGAAAAAGCCAGTAGTCACTCTTCCTGAGGGAAGTCCTGACCTTTTCCACTGAAACCCTCTT
AGCCACATCCCATGAAAAGTGGGATGTTCTTGGTTCTGGTTTTCTGATGCCTGTCCTCCTTCAGAGCCTCAGTTGTCACA
ACAGGAAGACACCCCTCCACCAGCTCTGTAAATGTTAAGGCCAGCATTCTACACTGGACCAGCAGCATCAAACCAATGAC
TTCACACTACCTTGCAGAAGTGAAGGAAAGAAAAATTATGTTATTATAAAATTGCCTAAAGACGACATAGTATGTTCTTC
CTCTTAATACATAAACTGATCCCAAGAATAAACCAGCTGGTCTGCAGCCAAATACCTGGGTTAAATCCTGTGCCCACCTG
TATTGCTCTTCTTAAATGCTGCTGGCCTGCTTTGGGAGCATGATAAGAAATAAACATGGAAAGTGTTGCTGTACTTATTT
TATTTTATTTTTATTATTGTTTTTGAGACAGGGTCTCACCCATAGCCCAGGCTATAGTGCAATGTCACGATCTTGGCTCA
CTGCAGCCTCTACCTCTGGGG
>chr13:32802630-32803394 
GGTGCCTGACTCAGGGCTTAGTTCAAGCTCCACCTCCTCTAGCATCAGTCTGGGAGGCAGCAGTGGAAACCTCCCACAGA
TGACCCAGGAGGTAGAAGATGTGGACACAGCTGCTGAAACAGATGAGAAGGCAAACAAGCTCATTGAGTTTCTCACGACC
AGGTAATAAGGGGTTAGGAGTCCGCTGCTGTTTGCAGGTTGGTCTTTCGGAAAATTGCCAACGCTTTAAACCACACAGAT
GGAAAAGTGATCCTGGGGTTCTAACAAAGTCCTGTTTCTCTTCTCAATTGCAACTGCTGGAGTCTGTGTGAACAGACACT
GAGATACAGAGAATTACAATTTGTGAAAGGCAGACATCAATAGCAGTTTCTAGGATCCCACTGATGTGACAGTTGATGGG
CAAGGGGATTTTGTGGATAATGATGATGCAGCAGATGGAGGCAGGAGATGGTAGTGCCCCACAGTGAGCATGCCTTTAGC
CATCTATCAGAGCTGCCAGGGGTTAGTAGTTCTGAGACTTGGCAGAGAACTTCACTCTGGAAATCAAGGATATTAGCCAT
GATCAACCCAGAAGCAGCTGCCAAGGGGACCATTGTCTGTTCATCTGGTCCAAAGAGTCATTTGTAAAAGGCAGTCAGAA
ACCAGAAACAATAGGAAGCATAATAGGAAAGGAATCAAACTAATAAATCAAAACCAAGAAAAACTGCAAGTGGTACTGGT
TAGGTCTTCTGGTTCTTCTTATTAACCATTTAGCTTGTAAGGCTT
>chr13:32808311-32808957 
CACTTTAGGAAGGCAGAGCAGGCAGATCACTTGAGCCCAGGAGTTCAAGACCAGCCTTGGCAACATAGTGAGACCCCATC
TCTACAAAAAACACAAAAAAGTATCCAGGCATGGTGGCACATGCCTGTAGTCCCAGCTACTTGGGAGACTGAGGTGGGAG
GATCACTTGAGCCCAGGAGGTAGAGGCTGCAGTGAGCCGTGATCATGCCACTGCACTCCAGCCTGGGCAGCAGAGTGAGA
CCCTGTCTCAAAAAGAGAAAAAAAAAATGGTTGACTTGTAAATAAGTACCACTACAAGGTAGCCCTGTGCCGTTAGCCTG
TTTTAAACTTAGAGGTAACTTTGATGCCCCAGAGCATGTAGAGTAGAGACTGACCTATTCTGTGGCTCTTGTTACCCTAG
GCTTCCATCTGGAGCACCAGTTGAGTGAAGTTGCATTGCAGACAGCCCTCGCAAGCTCTTCAAGGCACTATGCTGGTCGG
TCCTTCCAGATATTCCGGGCCCTCAAGCAACCTCTGTCAGCACATGCCTTATCTGACCTTCTCTCAAGATTGGTGGAGGT
GATAGGAGAACATGGAGATGAGATTCAGGTATGGAAGGGAAGACCACTGAGCTCGTGAAGGATGAGCTCTCTCATCTCAA
TGAGGTG
>chr13:32818617-32820429 
CTTGGTTTTTTTATCCCGTTTCAGAGAAGGAGAGGGGACAAGGAACTGTAGGAACTTTCACATGTGCCGGGTTCTAGGCC
CGGTGTTTCAACATGTGAAGGATTATTCAAAGGCTAAAACTGTCACTTTAGAGTTGAAGAGTGGTTAAGAAACTTGCAGA
AATATACTTGAAAATACTGCAACAAACAAACAAAAAACATTTGTTTGAGGGGATAAATAAAACAAGATGACAAAATGTGA
ATAGTTGATGAATAGTACAAAGGGATTCATTAGACTAGTCTCTCGGTTTCTGTGTATATTTTAATATTTCCATAATAAAC
AGTCTTTATGTATATTTTTAAAACCAAGAGACTGGCTCCAAGATTTCAGTTAGTAAAGGCTGGAGCTGGTATTTGGATCC
AAAGCCAGTGTCTTTGTTTTATTGTACCAGGCAGCCTCCCTGGCAGGATACTTGGACATCTCCAAACAGCTACAGATTGA
TTTTTTTTTTCAAAACTGAGTCTCGCTCTGTCCAGGCTGGAGTGCAGTGGCACAATCTCGGCTCACTGCAACCTCCACCT
CCCGGGTTCAAGCGATCCTTCTGCCTCAACCTCCCAAGTAGCTGGGACTACAGGCGTGTGCCACCACGCCCGGCTAATTT
TTGTATTTTTAGTAGAGACAGGGTTTCACCATATTGGCCAGGCTGGTCTCGAACTCCTGACCTCGTGATCCACCGCCTCG
GCCTCCCAAAGTGCTGGGATTACAGGCATGAGCCACCACGTCCAGCCCAGATTGATTCTTAAAGCCGTACTCTGAGAAGA
CCAGAAACACAATTTATTTTAATGAAAATAAAAATAAATATCAAGGCCAGGTGCAGTGGCTTATCCTGTAATCCCAGCAC
TTTGGGAGGCTGAGGCAAGAGGATCGCTTGAGGCCAGGAGTTCAAGACCAGCCTGGGCAACAAAGTGACACCCCATCTCT
ACAAAAATAAAAAAAATTTTAAAAATCAGCAAGGTGTGGTGGTGCACACCTATAGTCCCAGCTACTTAGGAGGCTGGGGA
GAGAGTTTCCCTTGAGCCCAGGAGGTTGAGGTTACAGTGAACTGTGATCACACCACTGCACTCCAACCCGGCCAACAGTG
ATAAATAGGAAGATAGGAATATAGATAGATGGAAAGATAGCTCAAACACACCAGGACGAGTTTCTAGAGCCTGGAAGTTA
ATCTAAAACACATGACCACAGACTAAAGCAGGGAGGCTCCAGGCCATGGGAGTAGTGCAGGGCCACGATGGGGTTAAGTA
GAGAGCGCCTAGCTCAAGAGCATAGACATCCTTTTCTCTATATTGTATTTGTCTATTTCTTCTCTGGAATGTACTTTGTA
ACTTGTAGGATTCAAGGGCAAATGCTAGGTTCTCTCTGGAAGCTCATTGATGAAGATATACCGTATAAATTTTAGACATT
CCTTTCCATCTTTACTTCACCAAATTACTTACAGAAATTATTTGATGCTGAAAGTGACTTCCAAGCATTTTTCAAGTGGC
GTTGCTGCATCATACTTACACCACATAGGGTAGGCAGTCAGTTAACAGTTTCTCACTTCACTCACAGGAGACAGGTGGTC
AGTTGACACCTTTCTACGAATGTGTGCCCCATTTTGTTGTTTAATGAGGCTGTCCATTTTGTCTTAGGCCTGCGGGCGAC
GTCTGATACTTTTTATCTTAACTCAAATAGTAGCTTATTTCACATTTAAACCATGGCTTCCCTTGCGCAGAATTTAATAG
ATGTTTTATTTCATGTGCTTTGACTGCAAAGTCCAGGCAAAAAATAATAATAA
>chr13:32820499-32820933 
GGTTGTCAGAGAAACGAAGATGGTAAAACTGAGTCTTAAATGAAGAGTAGGAATTTGACATGCCAATAAGGAGGGGAAAT
GTATTCAAGGATGAGGGCATAGCATGAGTAAAGGCACAGAGGCTGAGAGGGCTTGCCAAGTTTGGGGAACTCCAGCAGCA
GCCTGGGGGAGATGACCCTTGCAGGCCATGCTCAAAGAGTGTGGACTCCACCCTGTCCACCAGAGGGAGTCTGTGAAGGA
GTTTAGTCAGGGAAGTGGCTTGGTCTGAAGAGTTCTAGGAAGATCACTCTAGCTGGATCTGATGCACTTAAGGGCTGCAA
GCCAAGACACCAGTAAGGGGCCATTGAGATAGTCCAGGCAAGGCCCAAGAGGGTGCCGCTGAGCCAGTGCCAGCAGGAAT
GCCGTGGAGGGAACAGATTACCAGGAGGGAGGGAA
>chr13:32821020-32821546 
ATCAAGGTACCCAGGAAGCAAATGGAGCAGGAGGAGCCAGAGAACTAGAAGGAGGACCAAGAAGACTGGAAACCGGAGGG
TGGGGAGAACTTTAAGAAAGAGTGAACTGAACAGTCAGTGTCATAAAATGCATTGGGAGCTTTTTTTTTTCCCTCAAATT
AAGGAGGTGCCTCATTACCATAATGGTACCTCATTAATAAGAATTTAATTTAGCTGAAATGGACAAAATTGGTCTTTTTT
GTTTGTCTCCTAAACATAGCTCCTTTTATATATACATTGTCTTTTTATGTCATTTGCCTTTTACTTCTCATGGAACCTGC
TGCGCTGTTTTAAGTCAGTGAATTCTGACTGGTCACTAGCTTCTCACTGGTCATTCTGACATACATTAGCTTTAAAAAAA
TTAAATTATTTTTAACCCTTGAATGTTTTATTTCCTGCAGAGTGTTCACTGGAGAGAAGCTCTGAATATCTTGAAGCTGG
TAGTTTCTCGGTCAGCCAGCCTTGTTTTACCTTCATACCAGCACAGT
>chr13:49558963-49560471 
GGTGCCCACCACCACGCCCAGCTAATTTTTGTATTTTTAGTAGAGACGGGGTTTCACCATGTTGTCCAGATGGTCTCGAT
CTCTTGAGCTTGTGATCTGCTCGCCTCAGCCTCCCAGAGTGCTGTGATTACAGGCGTGAGCCACTGTGCCCAGCCCCGAG
TGGACTAAATGTTGATAAATAAAAAATAAAATGACAAAACTTTTAAAAGTTAATTTAAAAACTCGTTGGAGTAGAGAAGG
CCTTTTAAGTGAGACATCAAACTTAGATGCCATTTAAAAAGGAAGGCAAGCAATAGACTGGGATAAAATATTCGACATGT
AATAGACAAAATTAATATTCAAGGTATATAAGGTGTACCTACAAATCAATATGAAAAAGATAACCTGATAGAAAATGGGA
AAGAATGTAAGCAGGAAATTTATAGAGGTAGAAATATAGGTAGCCTGTTAAGTTTTGAAGGAATACTATTGAACCGAATA
TAAATAGCTTCATCTTTTTAGGAGAAAAGTTTGGCAGTATCTATCCATTTCAAATGTACGTTCTCCTGAGCCAGAAGTTT
TATTTCTATATGTCTGTAATATAGAAATGCTATCATTCATTAATAGAGAGTATTGCATGATTATTCCATGCAGAGGAGAA
AATGTATGATGGGAAACTGGAAGTAATAAGATCATCATTAGAACAGTTAAATTATGGTGTGCCCTTACACTATAATATTA
GATACTTATGAAAAAACATGAAATAGACATAGATGTACTTCTTAAGATATTTTACATGAAAGGGCGAGATACAATATAAT
ACATACACAAAGACACAATTCATACACACACAAAAAAAATACAATACACAAAAGCAGTGTATGTGATTTCACTTACATAA
CAACCAATCCCAGAAAACCTAACACACAGGTAAGCACAGAGAAAAAGACTGGAAGGGTACACCACAGTTGTTAGCTATAG
AAATAGGAGTTGGATTAGGGATCAGGAAAGAGTTAAAAACAATGTTTGTATGTGTATTTTCAAGTATAAGCAAGTACAGC
CTTTGTGATATAACAAACATAACAACACATGCAAGGCTTTGTTATGATTGGTCCTGATTAGGACCATTCCTCCTGGGTGG
ACAGCTTTGATTTATGTCGGTTTTCCCTGCGTAATTTTTAATAGCACTTCCTTTCACTTGCAGAAGCTTCCCAGTTGGTG
TCTGAAGTCATTGGTGTTTTTAGAAATAGCAATTTCTGTATAGTGTTGGATCTGAAACTGTGTTAAAGTGGGTTAAAGAA
GTGAGAATTCTACCAGTGATTCTTAACCTCTATAACTACAACTGCCAACCAAGACAAAATAAAGTGCTTTTTATTTTCAG
AGTTTCTGTTATAAAAACACTTTGCTTTTTTAAATATAAAGTTATAATTTCGAATGTAGTTTTTTTAAAGTCCCATATGT
CTGGATATTTTGATCCTCCCCTTTAATATTAAAACCTAATATTTCAAGACAGTTAATGATAGAGGTCAA
>chr13:49562102-49562250 
ATGGCCCCTGTGCAAGGATGACACACAAATTCATGAAGCGTTCTGTATTTTTCAGACTCTAAACCAACAAAGATAAAAAA
AGACAAAGAAGGGCATTACATAATAGTAAAGGGCTGAATGCAACAAGAAGAGCTAACTCTCATAAATAT
>chr13:49562398-49563249 
TATTAAGGACTTGAACTCAGCTCTGGATCAAGTGGACTTAACAGACATCTACAGAACTCTCCACCCCAAAGCATAAATTC
ATAAACAGTACATCACTGATGAAATGTCAACATCCAAGCCAAATTGGAATGTTCATGAATACACCTACTTTAGCAACAGG
TAAAGCCAAAAATATTGTTACTGCAGATATGTATCATTATACATTAAAGGGTTAAACAACCTTCTCCAGAATCTAAATTG
CATATGAGAATGATAAAAGCCATAATATAGTAATTTATAATTTAAAAGCTTGTAGTATGGCCAGGTGCTTGGCTCACACT
TAATAGTCCCAGGACTTTGGGAGGCTGAGGTGGGAGGATTGCTTGATATAAGGAGTTTGAGACCAGCCTGAGCAACATAG
CAAGACCTTGTTTTTACTAAATAATAAGTAAATAAGTAAGTAAGCCAGGCATGGTGGCACATGCCTGTAGTTCCAGCTAC
TTTGGAGGCTGAGGTGGGAGAATTGCTTAAGCCCAGGAGCCTGCAGTGGGCCATGATTGTGCCACTGCACTCCAGCCTGG
GTGAGAGAGTGAGAACTTGTCTCAAAAAAAAAAAAAAAGATAAGAAAAAGCTTATAGTAATTTATAAGTTAAAGCTATCA
GACATGAAAACCTTAAGTGTTCAGCAAAGTATGGATAAACATATACATTTAAGGAAACTACACAGGGCTGGAGAAAGAGC
CAACTAAAAAGATTGTATATAGAACAGTATCCAAGCTCACACAGGGCCAGAAGAAGTGCCTGTTTCCACTAGCTAGAACA
GAAAGCCTCATAATTCACAAGGCATTCAGTAGAGTACTCTGGAGGGTTTTGC
>chr13:49567939-49569257 
AATCCTCATAATATAAAATCCTTCCATGACTCCTTTTTAAATTTTTGATCAAGAGAGTGAAATGTGCCCAGAATGTGCTC
TTAGGCAAAATAATGGTAGATAGTAATGAAGTTTTAGTATCTTAACAGCAATTATGAATAAAGATATAGAAAACTGTGTT
TCACTAGAATGATATTACATTTGTTAATCTTAGAAATTGACTATTTGAGATTTTTCTAATCAAATTAAAATGGAAAGTGT
AATCTTGCTAATGTTCTTTAAATTACCTCTATTGATTGTCTCTTCATATATCCAGATGAAAAGATCATCAGCTATATATG
ATCTAGTTAAAGTCACTTTTAAGGACTGATATAAATTATTGATTTTTTCAAAAATAAAAAAGTAGACCAATGTGGTCTTC
AGAAATAAAAAAAATTACTTGCTTTTAAAACATTATTAAAGGCTTGACAGTCAAATGGATGGTACTTAGATTAAAAGAGG
TTTTTAAAGACATGGCAAATAGTAGTGTGCACATCTGATACAAATCCTGATTCAAACAAGTTTTAATAAAAACAAGACAA
TGCAAAATTTGAACACTGACTACATATTTGATGATTTAAGGAATTATTGAAGTGTATGTATGGTAATGGTTTTGTAATTA
TGTTTTAAAAAGGAGTTCCTGTCTTTCAGAGATACATACTGAAATATTTGCTGTGGTTGAGCGCAGTGGCTCACGCCTGT
AATGCCTGCACTTTGGGAGGCCGACGCGGGCAGATCACAAGGTCAGGAGTTTGAGACCAAGCCTGGCCAACATGGTGAAA
CCCCATCTCTACTAAAAATGCAAAAATTAGCTGGGCGTGGTGGCGCATGCCTGTAATCCCAGCTACTCCGGAGGCTGAGG
CAGGAGAATTGCTTGAACCTGGGAAGCGGGGGTTGCAGTGAGCCGAGATGTGCCACTGCTCTCCAGCCTGGGTGACAGAG
CAAGACTCCATCTCAAAAAAAAAAAAAGAAATATTTGCAAATGAAGTTTTGGAATGTCTTAGATGTGTTTCATAATACTG
CAAGACAGGAAGTGGGGTATAGATGAAACTAGACTGGTCATGAGTTGAAGCTGGGTAATGAGTACATGGGGTTCATTATA
CTATTATGTTTACATTGGTGTATGTTTGAAGTTTTCCACAATAAAAGGTTTTAAGAAAGATGTAGGTTAAATTTAACTCT
TACATCATGATCTGAGAATGAAATCATCACTTATTGTGGTGTTTCAGTGAGAAAATATTTTCCAATTATATCTGACTTTA
AAACAACTAATAATAATATTAATAAGGTCTCTATGTTGC
>chr13:108710073-108710414 
TAAAATAACAAGCCAGTTTTTTCTACTTTATTTTTCCATTTTCTAAAAGCTGAGGAGGATTAGGAACTGGTGCTAGGTGA
AAAGCATATTGATTTTATATAGTGTCTTAAGGCAACTAAACATGAACCCTCTTTCCAGAGCTTGAGTTCATCTTTTGTAC
TTACTTCTTTTGAAATGGAAATATACAACCATAAATTCTGGCCTTACTATACCAAAATAAGTGTTACACTGAAAGATTTT
ATATTTGCAGTGCTTCCCAGTTTTCAAAATGTTTTCAGCCATAATGCAATAGAAAAGCACATTTCTTGGAATAGTTTATA
TCTGGGTATTAGACTAGGCCAT
>chr14:57817998-57819721 
GAGTTCGAAACCAGCCTGGCCAACATGGCAAAACCCTGTCTCTACGAAAAATACAAAAATTAGCCTGACGTGGTGCCAGG
CGCCTGTAATTCCAGCTACTTGGGAGTCTGAGGCAGGAGACTCTCTTGAACCTGGGAGGCGGAGGTTGCAGTGAGCCGAG
ATTGTGCCACTGCACTCCAGCCTGGGTGACAGAGAGACTTTGTCTCAAAAAAAAAAAAAAAAATTCAACTAACCAATTAG
ATAAACCTCATTGGTTTATCTAATTTATTTATCAAGTTTACTTGATGGAGACACGGGTATTTATGTTTTTTACTTTTGAG
GTTGATCTTAATTAATATCATTGCATATTTTACCTCTTTGAGACTCCATGATTTCTTCACCTTTTTATCCAAGAAATAAA
AGTATAAGAAGGATCTTATATATTAATAAATCTTAAATTTCTCATTAGTATGACTCCATTCTAAGCCCCATCTTATAATT
TTTTTAATTTATGAAAATATAGAAACCATACCACCAAAATATACAATTTTAATACATTTACACATGCTTTTACTTCTAGG
TGAGAAATAAAACAGTATTGCTGAGAAAATTATTAGAAATATGAACTACATCTCAGCTGTGATTACCTTAAAATCAATAT
TCCTTTATCTGAACAAGCAGCAGCAAAAATCATTAAGATGGGACTCTAGCAATTTAGGTTAAATTACAGCTCAATCATGA
ATTTGTTAGATCAGTTGGACAAATTGTTCCAACAATTTCCATTTCTGCCTCTTTTAAGTGTAATAAGCATAATCATCCTT
GTTGGATACTATTATTTTGAAACCCATGTTTTTGGAAAAACTTTCAAGATTCTTAGATATCTAATATAAGAGAGGAAAGA
TACTATTACGAAAGTAATATCTGTCAAGGGGTAAGGTTTTTTTATCACATATATTTGAAATCATGTCCTTATTCATCCCC
ATGTGGGTGGTATGTGTGTTCACATACAACTCAGAGTAACACAGTATTTCATGAAATAAAATCCAGAACAGGCTTTAAAA
AATATTAAGAATCCCGAGGAGTAAAGCAGGTGAATTTGTTTAAATGCCTGAATCCTGAGGACTCTTTTATCAATTCTACA
CAGCATCCAAAACATGTCAATGCTGTGGGTTCCTCTGTTAATCTGTTTTTGAATTTCCCAAGTGAAAAACATACCAAAGA
AACAAAATTCAATTTAGAACTAGCTGCAGAGAGCCATGGACATGACTGGCTATGTTAAAACTCCAGCCCACCTCCACTGC
GTGCACAAGCCATCCAGCTGCCCCTCGTAGCACCCAGCTGTCCCAGTGACGGTGTTTCCATGGCTATCACTACCACTACT
CTGCCCCTGCAGCCTGTTAGACAAACACCCTTTGCTGTTTCTAAGAGTGCTTGCAGATCCACATAATTATCTTTTGTAGC
TCTGATTCCCAAGGATTTGACCACTAGCTAAAACAACCATTTACCTGTTTTCATAAATCTTTTTTTCAGTTTTATTATTT
ATAATGGTTTTTTATATTGTCACAGCCGCCACCCCTTCCTCCACAATGCACGTCCTTTTCCCGTTAGCTTTTCTCTAAGT
CTCCCTTAAATCTCAGCTAACAAGATCTCCTATGTATGACTAGCCATTCCTTTTCTTTGAATGTTCTTTAAAACAGACAA
ACCCCTATGATGACACACAGTTGGCTAAAAGTACATCATCAGGT
>chr14:58955213-58956516 
TAGTAGTGCAGATTTAAAAAAATATTTTGCTAAAGGAGACATAGTCTTCGAGTCTGTTTTTTATATCAAAATGAATACAG
GCCTTCAGTGACCTAACAAGCTCCAAATATGTCTTTATTTTCTTAGTGTAATGTCTGTGGCTAAGGATGAAGAACCAGAG
AGTATGGATTTCCCTGCTCAGCCTCCACCTCCAGAGCCAGTTCCCTTTATGCCATTTCCTGCCGGCACCAAGGCCCCTTC
CCCCTCACAGATGCCAGGTTCTGATTCATCAACACTGGAGAGCACATTGAGTGTTACTGTCACTGAAACTGAAACTTTAG
ATAAACCCATCTCTGAAGGAGAGATTTTATTTAGCTGTGGTCAAAAATTGGCCCCCAAGAGTAAGTTAATTTGTATTAGT
TGATTTTACTTGTTAGATTATGCTAATTCCCTAAGTAATACTTTTCTATTTAAAGTGTTTTTACTTAACTTTCAAGATTT
AACATGGTATAGTAGAAAGAATAGGGGACTCAATGCAATTTAGTTAACTTTTCTGGGTCTTAACTTCAGAAAGTAAAATC
TTCCTCATAATCCCACCCTCCAGAAATAATATCACTATTAATGGTTTGGGGTAGGCCTTTCCAGTCTTTTTTGTCTATGC
ATATATAGACACATAAATACATACGTATGTGGATGTATGTTTACCTTTAAAAATAGGATCTTACTATGCATATTGTTTTG
AAACCTGAATTTTTTTTTTTTTTTTGAGACAGGTTCTCACTGTCATGCAAGCTAGAGTGAGGTGGCATGATCATGGTTCA
CTGCAGCCTCAACTTCCTGGGCTCAAGTGATACTCCCACCTCAGCCTTCTGAGTAACTGGGACTACAGGCATGTGCCACC
ACGCCCGGCTAACTTTTATATTTTTTGTAGAGATGAAGTTTCACCATTTTGCCCAGGTTGGTCTCAGACTTCTGAGCTCA
AGTGATCCACCCGTCTTGGCCTCCCAAAGGGCTGGGATTATAGGCCTGAACCACCTCACCCAGCCTGAAACCTGAATTTT
TTTTTTTACCAAATAATATATTGTGGATATCTTTTAATATAACTCCATATTTTTCTTATTTTTCTTTTCTGGCTGTGTAG
TCTGTTTAATCCCTTAATAGAGGGCATTTAGATTGTTTTCAATGCTTTCAGTCTATACACAACTCTCTAATTACCATCCT
TTCATGTATATATGTCTTTGTGCACTTATCTGGTCTCTTCCTTAGAATACATGCCTAAAAGCGAAATTGCTGAGTCTACT
TTAAAGATGCATCACCAACATGCT
>chr14:58978439-58980170 
TTACCCCTAGATAAAGAGGATGCCTGTCAGAGGTGCAGTGATTACATTGTGTCCATGTGGACAGATGTTTTAGATTCTTC
TATGGTTGTATTTATTGATAAGGGTCCAGGGATTTCTTTTTAAGTTCCTGTTAAAGCTATTTTCAGGGGCTCATTTATAA
TTAAGCGCATAAAATAGGAAAGAGAAGAAAGAAAATCACACAATTTGTGATGTGTGATTACGAAGAGATTTATGACTACT
GTAAATTTCAAATTTGGTTATGTTATATGAGAGATGATAGTGCTTATGGTGGAGCGTATGTTTCTTGAATAGCAAATGGA
AGATAACAATACCTACTCACACTTCTGAGAATTAAATGATGTTACTATATATAAAAGCTCTTCGAAAATTGCAGTGCATT
ATGCAGATTTTCATTTTATGCAAAAAGTGGTTATATGGAAGAGTTTGCTGCCAAATTAAGTTCTTATCCTGTCTAAATCC
ATTATATGTATATAAAGTAGTTTGATTCATAAGTAGCTCTGAATTCTCTAATGAAAATAGACAGAAATGACTTGAATATT
TGAAATCTGTATATATGATCCAAATCTTTTTAAAGGTTTTTTTTTGCAACGTCTTTTCTTTTGTAATAGGTACCTCATCA
CCTATTTATTGGTAGAAGTGCGAATAAATAAAAAGCAATAAAAAGCAACTAGAAAGCAAGCATATTATTAAAATTTTATA
AACACTTGAATAATTTGACTTCTCAGATTTTTTTAAGTAACTAAAAAATAATATTATGACTTCATATCTTAAATTATTTA
GTACCAACTAAAGCAAAATCAGGATGTTAAGCAAGTTGAACACAAACCATCACAAAGTTACCTACGTGTTAGAAATAAAT
CTGATATTGCACCTTCACAGCAACAAGGTAAGACTTGTTTTTATGTAATAATACAATAGTTTGATACTTGTCTGAATATT
GAACAAATATGAGAATTCTTTACTTTTTATACATCCCACTGCTCTCTAGGTTTTTGTTTTCTTTTGTTTTCTCTCATTTA
GTCCATTTACATGAAGAATCGGTATTGTATTTGACTATGTTAGTTCTTTTTACCAGTAAACACTATTTCTAGTGGATTTT
TTAAACTCTTAGCTGGTGTCTTTCCTTTACCCTTGCCTTTTAGTTCTTGTTCAATTGAATACCAAGGTCTTTTTATCTGT
ATATAGGTCTGTTTGACATTACAATATGTTAAAGACAGGGATTATGGCTGTATTTAATATGCTTTGTAAAGCACATTATT
TAGTGCGTGGTGGTGCTGACCAAGTATAACTTAAAAGCAATTGCCTCTCATATTACATACTGTGATATGGATGACCATAT
CATAGTTCTTTATCAAACTCGTGTGGTTACCTTTAATTCCACAGTCAGCGTTCAAGCATTTTGATGTTGTCTCTATGTTT
CTACAAGGCTGTTGGCCTTGTGTTTTGTTTGCCATCTTGCTTCTTAGTCATTTACATTTTCTATAACCTAAAATCTGAAA
TTTGGCAGTAGAAATTAAGATCTCTTCTGTTTAAAAACTTTCTGCCCACAATTCTGGAAGAAGTATTAGAAATATTTTGA
GAAGTGGAATTTTTCTTTTTTGCTTTTATAACTGTGATTTTTATTTAATTTTCAAATAATATTTAATTGAGCAAATGCAT
ATTATTGAATGCCGGTATAATTGCGAATGTAACTATGCATTTGGTGTTTTGG
>chr14:68351078-68351280 
TGAGCTAGGTACTCTCAATCTGGTTCCTAATCAACTGGGCATTCAAATTTTGAAAAATTTCCATGTTTCTAGAAGATGTT
GCCAGACCTATCCTGTTAAAAACTGGTAGGTTCTAAGTGCCAGAGATTTTTAGCTGACTTCTCTGACCAGCACTAAACTC
AGCAAATAGTTTCCCTAATCAAAAATTTACACTTTTCCCCCAA
>chr14:68351670-68353310 
TTTAGAAATGAAAACACTGTTCTTTTGTACTTTTGAGTCTCTAAATGGAAAACAAAATATAGGATGCTTTTTGAGTTTAC
AGCCTCTCCTCCCAGTTCCCCTGGGATGGCTAAGTACTAGGGCTGATAAAATGTCATTTCATTTAAAATGAAATGTGATG
GTTAAACTCAAAACATTTAAAATGAAATGAGATGGTTAAACTCAAAGACTTATATTTTTAACATTTTTAACCATAAATAT
GAGAAATTTCTAGTAATGCTTTCCATATCTTATAATATGAATGATGGCATTTTAACTTGTCACTCTCTTGTGTTTGGCCT
ACTGCATGTATTAAACTGGCTTTGAGGCCAGAATTCAGTGTTTAGAAAATCATGTTTTGTTTACTAAGAAAGTATTGGAA
CATTAATTTATTTGGGCCATAATTTAAAGGAATTATTGCATAGCATTAATTTGCATGAATTGTTTCAATTGAGAAAGTGT
ATTTTTCTGGAATGAGACATGAAGACTTACTGATATCTATTATAATACAATATACCATATTTGTTCAAATATACTTATTT
CATTCAAGAAAATGAAAGCATTCTTATTTAGTAAACATATCTTATAGCTGCTACTCTAAATATCACTTACAAAAAACATA
TTTAATCCCAGAAAGATAAATCTCAAGAGACATTGTTGTTTGCTCAAGATTAGATGAGATCCAACAGCCCTTGCTGGTTG
CATGCTCTGACTGCTAACCTCTGTTAGTGCTTACAAAAGAGAGCTTAATTCTAAATCTGTATATTAAGCCATTTTGCTTA
TACCTGCTCTATTGATAAGGCTTAGGAGTTTCTCAAGTAAAATTAATTAGAGATTCAGCAATGTGGCTTTAAGTAGAATT
GACTGTTTTCGTTTGTGCTATTTTTTTCACCCACAGACTGGTTGAAATAGCAGAATCCCGTTTTCCCAGATATTTTAACA
CTGAAGAAAAGTTACTTTTGACAAGTAGTAAAGTTCATCTTTATCGGGAACTCACCTGTGATGAAGTTCTACAAAGGTAT
GCTGCTTTAGATTTTGATTTTTTAGTAATGCGTTGAAGGTTTATGTTTTATCTTTTATGTTTCAGCTTCTAAGTGAAAAA
AGTCTTTATAGGTTAGAATTATGTGGAGTAACTTTTTCAGTGTTCTTCTTTGTTATAGCCTTTTGGTTGAAGTCTTTCTT
GAAAAACAAAAAAAATTAAATGAATAAAATGTTCTGTATTTAATTAATTAAGTGGTGTATTATTTATCTATTGTTTCATT
AACAAATTGTCTCACAGTTTAGTAGCTTAAAACAGCAAATACATATTATTTCACATAGTTTCTGAGGGTTAAGTGTCTGG
GAGTAGCTTAGCTGGGTGTTTCTGGCTCAATGTCGCTCAAGAGGTTATAGTCAAGCTGGTGGCCAGGGCTGCAGTTATCT
TAAGGCTTGACTGGAGCTGGAGTACCTGCTTCCAAGCTCCCTAATATAGTTGTTGGAAGCCCTCTGTTTCTTGCTGGCAG
TGGGCAAGAGACCTTTGTTCCTTACCGTCTGGGCCTCTCCATAAATCACAACATAGCAAGTTGCTTTCCTCAGAGTAAGT
GACCTGAGAGACTGGGCAAGTGAAAGAGTACCCAAGATGGA
>chr14:68354018-68354212 
AAAATGTAAAACAGATGACTTTTTAAAGGTAGTACAGTCTAATTGCTATAGCAAACATCGCCATCATCTTAAATTAGCTC
ATCTGCTGAGATTATTTTATTATTTTAATAATTTGAGTCTGGAGTAGATTTAAACGATGTTTTTAAAAGTTCCTATAGTC
CCTCCTTTTCTTCCTTCTCATTGTTTACTCTTTGT
>chr14:68356305-68356970 
CCTTTCTCTATTTGAACTAGTACTAGAAAACCTCGTCTTTTGGGAAGGGTGACATCATTTGGCCCTTATGTGCGCATGAA
TGCATTTAAGTTTTAAGTATGCTGTTGCTTTTTTCTACGTTAGTCCCTGAGAATTAAAGAGGAATTAATCGATATCACTT
GATTGAAAACAGATGTATTAATATCTTTCAGAAGTTTTCAATTATAAGATGGCTTTACTAATATTTTGAGGCTATCACTG
AAATGAAAACATAAAATTAAAAAATTTTCACAGAGAATTTTATAGACCTTTGAGTATGTTCAGACTGCAGTTTTGAGAAA
CAGTTGTAGAAGTCTGGTAGAATCTTTTCTCCTGAAGTTTATGGAGGAGGTGTAAGTGATACTCTGCCATTGGGATGGAA
GATGCGGAACCTTTGTCTTTTTAAAGTGTTCACACTAGTATTGAAAAAACAGTAGGCTCTGAAGCTGTTTAGAGATACTG
GATAAAAGTAACCGAAAAAAATTTAAATACTGCTTTATAAAATAAATTGTGGTTATGGCTATTTATGTTGACTTTATCAT
TGACTTCTAATTACCACGTACAGAATAGTTATTATACGTATTGTAAATTATGTATCAGATTAAAATAATAGGATGTTTTT
GCCAGAAAGGACCTTAAAGAAAATTT
>chr14:100365495-100365860 
TATATAGCTTGTTATTGCATAATATTTTATCTGAAACTAATTTAAGTACATACATTTTATCAACATGTTTTCATCCAGAA
AAAATGAATACTACCATATTTCAGAAAATATTTTAGTAACATTGGATTTTAAATATTAATCTTATGCTATTTTCCATTAA
TTTTTTTTTTTTTCTTGAGACAGGGTCTCACTCTGTCACCCAGGCTGGAATGCAGTGGCACAATCACGGGTCATTGCCAC
CTCTGCCCCCACAGGCTCAAGTGATCCTCCCACCTCAGCCTCCTGAGTAGCTGGGAGTACAGGCACACGCCACCTCGCCC
GGTTAATTTTTGTATTTTTGGTAGAGACAGCGTTTCACCACATCGC
>chr14:100373588-100373919 
CCCAGGAGTTTGTGACCAGCCTGGGCAACATAGGGAGATCCCATCTCTACAAATAATAATAATAAAGAGTAGCTGGGAGT
GGTGGTACACACCCGCGGTCCCAGCTACATGGGAGGCTGGGGTAGGAGGATTGCTTGAGCCTGGGAGGTCAAGGGTGCAG
AGAGCAATGATTGCACCACTGCACTGTGACCTGGATGACAGAGCAAAACCCTGTCTCCAGAAAAAGAAAGAAAGAAAGAA
AGCAGGTCTCAAAAGCAATGGATGAGTATTCTTTAACTACAATGTAGCAGACTCTTTATTAAAAATGAAATTTGATGTTT
ATTTTTAATCAT
>chr14:100375646-100375877 
AGATGTGAGGCATCCGAGTCCCTGTTTTTCCTATAGTGCTCTAATGAAGCTGTGTTTGCTGCGGATTTCCACCCCACGGA
CACCAACATCATAGTTACTTGTGGAAAATCACATCTCTACTTTTGGACACTAGAAGGAAGCTCCCTTAATAAGAAGCAAG
GATTATTCGAGGTAAAGTTAAATTATGATTTTTGCTTTATTTTTCTCTCGTATATGTGATTGGCTAGATGCA
>chr14:100379703-100381776 
GGAGTCTTGCTATATTGCCCAGGCTGGTCTAGAACTCCTGGGCTCAAGCAATCCACCTACCTCGGCCCCCCAAAGTGCTG
GGATTACAGATGTGAGCTACCACACCTGGCCTATATTCTTTACTTTCTGAATTGTATCTACTGTTGCTATCAGAAATTGT
AAAAAGTAAAGAGAAAACTAACCAGTAGCATTCCTTATTTTTAAATTTTGTTGAGGAAAATGCTTTTTCTTAACCTCATT
CTTGCTGATGCTTCTAAGATATATAAAATGTTTGTAGTTTAAAAATAAGGCTTAGGGTTTTGATCACTCACTCAACAGTT
GGCTGTGGTATCTGTTTTTTTGAGATGGAGTTTCACTCTTGTCACCCAGGCTGGAGTGTAGTGGCGTGATCTCGGCTCAC
TGCAGCCTCCACCTCCTGGGTTCAAGTGATTCTCCTGCCTCAGCCTCCCAAGTAGCTGGGATTACAGCCACCCACCACCA
TGCCCAGCTAATTTTTGTATTTTTAGTAGAGACGGGGTTTCATCATGTTGCCCAGGCTGGTCTCCAACTCCTGACCTCAG
GTGATCCACCTGCTTCAGCCTCCCAACGTGCTGGGATTACAGGCATGAGCCACCAAGCCTGGCCAGCTGTGGTATCTATG
TGAAACTCTCCATATATATGTATATACAACATATATATTTGAACGTACATTATATACATATGTGTATATAAAACTGTTAT
AGGGACTATCATTATGATAAGTGTTTTGAATGACTGAGCTAACAACTGAATGAAATTGTACATCTTTTCTTTTCATATGA
CTTTTCAATGCAGATTCCAGAACAGTTTGGTCCAATACGGACAGTGGCCGAGGGGAAAGGCGATGTGATCTTGATTGGCA
CAACTCGAAACTTTGTCCTGCAGGGCACTCTGTCAGGGGACTTCACACCCATTACTCAGGTACGATCCCACTCAGCAGGC
CCGGCAAACACTCTCATTTTGCATTATATCAGACCCTAATCAAGCATTACAATCAGGTGCTTTATACTACGATAACCTTC
CTCCACCCCAGAGTGTCTGTGGCTGCTGAAAGATGGGAGGAGAGAAACTGTTGAGAGCAGTTATGAAGTCAGCATGAAGC
CTCGGTTCGTCATCCCTTACGGCTCCTGAGTGCGAACTGTAGTATCTCAGAGCGCTTCTGTTTGTCTTGGTTATTTGTAG
GGTCACACTGATGAGCTCTGGGGACTGGCCATCCATGCCTCAAAATCTCAGTTCTTGACCTGTGGGCATGACAAGCATGC
CACTCTCTGGGACGCTGTGGGTCACCGTCCCGTCTGGGACAAAATAATAGAGGTAAACATGCACATTACATTTCCATTTT
TCTTACAGAAATTCATCTGGAACATGTTTATTTATTTTTTGCATGAAATCAACAGTGATACAAAGTTGTCCCAAAGCAAA
TGTTATTTATCTATTTAGAGTTGCCTTAACATTGCAATTGCATTTAACAGTGTTACTTTTAACATTGCCTCGTGGCCTCA
GCCATGTAATTTTGAAGTTTACTGTTGAAATTTTCTGACAAGAAGTTGTTCTTTCTGAGTTCATTGTCAGATTTTCTGAG
TACAGTCTCTCAACCATCCTAAGAGCTGAAAAATACTTGTTATGAGCCTGCATTCTATTTACAGTGTACCCTTTGAATGG
GAATTTACAAGCTGTACTAAACACACGATTGAATATATCTCTACATTTTGAGTTTGATGGTAAAGTGAACTTTCGTTTGA
AAGTCAGCTGGGCACGGTGGCTCATGCCTGTAATCCCAGCACTTTGGGAGGCCAAGGCAGGCAGATCACCTGAGGTTGGG
AGCTCGAGACCAGCCTGACCAACATGGAGAAACCCCGTCTCTACTAAAAACACAAAATTAGCCGGGCATGGTGGTGCATG
CCTATACTCCCAGCTCCTTGGAAGGCTGAGGCAGGAGAATTGCTTGAACCCGGAAGGTGGAGGTTGCAGTGAGCCAAGAT
CACGCCATTGCACTCCAGCCTGGGCAACAAGAGCAAAATTCTGTCTCAAAAAAAAAAAAAAAAAAAAAAGTCAA
>chr14:100382245-100386844 
CCCTTCCCTTCATTTTCACGGAAGGGGTGCTGGTCACTGGTGGCCAGCTGAGCCGTGAGGTGGAAGGGCCCAAGGGGCAG
GCACTGCCACTCAGAGAGCAGGTGTGGCCCGTGATGGCAGGAAAGGGCTAAAGGGAACAGTGTTATATGTTCTACCTATG
CCCTGGTGGTCCAGGAGGGCTGAAGGCAATGACAGCTCCTTTACCAGGCTGTTAATCATTTAGCCTAACATAAGGGTTGG
AGCTCTAAGCTGGAAGCCAGGGAACTGCAATGAAGTTCTAGCTCCTCTGCCTACTGGCCTTGTGACCTTGGACATCTGTA
ACTCAGTGTCCACTTCTCAAAATTGTTACGAGGCTTAGATGAATGACACAGACAGAAGTGCTTTGTAAATGGTAAAGCTT
CAAGTGAACACGATTTCTGTTTGTGTATTAGTGGCAGCTCTGAGCTTAATTACAGCTCCCACTGTAGAAAGAAAGCATTG
AAATAATGTAATCATATATCAAGTTTCTTTCTCTTGGTTTTTTAGATTATCCAGTGGATCTCAGGGCCTCCTATTTTCAT
TCCCATTGCTACTTTTCTTCCTGATCTTCCTTAATCTCTTCTCTCTTCATCCTAAACACTCCTGCAAAGTGCCCTTTATC
TAAAACACATGTTCAATCATGTCACTCTTTTTATTGAAAGGACAAGACCATTCAAAGTGTTCTTATTTCCTAGTGATCAA
AGTCCTTACCATGGCAGTGACATCACTAATGTGATATACTCTGTGCTGTAAGCCCATTGACCTATCTGCCACTCCTCAAA
TATGCCCACAGCTGTGTTGCTTCCATCACTTTTACTATATTACTGCCCCCTTCACCATGGTCCAAAAAACGACTGGAGTG
GCCACATCTCACCTTCACCAGTGATAATTCTTCCTCTCCTGGGAGGCCCAAGTCCAGTCGTCTGTACCGCGAAGCCTTGG
CCCAGCTTCCCAGTGTCACCTCATCCCTCCCTCCCCTGTGTATCTCTTTCATGGATCTCTTTCATGGATCATTCCATCTT
GTATCCGAGTTAGTGATGACTGTGTGTGTGTTCCACTGGATCAAAACCTAGAACATGCCTTGCTCATCTCATGATCCTTC
CAGGCCTCCATAGTGTTTTGCACCCAGTGGGCACTCACCCAGTCTCCGTGTCATGGAGTTGGGTGCCGTGGTTGTCTTTC
TGGAGCAATCAAGCACACTATTCAGTGAGCTTACCACTCAGCACGGGGAGTCAACTGAAGGGGCTGGGTTCTATAAGCTG
TGACTTTGTAGAAGGGCATTTACCTGTCTTTCATCAGATTACTGTAGAAATGAGAGGATGTAAGACAAAAAGGGAAAAAT
CCTAAAAGGACAGAAATTTAAGTCAGGCTCAATGGCTTACACCTATAATCCCAGCACTTTGGGAGGCAGAGACAGGAGGA
TCACTTGAGCCCAGGAATTCGAGACCAGCCTGGGCAGCATAGGGAGACTCCATCTCTACAAAATTAAAAATTAAAAAATT
AGCCAGGTGTGGTGACACACACCTGTAGTCCCAGCTGCTTCAGAGGCTGAGCCAGGAGTGTCACTTGTGCTGCAATAAGT
CATGATCATGCCATTGTACTCCAGCCTGTGCAATAGAGTGAGATCCTGCCTCAAAAAAGGGTGGGGGTAGGTAGAAATTT
AGCATTATTGAAACGCAGCATTCATTCAAGCAGGAAAACATTTTTCTCTAGAAAAGAGACTTTTCAAATAGAGCCATATA
GCCCTAAGGAATTAGAAGTGTGAGCGTTTGTGTGTGCACGCACTCACGTGTGTGTGTTTTATGCTATAGTGTTCTATCTG
TTCATCAATTTACACTTCCTTTAAAATATTTTAGGATCCAGCTCAGTCTTCTGGTTTTCATCCTTCAGGGTCTGTGGTTG
CAGTCGGAACACTCACTGGGAGGTAAGTCCATGCCAACAGCGCTTGTGCTTGCAAAGCTTATGGAAAAGAGGCCTGTTGT
TTCTATTTCCCCAGGAACAGGCCCCCGTTCAGCTCTTGGCTACATGTTCGAAGCTTCTAATGACTTACCAAGAATTAAGT
TAAAAGCGAAACTTGAAACAGTGGCCCATTACATTTTGAGCCTTGGGGAATCTGAGGAAAGCCATAGACCCTCTCTCCTG
GAAAAGGACCCTCTACCTCCACTAGACACACACACACTTTTTTTGTTTGTTTTTTGAGACAGGTCTCTCCTTGTCACCCA
GACTGAAGTGCAGTGGCACAATCACAGCTTACTGCAGCCTCCAGGGCTTAAGTGATCCTCCCACCTCAGCCTCCCAAGTA
GCTGGGACTACAGGCATGCACTGCCATGCTCAACTAATATTTTATCTTTTGTAGAGACGCAGGTCTCACTGTGTTGCCCA
GGCTGGTCTTGAGCTCTAGCTCAAGCAGTCCTCCCACCTCGGTCTCCCAAAGTGCTGAGATCACAGGCATGAGGCACCAC
ACCCAGCCACACACACATTTTGCCTACAATCTCGAGGATTTGTGGAGCTTCTCAAGCCCTGATCTTGAGGCTGTGGGAGA
AGCCTTGATTTTGGAATGAAGCAAGAAAACATTTCAAAGTGCTGAGCATTTAAAAATGCTTTTTCTACTCCTGGTCACAG
TGGCTCACACTTGTAATCCCAACCCTTTGAGAGGCCTAGGCAGGAAGATCGTTTGAGGCTAGGAGTTCGAGACCAGCCTG
GGCAACACAGCAAGACCCTATCTCTATAAAAAATTTAAAATTGAGCTGGATATGGTGGTCCACATCTGTATTAGCTACTC
AGGAGGCTAAGGCAGGGGGATCTCTTAAGATCAGGAGTTCGAGGCTGCATCGCACTATGATTGCACCACTGTACCCTCGC
CTAAGCCACACAGCGAGACCCCATCTCTAAAAAAAATTAAAAATAGAAAATAAATGCTTTTTCTAGCTGCCCTTTCAAAA
TTTCAGGAACTGCCCAGACCCTGAGCCTCATATTCCAATTGAGTTAATACCTATTCACCTGGCACCTCCTACACACCGGA
TGGTGGGTCTGCGTTTGCAGCTCAGCTTTGCCACTTAGCAGCAGTGTCTTTGAGCCGGTTACATAAGCTCTCTGAATTTG
TTTCTTTTTCTGTAAATTGTGATATTCCCTGCCTGGCTGTGTTGCACTGAGGATCGAAGGAGACAGTGCACACAGCACCT
GCCAGGGCTGCCCATCAGGCACTGCAGGGGTTATTATTATCATTGCTTTCCAGGTTTTGATTGAACATTTATGCTGCTCA
TTGTACTGTATACATTTACTGTGGTTTCAGTCAAATATTTTTCCTCCCACCCTTCCTCTCTAAAAAAGCGTAGCACTTAA
ATTCTGTTGCTATGACTGCAGAGCCTATATGGATAAAGAAAGTGTAGCCCTTTGCAGGTCATAGGTAGCAATATCTTAAG
TATTGGGCTCCATGTAGCCAACAGAATTCTTCATGAAAACGTTTGTATAGCCACACACACACATACGCATGCACACAGAC
ACACACACACACACACACACACACACACACACACACTCCACCTCCCATTTGACTCTCTTTGAGACAGGTAAACCTTCTAA
CTCATCAGGCTCCCACCTTCTGATGACTGGCCTCCCAATAGGCTGACGGATGCCAGCATGCCTACTGTGTGTGTAGGACA
CGGTGACAGTGCTCAGAATCACAGTGTCCCATGGTGGAGGAGATGGATCGGGTCACCTAATCCAGCCCCTCATCTGTACC
TCTTGCCATTCAGGTCCTAGGTTAGGCTTAGCTCCCGATGCTGTTGATTTAACAGGTCACTTCAAAGCCATGTTCTAATC
AGCCCCAGCCTTTATTAAGGTTAAATAGCACATTAAAGGTAAATGGTTGTTGAAGATGCAAGAAATTGGCACTGAAAAGC
AAAATCCACATTTCTGGGGGGCAGGACATCTGACAGTGCCTGGCTAGGGGGGCTCCTGTGGAAGACAAGGGACACTCACT
CTGCGTCAGTGGACATGCTGATGGGATGTCCTCAGGCAGGTTAGAAACTGCAGCAACAGTTTATCCATTTATCCTTATCC
ATTTATCCATTTATCCTGAAAACACCAGGGGCTCACCACCACCCCTTGAGAATATAACAGGCAGGAGAGTTCAGTCATTC
TGATGTTAACACTCATTTAGTGGGTACTGTGTGCTTATCAGAGGATACAAAGCACTTCCATGTCCATTATCATTCGACTT
TAATATTGAGCCTGCAGAGTAGACCTGGGCTCTTCTCCCCATCTCACCACTGAGGAAATGGCCCAGCGAGGTGAAATTAG
AAGACCAGTCCTCCACTCCAATTTCTCCCATTTGCTCTGTGCTTTCCCTCGCCCTGTTGGTTGCAGGCTAGCATCCCCAT
AAGGCCTGTACTCTTGGCCTGCTCTGTCTGCAGCACCATTGGGAACACCACCACCCCGGAGTTGTCCCAGCCCCATCCTC
CTGCATGGTCCTGCTTCGCCCTGGAAACCTGGGTGAGCTCTTGCAGGTGGTCCTTCACTGCTTCCTCTCACCATATGCCC
TGGCACTAGGTATTGGCATCTTCCCTGCCCAGAGCTTTCT
>chr14:100396347-100397162 
ACGAGCCCCCAGCCAGAGGCCCCCTGCCCAAAGATAAATGCCACCTTCACACTCAGTGAGGCAGGTGGACACTGACCCTT
TGCCACAGACTGGGGTTGTGGAGAGGAGCTTTAGGAGGAACTGGGGCTATTTTGCAAATCAAGGTTCAAGGTTGATGTTA
ACTGTGCAGGGGTGCGGGTCTGAGGGGTTACCTCATAAACTGGACAGTCGAAACTTTAGCAGCAGTTGAGAACTAAATGT
TTCTGGCAATTTCTCGCTTCTCGCACAACAGGCAGGCCCAGGTTTCAGTTGTTGGTCTATACCTCACCGTGGGTGGAAGA
GGGAGGTTCAGAAAGTCAGCACTGGAACTCTGGGCACACGCCTGGAACGCAACCACGAAGCCAAGCCCTCCAGGAGTGCA
TGTGGATCACCCAGAGCGGGTGGGGGTTCTTTGGCATGCTCAGAGCCATGAGCCTAGAGAATTTCCATGGACCATTGAAT
ACCCATCTCAGGCATGTTTTAGCAACTGTCATTTATGGACTATTTTATATAACATGGTCTTTTGCTGATAAACTAATGTT
ACGTGAAAGTTTATCACAACCAGTCAGCTAAGTGTTGGCAAAATGCCAGCTCCCTCAGGCTTATTAAATACAGAAGCTTC
ATAGTGATAATTCTCATATTTAACATGCATGTCGAGAATCTTATAGAGCACTTTATGATTGGACAGGATGGAGTTTTGAT
TGAATTAAGATTGTACTTTTTTAAAGAACAGAAATAGGAAGAAAATAACTTCCTATTTATTAAGCCCAACTGCAGATCCT
TAGCCTGCCTGTTCTA
>chr14:100512482-100512647 
TTACTGAGTCAGCATCCCTAACAAGGAAATCCAAGATACTCCAATGAGCATTTCCTTCGAGTGTCATGTCGGCATTCAGA
AAGTTTTGAATTTTGAAGTATTTTGAATTTCAGATTTTTGGATTAAGGATACTCAGCCTCACACATACAATGAGTATATA
TGAGGC
>chr14:100536280-100536644 
TTGGCCGGGTATGGTGGCTCACTCCTGTAATCCCAACACTTTGAGAGGCCAACGCAGGTAGATCACCTGAGCTGAGGAGT
TCAAGACCAGCCTAGGCATCATAGTAAGACCTCCTCTCTTAAAAAAAAAAAAAAAAAGAAAGAAAGAAAATAAAATTAAA
AAATGAAAATTAGCCAGATGTGATAGTGCATGCCTGAAGCCTATAGTCCCAACTTCTCAGGAGGCTGAGGTGGGAGGATT
GCTTGAGCCCAGCAGTTCAAGCCTGCAGTGAGCTGTGATCACACTACTGCACTCCACCCTGGTGACAGAGCAAGACCCTA
CCTCAAAAAGAAAAGAAAACAAGGGCCTACAAAGTATCGTATTCC
>chr14:100547520-100548194 
TATGATGCCTAGGGAGGGTGTGTATGATACAGAGTTTGAGTATTTATCCAGGTGAAGATGTCGAGAAGGCAAGTCAATAT
ATATTGCTCAGAGGCAATGTCGAGGTTAGATAGCAATCGAGATTTTATTAAAACAAAAAATTTCAAAGGTATAATAAGCC
CAAATTAGCAAAACAAATCTTAAGTAGAATAAATGTGTGTATTTTCTTGCATTTAGGTTTTGTTAGTAGCAATAAAATAA
GAGACAAACCAATACTATTCAAAGGGTGGGGGGAAACCAGGGGTTTTGGTTAACCACAAGTTTAATTTGAACCTAAAGTA
TTAACAACAGCAAAAAAAAAAAAAAAAAAGGAACCTGTAGCTATAATTACAAGAAGAAAAATGGTTATTGGTCTTCAGGC
ATCTAGTGGCAAGCACAGTGCTTTATTTATGCCATCTCTGTAACTCCCCTAAAAGGTGTGTGTGATACCCCAGGTATGCT
TCACCCCCACCTAGTGCTAGCGGTTCTCTACGTGCCGTGCAGTTCTTTACTCCCTGCCTCTGCTCAGCTGCCTGTCTCTT
CCTCCTAGAACCCCACATCCCCTTCCTGAATTCATCTTAAAACCCACACAGCGTTTGCTTCAGAAAGCCTCCCCAGGCCT
GGCGCAGTGGCTCACGCCTGTAATCCCAGCACTTT
>chr14:100551390-100551581 
ACTTTTTACCTATGTCATATGGAGACAGTAATCCGCACCCTGCCTATTTCACTGTGTTATTGTCAGATTAAAATAAATAA
TAGATGTGGGAAAGCTTTGAAAAAATAATATTGCAAAAATGTGTTCATCTTATTCATATGTAAGGTAGCTATTAAGATTT
GGGGTTCATCAACCTTCTAAGTCTTACTTTAG
>chr14:100568488-100568725 
CCTTACTGGTAAGGGTGAACATTTGCATACATTAGTAGGCAATTTCATCTTTTCTGTTATTTTTATCAGTACCTTTGACA
AGTGCAGCGCAGCATAGAGGAACACAGCCTCCTTGCACCTTTTGCTATATCTGCATAATTTCCCTCTCCCCAGGTGCGTG
CATCCTCTAATGACAAAGCAACCTTGTATTTCCTTCCACAAATGAATGGAGGCAGCCTAACGTCATGTGGTATGTTCC
>chr14:100569050-100569243 
CTTCTCTCCTTAAAGGGCAGTTCTGACCAGAGTATTTCTCTGCTGCCTGCTGATCTTGGCACCCACCATCATACTGTCAC
CTACTTTTAAAAATGGACATAAAGGGTGGGCACAGTGGCTCACGCCTGTAATCCCACCACTTTGTGAGGCTGAGGCGGGC
GGATCACAAGGTCAAGAGATCAAGACCATCCTGG
>chr14:100602363-100602572 
GGACCCTTCGGACAGGACCCTCTGATCCAGCCTCTTTAGTATGCCTGAGCAGAGGGCCAGGCCACAGGGAAGCCCATTTC
TTATGGGTCCCCCAGAGCCTCCCCCAGGAGCCCATGTGGGAGCACAGGAAGTGCTAGAGCAGAGCCACTGTGATGGGTCC
CCAGGGTGACCTGCGTGTCACCTTCCCACCAGGACCCTGAGTCCCGCACG
>chr15:48439560-48439783 
TTTCTTTGTCCTGCTTTGCTCTTTATCTTGCTAAGTTTCATTTCTACTTTTAACATAATGTCATATCTCATTTGGAGATT
TTTTTTTTCACTCAAACTAAATCAACACAGATTATACTTGCTGCCACTGTTCCTCATTTGATGTATTTCACTAAGACCCT
ATATACATTCTTTCCTCTGTAGTCTACAGGATTCATGGCCAGACACTGCTTACTCATTCTGGTA
>chr15:50006431-50006700 
GGGAGGGGAACATCACACACCGGGGCCTGTTGAGAGGTGGGGGGCACCGGGAGGGATAGCATTAGGAGAAATACCTAATG
TAGGTGACGGGTTGATGGGTGCAGCAAACCACCGTGGCACATGTATACCTATGTAACAAACCTGCACGTTCCGCACATGT
ATCCTAGAACTTAAAGAGTAATAAAAAATAAATAAATAAATAATGCAAACTTAGCAGCTTAAAACAACATGCATTTATTA
TTTCACAGTTTCCATGGATCAGGAGTCTGG
>chr16:14306784-14307218 
TTTTCTTTAAAAATGCCATTATGAATATTCATTCATTTTGTTTTGGGGAAAATTTCTATCATGCAACATGAAAATAAACA
TATTCCAAAATTTTCTTAAGAATTTTTCTAGAATGCAATAATGATTTCTTACAGTCTTATAAAACCTGTATGAAGGCTTT
CTTCCTTAAGAGTTGAATACATTTCTAATTAAGAAAATCTGATCAAGGATATGAACTTACCAAAGAAAACACATTAAGAT
TTTTAGGAAATTTGTTATCTAGGTGGATTTTTACTGGACCTGAAGTATAGATTTTATTGAGTTTAGATATTTAAGTGATT
TAAATCCTATGTTTATTAAAAAACTATCTTCAAAACACGACCTTTCGATGTTCATAAGTTTTAAAAGTTTATAAATGCTT
AGTTTATACCAACATACTCTTCAAGTCTGTGTACA
>chr16:14326912-14327581 
TAAAATACTTAAAATCTATGTAAAGTAGATTGCTAGTGAGAATTGATAAAACCTAGTAACGCCTTCTGTAGCTTCCTTTG
TTAATAATATGTGACTCCAAACTGAGATTCAGCAATTGTTAATTTTGGCCTGGGTAACAAAGTAGCTTCTTGTTTTAACT
ATGGAGAGATAATGTTGTCGGTAAAACAGATCAGTCTTACCAAAATATATTCTTCAAATCTTCTGTTGCAAGAAATGGGG
GAATATGGTTAATGAGAGTTCTAGTCAGATTTGGAGAGAGGAACAGAGGGTGTAAAGCACATTTATGGACACATGGGTGG
CATGGGCATTCGGGAAGGATGCTGCCGGAGGGTAGGTCGAGTGTGATGCAGGGAAGCCTGAAGGTCGTGTTTGGATCAGC
CAGGGTCAGCATGACCTGTATAGCAAAGGGACTTTATGAATACCATGTATTGACCAGGCACAGTGGCTCATGGGTGTAAT
CTCAGCACTTTGGGAGGCCGGGGCAGGTGGATCACTTGAGGTCAGGAGTTCAAGACCCAGCCTGGCCAACGTGGTGAAAC
CCGCATCTCTACTTAAAATACAAAAACTAGCGGAGTGTGGTGGTACATGCCTGTAGTTCCAGATACTTGGGAGGCCAAAG
CTGGAGAATTGCTTGAACCCAGGAGGCAGA
>chr16:14332107-14332471 
CAAAACATCAGTAGAGACACTGTCGAGAGGCAGAAGGAGACAGAATTAGGTAAAGGTTTTGCCAGGTGTCTATGACAAAG
GGGGGGACTGTGCAAGTGAGGGGACCGTGGGATATAGCTTGGTAAGGAGGGAAGTGAGGAACATGTAAAGGTTGTAACAG
AAAAGGATTGTAGGTCTCAGTGGCATCAAATAATTGTTGTAGTTGGCATCCTGGATGGAGTGAATTGACAAAATACGTGG
TGGGTATCAGAGATTGGGATGCTGGGAAGCGAGGGAGGTTCAAATAATTACAAGATCTAGGCTATCATCACACAGTGACT
GGCTGAGAGAGGAGATGAGATACCTGGAAGCAATGAAGTCGAGGA
>chr16:53514265-53516192 
GGACACTACTCAGAAAGCCCTTGCTATGGTTATGGCATAGGGAGAAAGTTAATATCCTAGCTGAGCTTTGCTTTTTGGTG
TGAAGAACAGAGTGCCTATTCACTGTTATTAGCAAGTAGTGCAGGTAGCTGTTCCCTTTCTCCTACTTTTAAAAAATTAA
AACAGTCAATATTAGCAGCCTTTGTACTGACAGCCTTTGTTCTCCTGGCTGCAGCCAGTAGAGACTCCAGTCCAGTTATG
AGGTCAAGCAGCACCTTGCCAGTTCCACAGCCCAGCAGTGCTCCTCCCACACCTACTCGCCTCACAGGTGCCAACAGTGA
CATGGAAGAAGAGGAGAGGGGAGACCTCATTCAGTTCTACAACAACATCTACATCAAACAGATTAAGACATTTGCCATGA
AGTACTCACAGGCAAATGTAAGTATGACAGGGATTATTTCATACTTTTTTCACTCATGAGTGTTGAGGAATCATTTATGA
TTTATATATGGACCATTCACCTGGTCCGTATATAAACTAGTTTTGGCCAGGTGTGGTGGCTCACACCTGTAATCCCAGCA
CTTTGGGAGGCCGAGGAGGGCAGATCACTTGAGGTCAGGAGTTCAAGACCAGCCTGGCCAACGTGGTAAAACCCAGTCTC
TACTAAAAATACAAAAATGAGCTGGGCGTGGTGGCACACACTTGTAATCCCAGCTACTCTGGGGGCTGAGGCAGGAGAAT
TGTTTGAACATGGGAGGCGGTGGTTGCAGTGACCTGAGATTGTGCCACTGCACTCCAGCTTGGGTGACAGAACAAGACTC
TGTCTCATAAATAAGCTAGTTTTACAAATAATTCTATTAAGTAAAACTGAGGAGGTCTGTAATTTACCTAACCAATATAA
ATTCTACTGTTGTTAAGCATTAAACGAGTAAGATTGTATTTGGAGTCCCTACAAAGTATAGTAGTACAAGAGACAGGCTA
CATGGGTTCAAATTTTCCAGTACTTAACAGTGGTGGTAACCTTGCAAATCATTAAATTTTCTCTGTACCTCATTTCCTCA
TATATAAAATGGGAATATAACTAGTTCCTAGCATATGGGGTTGTTGTAAGGATGAAATGACATAATGTATAAAAATTGCT
TAAAATAATAACTGGCACAAACTAAGCACTTAAGGTTTGCTATTAGAATATTTTTCTTTAGGTTAAGTTATTGCTAATAC
ATCACTCTGTCATTCATAAAACTACTGGTTTAGCACACCTCTTCACTCAATAATCATTTTCAGTAAAAATAATTATAAAT
TTTTTTCTTAGAATTACTGATTTTTTTTTTTTAAACAGATGGATGCTCCTCCACTCTCTCCCTATCCATTTGTAAGAACA
GGCTCCCCTCGCCGAATACAGTTGTCTCAAAATCATCCTGTCTACATTTCCCCACATAAAAATGAAACAATGCTTTCTCC
TCGAGAAAAGATTTTCTATTACTTCAGCAACAGTCCTTCAAAGGTGAGCCTAACATCAATCTTGGCCTTTACTAACCTCA
AAATGCTTCAGATGCTAGAAACAGGGTTTGTGCTAAGCTTAGGCACTCATTAGAGTGATGAGAGCTGCCAGGGAGCAGTG
ATCAGTCAGTCCTCATGAAGCAAAACCCAGGGTTTGTTTTGTTTTTTGCCTTTTTTGAGGGGGAGGGGGTGGAATTTTAG
GGTGGGAAACAGGGTAAGGGATTTGGATTTCTTTTTATTCCCTCTCCTATTTGTACATTTTGCTGTAAACCTGAAATTTG
TGTTTATCCCATTTGTAACAATTTTCCACATTTGTTAGGGAAAGAAATTTTGGATTCCTTACCAAAGGCCTGTTTCTGGG
ACAGGCAGTGTCCTCAGGACTCTGGCTAATGGGAGAAGTTGACATTTTTGACATTGCAGTGCAATAGTCATATTAGCACA
GATGTATG
>chr16:53516307-53517094 
GGGAAGAAAACAGTGTCCTTGAGGCAGACAGTGATCCAAAGCTTAATTACGGGCATCATGCTATGTTAGCGAGTGGAACT
GGATTGTGAAGGCCCTTACATAATGAGATTTTTATTGATAAAGGTTGCTTAGAGGCTGGGCGTTGTGGCTCACACCTGTA
ATCCCAACACTTTGGGAGGCCACAGTGGGCAGATCACCTGAGGTCAGGAGTTCAAGACCAGCCTAGTCAACAGGGTGAAA
CCTCATCTCTATTAAAAATACAAAAATTAGCTGGGTGTGGTGGCATGCACCTGTAATCCCAGCTACTCGGGAGGCTAAGG
CAGGAAAATAGCTTGAACCCAGGAGGTGGAGGTTGCAGTGAGCAGAGATCGCGCCATTGCACTCCAGCCTGGGTGACAAA
AGCGAAACTCACTGTCTCAAAAAAAAAAAAAAAAACGGTTGCTTAGAAATACACATATATATATGGCCTGAACTCTTCAA
AAAAAGGTCAGTATGGTAAGAGGACGGGGAAGGTATCATTGAGGAGACTAGGGAGACACGACATCCAAATGCAATGCATG
ATTTTTGATCCTGCATAGGAAAACGTTGCTATAAAGGACATTTTGAGGAAAATTTGAATGTGGCCTTCAGTGTATTTTTT
TTTAAAAGTTTCTTTGGTGTTGATGATGCCTAGCAGATTATGTAGGAGACTGTGCTGAAAGTATTCAGAGGTAAAGTGTC
CCAGTGTCTGCAGCTTACTTTCAAACGGGTTGGTTGCAATATATTTAGGTAGGGAGAGAGTGAAAGCA
>chr16:70873910-70874797 
TCTGTAGGACCCACAAGCAGCTAGAGAATCATTTGGAGGCTCTGGAAGCCTGCTTACCTCATAGGTGTTTCTTCCTTGTT
GGTAATTACCAGGGTTTGTTTGTATGGGGGCATCCCAGCTTGATAGATAAAGCAGGTCCCAAAGTTGTAGCTGGTGAAGG
AGAAATGGATAGCCGGGCTCACAGCACAGCCTGAGATGTTGCACATAAATGTTGGACCATGGCTGATCTGTGAGGAGGAA
ATGGCAGGGGGACCATGATTAGGAGAAGTAGGAGGAGAGGGCTCTTAAGTCCTCAGGTGAAGCAGGAAAGCAGTTGGTGC
TTTAACAAATACAGGTCTCAGGGTGCCATTTCCAGAGATTCCAATTCAGTAGGTTAGAAGTTTGTGTATTGAAGAAAAGT
TCCTCTGTAATCAGGCCCTACATTGCCTCCCACTTTGCTCTTGCAGCAATGATTCAGCTTGAAGGCTCAGGGGTATACCA
GGCACTGCTAGTTACTACCCAATATCCGCTCCCCATGGCTTCCTTCCTAGCAGGACTCTGATTGGATGCCCATGTGCCTA
GGTGCAAATGCTTCATTTTACACCTTCCTTTGAAGCTCAGGATGGCCATCAGACATAGTTCCAGTCATTGAGATGTAAAC
AGAAGAGGACAAGAGGGTGTTCTATCTTGAATAAAGAGGCAAAGCCTTTCTGGGGAAGTTCTTTGCCTTCACACTCTTCC
CCTTTCTTTTCACTCTGGAATGCAGACATAGGATGTCAGGTAGAATGGTCATCTTGTGACCAGGAGATGACAAGAAGGAG
AACAAGGCTAATATGCCAAGGATGAAAGAGTGGAAAGATGGAAAGAGCACAGGTCATCATCTGGACTCTCAATCACAAGG
TAATATGT
>chr16:72910132-72912770 
AAGCAAATTTTACTGTTCTCTGTAAATTCAGACTTCTTCAGCCACAGATGGCTCAGGGATCCAGTCTCGCTTGAGAAACA
TGATGGAATAAGCCCACAGTCAGAGCTTCTTCTCATTCAGTTTCATGAAAGCTCTGAGCTCCCACAAGTGTCTGCTGGAA
CTGGACAGGAAGCTTGCAAGATGCTGGCTACGATTCAGCGCAGTCACCGCCTTCCCCAGTCGGCCCACCATCCCCAGCCA
TCCAACCACTTCCTCCCCACGAGGCATCGCCCGTTGGAAAGTTTTATTAACCAAATGCTTGAGGGTTTCTGTATATTTAT
ATTACCTCCTCTTCTCTCCTGTTCTACCCAGGCATGTTGAAAAAAAAAAAAGTTATGATATACTTTAATAAAAACAAAAT
TAAAATGATTAAACCTTTCATATCCTTTAGAGATAATCTCTCTTCTCCTGGCTGGTCCAATCTGGAAGAAAACAAATGTG
AACCATAGCTTGCTGCTGCTTTTCAATTTTTTTCCCCCCTAAAGAAACAAACAGAAAAAGCCGCCTGTGGCCAGATTTTT
AAAATAAATTAAATTTGTCCTCACACACGGCAGCCAGGTGTGGTTGAAACATTCTTTCCAGATATCTATGATATATGCCA
ACATCCTTCCCTCTGGGGGTCTTTCAACGTGAGCCTGACAATCCCAAGGGGAACAGAGACTTGGCGGGGGAGAAAGGGGG
GTGATTCCAAAATAGTTATTGAAAAAGAATCACTATTTCCCAATTAGCCCTGTAATAATGCCTTACAGGAATGACTGGAT
GCCCTGCCCCTGCACGCCATCTACCAAAACCAAAAAATAGTCTACATTCCTGATTAAAGCAAAGCTCAGAGAAAACAGCC
CGGTATGGCACAAATCTCCCCGGTCTTATGTGTTCTGAGGAAGTCTTCAGATCCGCCCAGGGTCTGGGCACAGGTCCGCA
GGGAATCAAATGGCTGCAGAATTCGATCAGGCCTGTCTGTCCAAGGCCAGCTAGATATGGAAATCAGAAGTAGGTCATCA
GCCCTCAAGAATCGGATAATGACCTCTGGACTCGCAGCGCTGGGGCCACCAAGAGAACAAAGGTGTTAAGGCACTGTGTA
GGTTTTTCTGTTGTTGTTGTTGGTGTTGTTGTTACAATATCTAATAGTGAGATCAAATTCTTATTGTGGAAATAAACATC
ACGGTCTTCTGTATGAAGATGGTCTGCGGAAAGTGACCACGCATCAGAGTGTCCAGCGTAGGAGGAGAATCTCAGTTTGC
CTTAGTCATCATAGCACACACCCTGAGCACAGTAAGTTTCTCATTCTTCGTGTCTGGTGTTTATGTTGTAGTAGAGACGA
CTCGTCCTCAAGTTAAAAGGACAAAAGTCTTTCCTGTGTTTCATACTTGGGCGGTGAGTCACTAGGAAAGGATTTGGTTT
TTAGAAAAAAAACTTCTGATCCCTGGGCTAAAACAGAGAGCCCCAAAGAGCTATGTTGATCCCAGACAAGCACGTGCGTG
GATTCTTCAAAGTTCAGGTCAACTCAGGCCCCTCCTCCTTGCAGTCAGCCCTGTACTCAAGGTTGCTGGAGACATGGCGC
CTCTATTTCCTGCCCAAAGAAGCCCCCTTAACTGGGGGCCACGGGTTGAGTGGTGAAGGAGGCAACTCACACCTGAATTA
TAGTGGGCTTGTAAACCTGAACAGGGCAAGTCACAACTTTGGGAGGCTGAGGCAGGAGGATCACTTGAGGCCAGGAGTTC
AAGAACAGCCCTGACAACATAGTGAGACCCTGTCTACAAATGAAAAAACTAGCCAGGTGTGGTGGTGCATGCCTGTGCTA
CTTGGAAGACTGAGGCAGGAGGATCACTTGAGCCCAGGAGATGGAGGCTACAGTGAGCCATGATTGTGCCACTGCACTCC
AGCCTGTGTAAAGACCCTGTCTCTACAAAAAAAGAAAACAAAAACAAAAACAAAAAAACAAAAAAAACTCACCTACCAAA
AGTCCAGCTGACATCTACTACAAAATTCCCATTATTGCCATAAAAACATGTGGGCTGGGTTCAAGGCTGCATAGCAGATG
GCCAGGCTACATCCTCATCACACACGCACTTCACTGGTGCCAGTGCCGGTGACAGGCTAGAAGCCACTCCAGTGAGGACC
CCTGCCAGGGCCAATCAGATCAGGGCTGCCCTCCCCATGCTGTGGGGCTTCTCAATGCTTCTGAAATGGACTCACACAAG
GAAGTCACAAAGGGCTTTGGACATTAGGAAAACCATGCAAACTGTTTCCACTTCTCAGAGCAACCCGAGGCACGCGCTCT
GGAGTGTGCAGAGTCACAGATAACTGCTGCTGCTTTGCTCACCGCAGTCTTAGGATTTCTTCATTTCTATCCTGGAGAGA
ATCCAGCAATGGATCACACTGTTATCTAGACACAAAGAATCCCACCCCTGGGGCAAAGTGCTACTTGTCCCGTGGATGAG
TTTGTCAGCCTGCAGCAAGGAGGCCAGACGCAGTGGGAAGAGCACAGCCCTGGGCCCTGGGCCTCTGTACCAAGTCCCTA
CTCTGCTGCTGTCTACAGCAGCCCTGTCCTCAGGAACCTTCTCCAGGGAAGGAAATGGCTTCTGTCTGCACATCCAATA
>chr16:85067307-85068622 
TCGCCAGCTGACTTATCTGGTGACTGGCACTGGCACCTGGAGATGCCTCAATTCCTCATTCTGTCACCCAGATACTCAAT
ATGCCCGTCTTTATTTATTTTTGACTAAGTAATATGTGCAGATGGTACCAAATTCAAATGATACAGAAAGATGTCGTAGT
TTGTCTCTCCCTGCCCCACCCCCCACTTCCCAGTTACCCTCCCCAGTGGCATTACTGCCCATTTCTTGTGTCTCCTTCCA
GAGATCCAGTGTCCTTTTAATGTCCCCAATTACCATCATCCCCCTCACCCCGTGGGCCATGCTCGCCATCCCTCCCCTCA
ATCCTTCCTTCCTCCAACCTCGCCACAGCACATCTGTTGGGACAGATGACTTGTTTCCCATGTTAAGAGCTGATGAGGCC
AGGCATGGTGGCTGATGCCTGTAATCCCAGCACTTTGGGAGGCGGAGGCAGGTGGATCACTGGAGGTCAGGAGTTCGAGA
CCAGCCTGGCCAACATGGTGAAAACCTCTCTCTTACTAAAAATACAAAAATTAGCCAGGCATGGTTGTGGGTGCCTCTAA
GCCCAACTACTAAGGAGGCTGAGGCAGGAGAATTGCTTGAACCTGGGGGGTGGAGGCTGCAATGAGCTGAGATCACACCA
TTGAACTCCAGTCTGGGCGACAAGAGGGAAGCTCCATCTCAATAAACAGCGACAACAACAAAAAAGCTGATGACTGTACT
CCTGCCAAGGAGTTTATCTGGGGAAGGAAGGTGCTTAGCAGAAATGAGTCTGTAGAGGTAAATGTGGGGCAAGAGTGTGG
GGAAAGGGCTTTTATTTATGGGGTGGTTTTCGTAGTCTTGTGCCTTAGACTTCACTCGGTAGGGTTTGCCCTGTCCAGGG
CAAGTACAGAGGACTCACCGGAAGGAAGGCGATGGGGGCAGTTTATCTTATGTGGCTGAGGTATAAAAATAGTGTGGTTG
TTATTATGGCTCATATTTATAGGGTTTCCTCTGTCCACGCCCAGCTGTGTGCCCAGTGCCTTATGGGGCTGTCACTTTAG
CCCTCACCAAAACAGTATAACGTAGCCAAGGTTACCGTCCCCATTTCACAGATGAGAAAACTGAGGCATAGAGAGGCAGA
GTAACATGGCTCCATCACACAGTGTGTAGGGGCAGCGCCAGCACATGGGTCAGGGCAGCCCATCTCTGGACCTGGGTTCT
TTGCCTCTCCCCTGTGCTGCCTCTCCTGAGAAAGTGCAGGTCACCTTTGAGACCCCCTGTCACCGGAGACAAGTGCTCTG
CAGGGCGCTGGGCCCCTAAGCCCCACCCCACACCTG
>chr17:34979948-34980259 
CAGATGATAACTGGTTTGTCTCCTCCTTCCTTCTACCCTCTCTCCAAAGCACTTGAGGGGTAAGAATGTGACCCATTCAG
TTCATCCCTCTGTGCAGCCCAGCCTGAAGGGGAGGGTGGGGGCACTCCAGCTCCTATGCTGGGACCCCTGCCCAGGTAGG
GATGATGTGAACACCTTGCGCTGCCCCTGCTCAGGCATCCTGGGGGCTCCCTGGTTGGTAAGTTCTTCTTGGTGTCTCAC
TTGAGGCTTGTTGGGATTGGGGGAGAGTGGCTTGGAGCCTGTGTTGGGGTCTCGCTGAGCCTCAGTGGGCCA
>chr17:67908540-67909713 
GTTATTATGTAACATTCTAGGTTTTACAATTTTTTTATTTTTATTTTATTTTATTATTATTATTTTTTTGAGACAGAGTC
TTGCTCTGTTGCCCAGGCTGGAGTGCAGTCGTGAGATCTTGGCTCACTGCAACCTCTGACTCCAGGGTTAAAGATTTTCT
CCCTCCTAGGCCTTCCGAGCAGCTCGGATTACAGGTGCCCACCACCATGCCCTGTTAGTTTTTGTATTTTTAGTAGAGAC
AGAGTTTCACCATGAAAGCCAGGCTGGTCTCAAACTCCTGACCTCAGGTGATCCACCCGCCTCGGCCTCCCAAAGTGTTG
GGATTACAGGCGTGAGCCACCGCACTCGGCCACAAAATTTTTTGAAAAGAGCTAAGCAGCGTATCTTTCTGGTACAAATG
GTCCTACTAATATTATTATTCTGTTGGTAGCCAAGTAGGAAAATTCTATAAGTGCCAGATATTTGAGCTTATAAAGATTC
CAACAGAATCTTCCTTCACCCCACCACCAGCCCCACACATTAGTCTGGAGATATTTATATTTGCTGCCAAATATCTGCCC
CAAATCATTCTGTATTGCTGACATTTTGTCAGATTAATAGATCCCGAGTGATATGAATATGTTGATTTTGTGGCAGACTG
CCAAAGAATCCTTTTTATAGACAAAAATGGATATGATAAATTATGTTTCTTGAGGTCCCGATGTTTCTATTTAAAGATGT
CTGTAGATATTCAGTCCCTTATAAAGGTACCTTAACATTGCTCTTTAAAAGCATTGTACTACGTCTTTTCTTTCATGCTT
TGAGAGCAAATCAGGGTTATCCTGGGGGTAGACACTTTTGCCCCTGTCTTGTGGTTTGTGAATTCCTTGGCTCACCTGTC
AGTGTAAGGCATTCTCTTTTAATTCAAGTTCATTCATCAGTCTGGGGAAATGCTTTTCTTTTTCAGAGGACCTGGATTGA
TTGGTTGGAAATATAATTTGGTCCCTGTGTTTGTGCTGGATCACAGATCAGAAAGCAGTTTCAGTTTGCACTGGCTCTCG
GACTTCTTTACTGGTGAAATTCAGAAGTGCAGCAAGAGACAAGAAAATCAGAGCTGTTTATACAATCTCTTTTCTTACTT
TCCTTGAGTGTTTTAAAGAGGAAGACTGGGCCTCCAAACTTTGAGCACTGGCAG
>chr17:67960620-67960723 
CTTTTCCAGATCCTAGAGGCTACCTGCATTCCTTGGCTTTTATCCCCAATCTTCCATCTTCGGAGCCAGCAACAGTGAGT
TGAGTCCTGATATGGCATCACTGT
>chr17:67979208-67980529 
TTCAGGAATTGTAATCACAAAATCCTATTCCTAAGATAGGAATGGGCTGGGTGTCCTTGATTTAGAGAAGAAAATCAAAG
TGCGTACTCTAGGAAGTAAGATTAGGTCCTGCTAGGGACTGAACCGTGTTTCTTAAAAATGTGTATGTTGAAGCCCTCAT
CCGCACTGTTACTGCATTAGAGATATGGCCTTTAAGGAGGTAATTAAGATTAAATGAAGACTAAGAGCAGGGCACTAATC
TGATATGATGGGTGTTCTTATAAGAAGAGACACCAGATCTCTCTCTCTCTCTCTCTCTGTCTGTCTTTCCATGCACAGGG
AAAAGACCATGTGAGGACACAGTGAGAAGGAGACCATATGCAAAGCAGGAAGGAAGATCTCACTGGAACCAAAAACCAGC
CCTGCTGGCACCCTGATCTTGGACTTCTAGCCTTTCTCAGAACTGTGAGAAAATAAATTTCTGATGTTTCAGCCACTCAG
CCTGTGGTCGTTCGTTATGCAACCCTAGCAGACAAACAGGGACCTAGCTTAAGAACTGGTTAAAAATGAGGCCAGTGAGG
AATTTGATACTCTATGGTTGGGAAAGTTTGATTTATTCTAAGTGCAATGGAATGGAGCTGGGGATATAAATTTTGGATTT
ACTGGCAGGTGAAACATATTTTAAAATAGACTAAAATTAAATTTCCTAAGGACAGAATGTAGACAGAAAAGAATCAAGGT
TTTATGACCAAGATCCAAGTCACTCCAATATTTAGAGTTCTCCCAAGCATTTAAAGAAGGCTTACACTGATTCTATGTAG
CATCTTCCAAAAAATAGAAATTTTTCACGGCATCTTTCCAAGTCATTATATGAGGCCAAAATTACCTTGATATTTTAACC
AAAGACAGTACGAGAGAAAAAGCTATAGATCAATATCTCACATGAACTTAGACATAACATTTCTAAACAAAATATTAGCA
ACTTGAATCCAGAAATATGTAAAAAAGAATTATGCAACATAGCCAAGTGGGATCTATTCCAGGTATGCAATGCTTTTAAA
TGTTTGAAAAAAAGTCAATATAATCTACCATATTAACAGGCTAATCACATGATCATATCAGTTGATGAAGATCAAATCTA
TGACAAAATTTAACACCTATTTATAATTTTAAAGAACCTCTCTAAAAATAAAAAATAGAAGGAAATATCCTCAAATTGAT
AAAGATCATTTACAGAAAACACAAAAGCTAGCATTACACTTAATGGTGAGAATCTGAATTAGTTCCCCCTAAGATCAGGA
CCAGGCAAAGATGTTTGCTATCATCACTCTCATTCCATATAG
>chr17:68009680-68011139 
ATCTCTAGTCTCAGATTCTGGAGTTCCTAGTGCATCCATTCATAAACTTATCTCTCTGACTTTAGTTGCCTCTTTAGTTC
TGGAACCTGAAAATTTGTCTTTTTTTTTTTTTTTGTCATTTGAGTGCAGCTGTACGACTAATCAAATATTCCTGTTGCAG
TGAGAAGAAAGAGTCTCTAATTTCCAGTAAAACTTGAAGTTCCCATTAGATTTTAGATTTTATTAGATTTTGTTTTTCTT
GAAGGCATGTAGTGGTATGTTTTATTTATATGTTTATCTTCTGTCGCACTTAGTATAGTAGTATAAAACTCCACTGCTGC
TTAATAAAAATAAAAAAAATGAAAAAAGGCATCTTTAAATAGTAAAGGCTAAAAGAGAAGGCATTCATGTTTTAAATAGA
TGAATTCTCTCTCCCAACCTCAAGTAGTCAAAAGAGTTAGGTGGTGGGGGCGACATATGGTGGACGTTATTCCCTTCCTT
GGTACTGTATCAACAATTGCAATGTACTGCTTCATTTCAAAAAGAAAAAAAGTACCATGCTGGTTGCTGTCCACAGAAAT
TCTGCCAACATCCTAGTGGTTGCTGGTTTGTAATTTTATGGGTTTCCAGAGAATCAAACACTGTATTATTATGTTTGGCT
ACTAACTCGGGTCAGCAGTTCAAAAGGAGAAAGAAGGGGAGTGAAATGGGTTGGAGGGAAAAGAGAGAGCACACATGACC
TGGTATATTTAAAACAATAGATTTAACGTATTGAATTTGAATCCATCTTTACTGAATCTCAATTTCATTTTTAACAGACA
AAAATTAGTCTATGTTAAAAGCTGTGTTTTATGTATAAATAGAAGATGTGGCCATTGTGAACCAGTTTTAATTTTGACTG
GAGAATAAAGTAATAGGTTCTTTTTTCCATGGATATCCTTTTACAAAGATTTTGAGATGGGAGATTTTTATTCAACAATG
ACAAAAACAAATAGATTTTTGAACATACCCCTGATCCTGAATCCCTCTCCTTTCACAATATACTTATTTACTTAAATATA
ATTTGTAGAAATATTGACATTAAATACTACAATTATAATTATTGCTATTATTTAAAATAATTCCGTAATTATGGAGCGAT
TAAAATATATAAACTATGTGACGATCTTAAACAATATGTGCATTTTTTCAGAAAGTGAACTTTGTATTATTAATATAAGA
AACTCTATGTCTTGACCATATCATTATTGAAATACGTTTCCTTGATATTTTCTTTAGTCTTCGAAGATCATAGGTATACA
TGTAACTCTTCTAACAAGCATAGCATGAACAATCTTCTTATAGGACCAAGAAGAAGTCATGTTTGATTTCTTTGCATAGT
TTGTTTATTTGCCTTGGATTCAGAAGGAGCTAGGAGAAGAATGGGTAAAATAGTGTGATTACCATTGTATTTAACATAAT
ACAAATGGATGAATCCTGGA
>chr17:68017141-68018772 
GCGCAATTAATATTAATAATAATATTGGGTGGCTGAGGCAGGCAGATCACAAGGTCAGGAGTTCGAGACCAGCCTGACCA
ACATGGTGAAACCCCTTCTCTACTAAAAATATAAAAAAATTAGCTGGGAGTGGTGGTGCGTGGCTGTAATCCTAGCTACT
TAGGAGGCTGAGGCAGGAGAATCACTTGAACCCAGGAGGTGGAGGCTGCAGTGAGCAGAGATCACGCCATTGCACTCCAG
CCTGAGCCACAAAGTGAGACTCTGTCTCAAAAAATATATGTATTAATAATAACAACCACACATTGCATTTTTACCATGTG
CCCTGTGCAAGAACATACACTTCCTTGTGTAATCTCCATGACAACCTTAGAGGGTAACTACTAGTTACCCCCACTTTACG
GAAGAAGCTATTGAGGCATAACACATTTAAGTAAGCTGCTCATTCTCTCATAGCTAGGAAGTGGGCAAGCAATACCTTGA
GGTCGAATCCGTCTGATTCTTAATAAGGTCTGACAGTAGTGCCTATTTATTCTAGCTTCTCACATGACTCTGCTACCACC
TTCCTTGATGAAACCCACTATTCTCCATTCTACAATAGCCTGTAAACTACTTAGAAAGAGGGGTTCCATTTTATTCATAA
CTGCATGCACAAAGCTTTATGCATTTAAGGCCTTCAGTAAAGGATTACTGAAATGATTTTCTTAAATTAAAAGAAAAATA
GTAACGTTATTGTGGCCTGTAAGCTTGAAGCTGGCAGCTCTGAAAGCAAGTTGGAAGAATGCGCATGGGAGGAGAAAAGC
TAAAAATACCTTCTCATTAAAGTAATGATCAGAAATACCAGTGAACTTTGCGAAGAGAAATTCTTCAGGTTCTCCAGTAT
TAGACGGCACTGGGGCTGAGGTCTAATTGTAGGAAACAGTGCCCTGTCCAGGGCTTTTCTCTTGCCTACACTGGAAAATG
ACAAGGTGTAGTGGAATGCGGTCTGCTTGGGATTTGGGGATTCAGCTTGCAGCCTGCCAGGAACTAACTCTGTGACCTCC
AGAAATCTTCTTAATCTTTCCGGGCTCCAGTTTCCTCACCTGTAAAATGCTGGTGAAGGACCTTGGGCAAACTCTAAAGA
TTCCTCCAGCTCTAACATTCTATGATTTTAGATGTAATTATGTGACTCCTGGAAGCAATATTCATCCACACAGGCTTTCT
GGGGAAAAAAAAATGGGAAGGAAAAAGGAAAAGAAAAACACTTCCATAAAAGTATTTATAGTACAGCCAGTGACTATGAA
TCATGGCATAATTAATTCTCTTTTATAAAGTTGCCTTGTTTCCTAGCAGTGCAGTAATTCCCAAGCCCTGTTCAACGGCA
GCTCCATTGACAGATATGCCACTTTCCTTGTCTCTTTGCAGTGAATAAGTTCAAACCATCCAGACTAATCTCTGAGTCTC
TGCCAGCTCCAAATGTCTGTAGCTGAATGAGTCTAATCATCTGTGACTGACTGACAGATACGGTTGCTAAAGGATATAAG
ATATATGTGATCTATCTTGACTTTAACGAAGCTCTGGATTAATTTCCTCACATTAGTTTTGTCCATCAAGTTTTAATATT
AAATGCTTTATAATTTAATCATGATTTGCCTA
>chr17:68049707-68050013 
GGAAAGTGAGGAGTGCTAATTGGTTGGGTTGAAGGTAAAATCATAGGGGGTCGAAGTGAGTTCTTGCTGGCTTACATTCA
TTCCTGGGTGGGATCGCAGAACTGGCTGAGCTGTATTATCAGTCTGAGTGGCGTCATCTGAGTGATGTCATGTGCTATAT
CAGAACGCAGGGTCTGTAAATATCTTAAACACTGATCTTAGGTTTTACCATAGTGATGTTATTCCCAGGAGCGATTTTGG
GAAGGTTCAGACTCTTGCAGTCAGAGGCTGCATGGCCCCTAAACCGTAATTTCTAATCTTGTAGCTA
>chr17:68071958-68072434 
AAAGCTCAGAGAAAATACACGTTAACTTTTTTTTATAGTTGTCTATAATCATTGAAAGGAAATAAGAGATCTATTTTTTC
TAGATTTATTTTAACATAAATTGAAAGTGAAGAATTTTCTCCTTTTGTTTTCACCTTAATCCCTCTAAAGCTTTTTTTTT
TTTCTTATCATTTAAAAATCTTAAAATTTTGTTTTGAGTATTTAGTCAGAAAAGTGTGAGCTTGTAAAACTTTGCTCTCT
GGATGCCACGAATTCTCTGACATATATAATTGAACAGTTTTCCTTGTTGGTATATTTAGGTAGTAAACAATAACATTTCT
ATAAGCCAGATGAATTTTGATCATGTGTATTACATGGACTGAATGGTCTTTAGAAAAAGAGTATTGGAGTATTTCTGCTA
AATATTACTCTTATGGCTAGTAAGAGCCAGATCCTGAAGAAGAAAAAAATGTATGAATGCACCTTTGTTACTTTAGT
>chr17:68075466-68075665 
TAAGGCCCACCTACATTATGGAGGATAATAATCTGCTTTTCTCAAAGTCTACAGATGAGAAATGTTCCTCACATCTAATA
TGTATCTTCCTAGCAATATCCAGACAGGTGTTTGATCAAACAACTGGGTACCATAGCCTAGCCAAGTTGACATATAAAAT
TAAACATCACAATAACAGAATCCAACTTCATCCTGATTGT
>chr17:68090882-68092153 
CTACATAGAATTACACTTGAAAGTAAATTGCACTGTAGGCAAATCATGTTTCCAAGAACATGACACATCTTACTGGCTAG
AGTTAACCAGTCCTGAGAAACGGCAGGAACTCTTGCTCTCCAAATCCTATCTTGCAAGGCCGTAGAATTTGTCCACAGAA
AATCATCACCAGTCATCACTGAGCATTTGTCACAGTAGGTTTTATTAAGTTCAGACAGATTCAATTATAATTAAATCAAT
CAACCTTTCATATATTGGCTAACAGACAGACTTCTAAGAAAACCAAGCTTCCCTAAAAAAAAGCAATTAGATATTATTTT
CTTGATTCAACTTATGTGAGCATATGAATAATTTACTTTTGTTTGTTTAATTCACAAATAGCTCAATTTATAAGTATTGG
TGTGGGCTATAGGCTTAAGAAACATGTTTGTGTAAAGCTGCTGTCCCACGTAGCATTTACCACCATACTATGTTTTTTAT
CTTGAGATGCTGAATATACAAATAAATACTGGCCAGACCATGTAAGACAAAACAACTTTGACCATAATCTCTGCAGGAAC
CAGCCCAGGAAGCCCAATCATAACCTTTGTAGCCATTTGGCCCAAAATGGTCAGAACTTGGTCAATGACTCTCAGCTTTC
CTTATGCTTGCCTTCACTTCTAACCTAGAACCAACCAGAAAAAGAAAATGTGCTCCTCAAACCATTTATAGAGGAAGCCC
GGCTTCCACATAGCCTACCTCCAGCTTCCTCAGCCAACAGCTTTTGATCAGGGCAAACGTGAAGCTTTTCTACTCTTTCT
ACTATAAAGATTTTCCACTCCTCTGCCTGCCTGTGAGTCTCTGGCAAACAAAAGTGATCGTGCCTGTCTTCCTTGCAAGC
TCTGGATAAATAATTTCTGCTTGTTCTGGTTCAGATGATCGTTGTTTATTTCCACAATCTTTATTAGGATCTCTATACAG
AATCTTTTAAATGGCAAGATTAGCCCTGCCCAGATTTAGGAAATCATTTAGGGCCACTGGATATCAAATGTGGTACCAAA
AAAAATGTTGAAACTGATTCAAACTTGGGTCAAGATCCCTTTGATCTAGCTCAAATCTGTGATAATTTGGCATTTTATAT
TACTTAATCCTTTTTTTTTTTTTTTTTTTTTTTTTTTTTTGAGATGGAGTCTTGCTCTGTCACCCAGGCTGTAGTGCAGT
GGCACTATCTCGGCTCACTGCAAGCTCCGCCTCCCGGGTTCACACCATTCTCCTGCCTCAGCCTCCCGAGTA
>chr18:69453968-69454346 
GGATGGAAGTGATATAATATTGGATCACATATATGTATCAATTGAGTTAGGATTTAATGTCTTAGCTTGAGAGGATGGAA
GCTGCTTTACCATTGTCCTCAACTGGTTTACATAAATATGTACTCTAAGGTGTTCTACTTAGCAGGAAGTTGAGATGATA
AGTATTCTTCCCTGGTAGAGGAAGATGTTGAAAACTTTAAGGATATTGAATATAGAAGAAAATTTATTACATAAGATCTG
CTCACTCACCCACCATCTACTCTGGAAATGTCCAGGAGAGATTCTTTTCATCAAGGCTTTGGGAGATATGTTGAGGAAGA
CAATGCTGATGTCCTTAAAGTGATCTGTGCAGATAATTCACTGTAAGGCTAGAGGTAAC
>chr18:69504439-69504790 
CGATAAAGCAGTAGTACTCCTGTTTCCAACATTTCACATTATTGTAAGTTGCATTACAGTGAACAGAATTTTATTGAAGC
ACAAGGGCTATATTTCAGGTTCTACTGAGTGTATCATTTTGTTTTGTCAGACACTTTTATGGATAATTATGGATGAAAAT
TTATAAAAAATCTAAAAGTCATCATTGACTCTTTTCTCGCTTAACCTGCGTAATCAATTGGTCGAGTCCTATTGATTTTT
CTCCTCAATAGCTCTCCAATTTCTCTTCTTCTCTGTGTCTCCACCGCATCAATATAGTTCAAGCAACCATCACTCTCCCC
TAATTCATTAGAGCAGCATTCTACCTGTCACC
>chr18:70415623-70416123 
GATATCTGATGACAAAATCGATGTACACGTAGACAACTGGGATTAATGAAACCTTTTGCATTCAAATTTTATAGTATAAA
ATTTGACTTAACATGCTGCATTTAATTTTGATGAGATGAGCTACATATTCATGCAAAAATAAGAGTCTATAAATTGTGTC
AGTACCAAAAATATTTAGTGTACGAATTTTGAGTACAATTGTTGCCAAATTACATAAAGAAAGTAGTTACCAGTTTTAAA
TATTAACTTCAGCTATACTGAGACTGAATATTCTATTTTCTTAGTTTAAAAACCTTGGTTTTTTTCGAGTATTTCTTTGG
AGATAGTTCATTAAAACTTTACCTTAAAACATGTAAAGTTTAGATTATTAATTTGACGTCCTTCTAAATTACATTTTAGT
ACAATTCTTGATGTTAAGAATACTAAGATTTGTTTTAAAGGTATGTATCCCGAGAATCATCTCTCCTATAAACACTGAAC
CCATCGTATTTCTAATTGTGA
>chr19:52870940-52871072 
TTTATGTGGGTAAAGTCAAAATCACTTTAATAGTACAATTTCAGCCTTGTACACCCTCAAATGTGTGTGAGTGTTAAAGA
GTATGCCCTGTATTGTGTTTCTACATGCCTCTTTCTTGTGTGCCAAATAAGAA
>chr20:36474461-36475351 
CAGGCACCAGCTGGGGGTGAGAAGCAAAAGTGCCAAGAAAAGAATGGGCCTAGGGGTGGTGCCGCAGACAAGGGCTGGAG
GATCCGGGGAGTGGGGAGAGGTCATCTAAGGCTAGAGTCACCCTAAACTCTAGGGGGGCTAGTTTTGTGGCTGAGCATTC
GTGCTGAACCTAAAAAGGTAGGGATATCTAGGGCATTTCCAGCCTGGAGTGAAACAGCAAAGGAGCAGCAGTGGGAAGCC
AAGTGAAGGGGGAGAGAAGAGGGTACCTTCCACGAGTGGAGGGTGTGAGAGGAAGAGCGTGGGCTTTATAGCCAGGCTTT
ATCCTGGTTCTCCGACTGTGGGCAAACAGTTGAACTGCCCTATCCTTATTTTCTTTCTGGATGGTGTTTGTTTTGTGTTT
AAGGTGTATGTCCCAGTTTGTGTACTTTGAGAAGTTATGTATGTAGGGATATGGTGTCGGTGAATGTATTATGCATGAAA
GCTGCTTGCACAGGGCCTGGCACACAGAAGGTGGTCAGAGAAGCTTTAGCTTTCTTTTCTCTACAAGGACTGTTTGTGTC
CCCCTGCCCCGCCCCCGCACATGTGTACATACCCACTGTCCTGATTCCCTGCTGCTGCAAGGTTTTGCATGACTTGACTC
TTCCCTGCTTCTCCAACCTCTTCTCCTGCCACTAGGCCCCTCCTGCCACACAGCCTTTGTTTCCTTCTTTACATTTGCCA
CTCCCTTCTGCCCTGAGCCTCCTCTCTGCTATCAGGTCTCAGTAAAATGTCGCCTCCTCAGAGAGGCTTTCAGTGATTAC
CATTTGTAAGAGAGCCCTATCTCCCTAGCTGCTTCAGAACCTGTAATTATTTCATTTATTTGTTTACTCTCTGTCTCTGG
GACTGTAATCT
>chr20:36482456-36483701 
CTACATTTGAAAATTTCACTTTCAAATCATGTGGCCATATGGCTAAAAGTAGAATGTCGCATTGAACATTGTCAGAGTCT
TGAAGTTCTGAGGAAAGAGAAGAAAGTGGAGTTTGGCATTGCTCTCTTGAGTTTGTCCTTTCTAAATGACAATATAGAGA
AACTAGAAGGTGCAGTGTGTACCTGCCTGGTTAAAAGAAGATCAGATGATGGAGAAAAGTATGAAAATGGAAAAAATCAC
CAGGGGTACTTCTGACCTAATTAGAGAAACTTAATTTTGCTAAGCTCCATTCTTGAGCCTCCCTATCACTCTAATATTTA
ATGTCTTCCTTTGTTCTCCAGACAGCTCCGAAATCTATACCCACACAAACATGGTAGCATGAAAAGAGCATGGACTAGGG
TTTGAGTCCCAGTTCTGCCACCCACTAGCCTTGAGGAGCTTGTTCTGCCTGAGCCAGCTTCCTCATCTAAAATGGGGGTA
AGAATCCCTGCCTCTCAATATTATTATTATTATTATTATTATTATTATTATTATTATTATTATTATTATTATTTGAGACG
GAGTTTTGCTCTGTGCCCCAGGCTGAGTGCAGTGGCGTGATCTTGGCTCCCTGCAACTTCTGCCTCCAAGGTTCAAGTGA
TTCTCCTGCCTCAGCCTCCCAAGTACCTGGGGTTACAGGTGTGCACCACCACTCCTGGTTAATTTTTGAATTTTTAGTAG
AAACAGGGTTTCGCCATGATGGCCAGGCTGCTGTCAAACTCCTGGCCTCAAGTGATTCGCCCACCTCAGCCTCCCAAAGT
GCTAGGATTACACGTGTGAGCCACAGCGCCTGGCCCCGCTTCTCAATATTTCTGAGAAGTAAAGGAGTTAATATACAGAA
GGCCCTTGGCACTATCCTGACACATAGTAAGTCCCCAGTAACACTAGCTGCTCCTCTCTGGTAGGTGGGTAATGATAGCA
GTAGTTATTATCCAGACTGCCTCACGCAATGCCTAGTATGTAGTAATCAATCAAAAATAATATGATCTACCGAAAGCTGT
GATCTAATAAGCCAAAAAAAAAAAAAAAAAGCCTCCCCTTACCCCTTTCTAATGTTTCCATTAGTGATACTGATGTCTCA
CTGTTGTTCTCTCTGAGTTGACTTTTCTGTGCCTTTGTGCATGCTCTTATCTCCTCTGCTTGGAATGTCCTTTTCAGCCT
GTCAAACTCCTTCAAAATCCAGCTCAGATGTTACATTTTCTTTAAG
>chr20:36488245-36490602 
TTCTTTCCTCCCATTCACTGTCCAGCTTTTATTCCTAAACGTTCATTTGTTTCTAGGACATGGTCCGGCGAGGAGAGATC
ATCGACAATGACACCGAGGAGGAGTTCTACCTCCGGCGCCTGGATGCGGGGCTCTTTGTTCTCCAGCACATCTGCTACAT
CATGGCCGAGATCTGCAATGCCAATGTCCCCCAGGTAGGAGGGTCTTCCCCTGGATGGGCTTATCCATCCCTGCCTCCTT
CCTCGCCAGCTGCTTAGGTGGACTCTCACTCAGGGAAAGAAGGGGGTCACGCTCTCCTTGAATTCCTTTACTCTACATCA
GCCTTTTGTTTCAGGGATGGGGTGAAGTATATCATTTCAAGGTGATACATTCTGGTGTGTCAGGACAAATGGTTGTCTTT
CTTTCTCTACCCATTTTTTCCCTTATTAGATTCGCCAGAGGGTTCACCAGATCCTAAACATGCGAGGAAGCTCCATCAAA
ATTGTCAGGCATATCATCAAGGGTGAGTTGGATGCTACTCATGTCTGGGGCTCCAGAGGATTAGATGATGCTTACTTTCT
GAGCCTCTGTCAGTATCCCTGGTATTTGATGTGGAGCGTTTTCTGCACTGAAAGCTTAAGTTGTTGTCCATTTCACTGTG
TGTCCAGGTCGTCTTTGTCAGAATACGGAAGACTAGCCTTGTTGTTCTCTGCCTCTTACCCTCCAGTTCCAGAACTTACA
CCCATAAACAAGAGGCACAAAGGCTTGAAACAGTTGTTAAAATTTTTTAAAAAAGCAAAACAAAAAATTCAATTCCAAAC
TACACATAGTGGAAGGAAATTGCTTTCTTAGGGAAAAAAAGCAAGGAAATGACAAGAAATACAAACGTCCTTTCTTATCC
ACAGTTTTGCTTTCAGTTACACACAGTCAACTGTCCAGAAATAGATAAGTACAGTACAATAAGATATTTTGAGAGAGGCC
ACATTCATATAACTTTTTTATAGTATATTGTTATAATTGTTCTGTTTTATTTAGTTATTGTTGTTAATCTCTTACTGTGC
CTAATTTATAAATTAACCTTTATCATAGTTGTGTAGTTATCATAGGTGTGTATCTATAGGGAAAAACATAGTGTACATAG
GTTTCAGTACTGTGTGCAGTTTCAGGCATCCATCGGGGGTCTTGGAACATCCGTCGGGATGCAGGGGACTACTGTAACTG
GAATTCTGTAGTGAATTGAAGCAATGTGGAGTGGTGGAGAGTATGCCTGCCTTCTGGGCCTAGCTCTGCCTCCTCTAGCT
GCTAGCCTGTCACAGCTAGGAGAAATTTTGCAAAGGTTACAGGAGGTACTACAGCATCCAGTCTGTACCTGGCACACAGC
GGGTGCTCAGTCAGTGTGGGTTTCCCTCCTCCTCACCCACCCCATGGAGTTCCCCAAATGCTGCTGGATCTTTGACTGGA
CCTGACTCAGCTGGAGAGGCCTCCAGTCGGTGAGCAAGCCCCCAGTTACAAGGCGGGGCCCCTGTTCTGAGCTCTGAATG
CAGCCCCACCGTCAGCCACCTAGGCACTAACTGGAGAGCGCTGGCTGGTACGTGTGGCAGTGGAGGCCCATGTGGGAATT
TCCAGTACTGACGATGCCGGAGTTCAGGGAGTGTCCAGATGGACTGGGTAACTCTAGACAAATCAGTGTTCACCTCGGGC
CCTCATTCTGCCCATTTCTAAGATGAAGGACTAGGCTAGATTTACTCAGAGAGCTTACCTTTCAGTTGCTTTTAGCTCCC
ATTCCAGGTGGCGGATGAAATGTGAGGATAAACATAGTCTACACAGTGAAGTGAAGCACGGTTAAGAGCGTGGGCTCTAG
GGTCAGAGGCTTGTGGATCCAAATCTTGGCTCTGTTGTTTACTCTGTTACCTCAAGCAAGATACCAGTTGCTCTGTGACC
TCCTAGAAAGGGCAAGGGGATTGAATGAGGTGACACAAGTTAACAGTGAACGTTAGTGTGAGTGTTACAAAATACCAGGA
AGATCATTGTCATTATTATTTTAAGTGAGGCATGGCCAAAATCCTGTGGGAAGCCTTGTGAGAGAGGTGGCATTGAGCTG
GTCTGAGAGGCTAGGACAGAGACAGTCCAGAAAGAAACAGCAGTGTGAGTGAAGGCATAGGGGCTGGAAATCTCGTGTCT
GCTCAGCCCTCCCCATCAGGGAATGGTAAATCCATTGCACCCATTTTGTAGATGGAGAGTATGAGGCATTGGAATCTGTT
GTTTTCTCCTCAGAGAAAAAGAGAGTAAAGGGGTCTGATGGACACAGCCCCACTCATGCCTTCCGGGGTGACACCCTGGG
GGCTTCTTCTCATTCTCAGTGTCAGATTCGCGTGAATT
>chr20:56263330-56266261 
TCTGGGGCCTGGATTGAGTTAAATCAGGGTTCCTCAACCTCCACCTGCCTGACCTTAGGAAGGAGACACTTCTTTGTGGG
GTGGGCTGTTCTGGGCATGGCAGGCTGTTGAGTTGCATCCCTGGCCTCTACCTACTAGACGCCTACGGGGTAGGCACTTC
CTCCATGCCCCAGGTTGTGACAACCAAAAAGTCTCCAGACACTGCCAATGTCCCTAGGGGGCAGTTGAGAACCCCAGAGT
TAGAGTATCAGGAAGCCACAAAGAACGGCAGGCAGCAAGGGCTGAATGACTACCACATCATCATCCTCAGCACCCAGTGG
TCGACCTCACTCTGCCAGGCAGGGAACTTTGTGCCAGGCAGAGCCTCACATTCATTCTCCCTAAGGAATCACGGCAAATG
CTCACATTCCCATTTGACAGATGAGGCGACCGAGGCTAAAAGAGGTACAGGCCTTGGATAGGCAAACACTAAGCCTAGAG
CCAGGGAATCAAACTGGAGATTCTGCCTCTCTCCTGGGTCAGTACTTGGAGCTTCTTGTCACTAACGGCCATGAGGACAA
GGTGGCTTCGGGGATGTTCCCGCCTGTCCTCCCCTTTACGAGGCACCCAGGCATGGTGAGCATTCCCTGAGCGGGTGGGG
GTGGGAATTCTGCATCTTTCCCCAGGGGTTTCTTTGGCTCAGACCTGGCTGAGCGCTGCCTCTGGGCCTTCGATCCCCGC
TGGCAGCCCGCCCCAGACTTATTGGCACAGGCTGTGGGGTTTTATTTAGACGGTGTCAGCTAAACAGCTCTGGGCGCATG
GGCCCGAGTGGGCGTCAGCTTGATTGGGTTTCAAAACGCGTTTCTGTTTGGGAGCTGCCTCTATCATTAGAAATTGGTGC
ACGTTTTGTTGGTAGGGCTGGTCACTCGCTGGGCAGGCGGAGGGAGAACTGGCCGCCTCCTTTGAAGCCAGTTTCCCCTC
ACCCACTACCCACCCCCTCTCTTCTATCTCGGCCCAAATCCCACTTTCTGGGGCCCTCCCCCAACTCCTGACCCTTCGGA
ACAAAGGGAGCATGAGTGTCTAGACCGCCAGTCTGAACGTGAGAAGGGGGTATTGTGTGACCAGGACAGAGGCCTGGCCT
TCCCAGGCAGAAAGGTCGGCTGGGGAGTGGGGCGAGGTGAGGGGTGACTCTGGCCTGGTCCACCTCTGTGGCAACAGACA
CCACCCCGTTCCTCCTGGGGAGTCCAGCATCGGACCCAGCACCGGGAATCGGACCTAGGTCAGTGCCAAGATGGGACAGT
CTCCAAATGAAACTCGGGGAATCCTCTTTGCCCGTCGCTAAAGGAACTAGTTCAAGGAGAGTCCTCACAACTGTGCCCAC
ATAAATAGCTGTTTCTCATGATGATCAGCTTAGAAGCTTCAAGTACATTCCCAGCTCCGGGGACAAGGGGACCCAGGGGC
CGCCCTGAATCTGCCTCCCAGGGCCATGGGGAGATGCTCCTGCCTCCTACTCACCCTCTCTGGGTCTCAGGGACCTGTCG
TAAAAAGAGAGGCTGTGGCCTTTCAGACGTGTTTGACCACAGAAGCCTTTGATTGTGAATCAAAGTCTGATTCAGCAGCT
CTATATATCGGAGGGACACAGACACGGCGCTGCTGGGGCTGACGTGGGTCCCAGGGGCCAGTGGCTGCATCGCCCGGCAG
CAGCCGAGGTCCATGGGGCACTTACTGTGTGCGAGGCATTTGCTGAGCTTCTCCCAACACCCGATGCACTCCTCACCTCA
GCTCCACGAGCTAGGAACTGTCGGTGTCACCCCATTTTATGGATAAGGAGGACGAGGCTCTTGGGTGAAGGCAGAGCCAG
CCAGATCTAACCTTCCCACCTGCCTGGCTTTCAGCCTGGGGGCCTCCATGTGGAACCCTCCCTGCCTCTGCCAGCTGGGC
TGACAGGGAGGCCAGAGAGGTTCCCAAGCAAGCCTCTGACCTCACCTCTTAGCGAAGAGACGCTGGGCAGCGGCTTGGGG
CACAGACCACCCGGGGGGGCCGGGCCCAGTGCCTGCACCCACCCCCACCACTGCCACCCGCCCTGCATCAGCGCTACACA
TGCAAATGCTCCTGAGAATATCCCCAGAGAAGAAACTTACCTCCATGTGCTGGAATTGCAGGCATTTTGACTTTTCGCCT
GTCATTTATCAAATTCTTTGAATTTTTCGTTAAATAAGGAGTGTATATCACTTTTTACAATCAGAAGAGCCATGCTATTT
TTATTGTGAAGCAAAAAAGAAGGATTAATTAACTGTAGCAGGAGGCGGGGTCTCCATTGCTATGGCGGGTGTAGAGGGTC
ATGTGCAAACAGGTGGCAGGGGCCTGGAGAGCAGGCGCGCACCCCAGCCTGCGCTTCTCCTGCTTGGGCTCTGTCCTGGG
AAACACTCGGTGCAGATGAAGATCTGGCTTCTTCTGAGTTTTGTAAGTGACACGCCCAGCCGACCCCCACCTGCCGGAAG
TCTGGGGTGGAGCCTGGCCGTCTACTCCTCACCCACCAGTTGGTGAGGATCCAGGAGCCGGGGGTTCTGGAACTTGCACC
TCCTGGGAGAAAATGTGTGAGCATGCAGGTTCCTGCACTCGCCCCATTTCAGCTCACATCCGAGGAAAGAACTACTGCGC
CTGATAAACGCTGATGCCTCTACACCCCGAGGCCTGGGGATCCCGCTTACAAGGCTACCAGAGAAGCAGGGTTAGAGAAA
GCTGGTCCTGGTGCCTCCTCCTCGTCCCTACCGGCCCCTCGGTCTTTTCCTACGGGACTTCTGAAAAGCTGTTCTACAGT
CATTGGTTTTCTGGCCGATTTCCAGTCTGCCACACTAGGAGCTGGCCTGTCTTTTTCACGGTTGTGTGTGTCCAAAACAC
TAGGCCCACCACACAGTAGGTGCTCAATGAATGTGTCAGATGAGTTCATGAA
>chr20:56266622-56267309 
CTCCTTTCCTGCTTCCTCAGGGATGGGGTAGGGAGAACGTTTTCCCCCGAAGAAAATCATTACTCTGCTGTTGAGGGTTA
CACAGGTTGCAGCAGAGGTGGGAATAGGACAGGGGAGGCAGGACCCTCACCCTCACTCTCACCCCTCTCAGAGGAAGAAG
CTGCGAGCTAAGGCTGGGTGCACCATCTCCCGGTCCAGACTGTCCATTTCATGCTCACAGAGGAGCTCAGACCCACCTCA
CTGGTGCCCGCAGCCCTCGTTCCAAAGCCACCCCCGCTGTGTGGTCTTGAACAACTACCTCCATCTGCAGAGAGGGGAAA
CAGAACCCTGGGTGTGCCTGGGACGGGCTGCTTCCTGAAACCTCCCCCTGGGCAGAACTCCTACTCACACTGCAGGCCTC
ATTCTCACATCTCCTTCCCCGACGAGCCTCCCAACTTTTCACATCCCATCACCCTCTTCTCCCTTTTCACGGGTAGGTCC
CGGGGCTTACGGAGCCACCACTCCTCCAATACTGGCTACGTCTTACAAACAGAACAGGCTTTGTTTCTCGAGCATTTACA
AAGCACCCAGGACTGAGCTGAGCCCTTGCCACAAACTGTCTCATTTAATTCTTACGATGCCCCCTGTGTAGTGGGTGCCT
ATTACAATCCCCATTTTACAGATGAAGAAACAGAGGCTCATAGAGGAG
>chr20:56271988-56272196 
AGTAATGCTTACTCCGGGCAGCCATGCTCTTCGGGGAGGCTTGCTCTTGGAGTCACCCTTGGATGCTGCTTCACTGAAGT
GTGGGAGTTCCCGCTACATGGTAGCTGAAGTGTGGGGCTGGGCCATCTACAGATGGGGAACGTCCTTAGAACTCATGGAA
GGAACTGCCTTGGGACTCACACAGGGTGACAAGGAGGAGCAGATGGGAG
>chr20:56281054-56284177 
AGGGAAACCTGGGTGTCCTGTGAGTTTCTGATATTTTCTCATATTTGTTTGGAAAAGGTTGGAGAAGAAGAATCAGAGGC
TCGGTGACTCTGGCCAGTGGGTGATGTTAAAAAGACAGCTGCCACCGTAGATACCACCAGAGATGGGCCCAGGGCAGGGG
CACCTCCCAGAACTCTCAGGAAACGCCTCCCGCGTGAGCAGACACCGGGTGGCCCCAGGTTCAGTCTTTCCCGAGAGCGA
ACTTAGCATCCATCTGGGCCCCAGAAGTTTGAGGCAATAACCAGAGGAGAAAGACCGGGGGTAATCTCTGAGACGCAGCA
GAACTGAAATGAGGTAGATGAGGTTGCCAGGAAAACCAGGTGCCAGGAGTCCTTTCCTCAAAAGTAGCCGCTTCAAGCTC
CAGGCTGACATCTGCAAGGCTGTCACTCGTGCTGCCTGCTTTTAATCCCAGGACCCTTGGCTTTTTAAAAGAAAGGGTTT
TCCCACGGGTATGTTTTGGGAACACTGAATTCCCACCAGACAGCAGCCTCATCCCTCGACTCTCAGAAAAAATGGGGCCC
CAGGAGTGTCCTGTTACAGTCAAGCCCACTCCATTCAGCATCCTGAGAGCAGACGTGGCTCCCGGCGTACAAAGGGGCTC
TGACAATTTCCCCCAGCCCCCAATTTCAAGGAGGACCTGCTCTGGGGCCCAAGTACCAAATTCAAGAGGTGTGGGCGTGC
AGTCCAAGAGAAACCACCCTGGCCTGGGGCTGGTGTGGGTTTTGGACCTCGGGCAAAACTTTCCACGGTGGACTTTCCTC
ATCTGTAAGTCAGGGATGTGAACCCCGAGCTTGCGTAGGCTCCTCTCAGGTCTGAAATTTGGGGTAGCTGAAGACCACAC
AGGGGAACCAGCAGTGGGTGGGAAGCCCGGTCCAGCCTGAAGACCTCCAGCCAGGCTCAGCAGGGGAGAGGCCCTATCTT
GAAAGACTATAGAATTCTAGATTTCATCCATCACGGCCTCATTCTTCAGATGAAGACAGTGAGGCCCATCATGGCTTAAG
GACCTAGCAAGGTCAATTTCCTTCTGCCAAAAGAAGGTATCTTACAGGATAGGAGCCACTTGGACACTGCCTCAAAGCCC
AACTCCAAACCATCCATCAAGTTCTCGTTGCAAACAACTCCCAGCATGTACTAGATGAAAAACAGCAGCCACTACTAGTT
AAAAGAAAAACCAAATACTAGCTTTTTTCCTTTCTTTTTTCCTTCCCTCCTTCCTTCCTATCTTTTGGTGTAAAGAAACT
CCAGGAGACACCAGGCCTTACCACTTCCTCACCCTAGTCTCTCGGGGAAATCTGATGAAAACAAACTGTTACAGTATACC
TGCATTTTAAAGACTGGTTGGTTCCCTCCGTGCCTTGCAGCTTTCTTCCAATAAGTAGGGGGCTGTGTATACACAGAACA
CAGGACTAACTGGGGCACCCAGGGGCCAGCTGGAACAGGCTAGGGTTCCAGGTATTAACCCCAAGGGTCCCAATCACTCA
AAGGCTGCTGGCGGCGGCGGGGCAAAGTGCAGAGGGCGGCGGCAAGGCATTTAACAAGAGGCCTTGATGTCAGGTCAAAA
ACATCATGGACTGATGAGCCTAAGAAAGGACAGAAATAAGAACAATGCTTTTTTTTTTTTTTTTTAAGTCCTGAACCATA
AAGAGAGACAAGAGCAAAATGATGCACTGTGCCCAGCCCTTGGAATAAGGGTGACACAAGGATGTGTGCCCCTCGAGCAG
GAGGTCCTCAAGGCAGCTTTACAGAGCGAAAGGCAAAAAGTGAGGCAAGGAGGGCACTGAAGCAGCAATCCATCTAAGGC
AAGACTCTCCAAACGTGTGCGAACGTATTTTAATAACATTCTCGTGCATTTCATTAGCCTCCTGAGTTCACAAAGGGCCT
CTGGGAAGGCAAGTCGGTTCCGCAAACGCTGGCTCTGGGCAGGTCCTCCTGGCACCTCGCTAGTCTGGCACAGGCCAGCT
AAGGTGGGGTAGGGGGAGAGCTTTCCATTCCAGGCTGGGAGGGAGTGTGGAGAGGTGGATGGATGGAAGGACCCACCACC
AAAGCCCGGCCAGCCTGGTTATTTTTACCACTTGAAGCTCACTGTATAGGCTCAGGGGCCACAAACTGGCAGCCGCCTGC
GGACACTTGCTTATGAGCCGCCCAGACACTGCCTTCATTCCACAGCGGCTGCTTCTCAGCTCCGGGCCCCAGCTAGGGGC
AGCCTGGCCCCCAGCAGGGAAGGACTGTGTGCCCCTTCACCTGGCGTGCTTCTTCAGGGTGGGGATGGGGAAACTAAAGC
TCAGGGAAGCAAAAGGTCCCCGAAAAGGTGGGCTGGGGGACAAGGTGTAGGCTAGAAGCTAGAAGCCAGAACCCGGGAGG
TAGTGGTTCAATTCTCCACTCAACCAAATGTCCACCTAGGTGGGCTGTGTGTGCAGGAGGTAGAGACTTACTTATCTGAA
CTTTTGGGTGCCCAGGCGGCTGCGTTAGCGACAAGGTTCAAAACCCCACTCCCCACCGTTGGTCCACTGATCCCTTATTT
AGGGCCAGGCAGTCCCAAACACAAACAGCCCCAAACTTTGACTCCTTTGTAACCATGGTCTCAGCCAGACTGAACCAAGC
TGTCCAGACAGAGGCTATTTATAGGTGCGTCGGGGACACAGACACTGGCACAATGACACACACACATTCAAGATCCACGC
TGGGCCAGACGGGCCAGAGCTGAGCCCTGGATTCAGACACCTGGACACACACGGTCCCCAGATCCGGCCCAACCAGACCA
GACCCCCAGAAAGATGGACACGCTCAAGAAAGGCACCCCGGCCCGGACACGGGAAAGACACACAGAGAGAGGCAGGAAGA
CTCGGTGACACGCACTCTTGGGCAAGACCGCGACTCAGACCCCCAGACACCCCGAGAGACGCCGAAGACCCAGACAGAGC
CACGCAGCCACGCACACTCCACAGACGCACGGACATCCACTCAGAGCCCGAGACACAGCGCCGCGAACACTCCAGACACA
CGCCCGGAGCCCCAGACACCTCGCAGACCAGACAGTGTCTCACACGCCCCTCCACCCCCGCCCAAAGTTGATAAAGAGCC
GGCC
>chr20:56286759-56287086 
GGCAATACCACCAGCGTGTCTTTTATCAGGGAAGATATTGCTGCAGTTTGGCCGCTGCAACTTAAGAGAAAAGCTAAGGG
GTCCCCCAGCATCCCTTGGGGTGCCACTGCAAATACTGGCTGGGCCTGGAGATGACCTGGGTCCCATTCACTTCCTAGGG
TGAAGGAGGTCATCATTACCACCCCTGCTTTCAGCCATTTCTTCATTCATTCAATCAACAAACTGGCTGAGCTGCAACCC
TGAGCCGGGGAATTCAGCCACTCCAGACACAGCCCCTGCCCTCCGGGAAGTCTCGGGAGACCTGGCTAGTCTGGCTGGGA
GAAGTCAC
>chr20:56300070-56300228 
GCCCACTCTGGACTGAATTGTAAATCTTACCCCTTTCTCCTCACCCAAAGCCCAACAAAGCAATTTGAAATTCCAAACCT
GTGACCACTGGACAAGATCACCTTTCTCCCACTGAGAAGAAGATCAGCGTTGGCTCGGGCCAAGTCTGGGAGACAGACA
>chr20:56309924-56310155 
CTTCAGAACAGGGTCTGTGCTTGACTTACGCATAATGAAAGCTCCACTGAGGGAAGTCCCCCTGGGTCTGCCCCATGGTG
AGCGCGGGCCTCTTAAGGAGCCACCTGACACACTCCTAAAATGGACTTTTCAAGGTCCCAGCTAAAGCCCAGTGTGCTTC
TCCTCCTCCCCGGCAGTCCTGCAGGAAGGTAGCTTTTCATCAGACAAGGAGGCCTGCTCTGGGCTGGGGGCC
>chr21:25862087-25862633 
ATGTTGTCACTCATAAGTGGGAGTTGAACAATGAGAATATATGGGCACAGGGAGGGGAACATCACACACTGGGGCCTGTC
TGGGGGTTGGGGGCAATGGAAAGGATAGCATTAGGTGAAATACGTAATGTAGATGGTGGGTTGATGGGTGCAGAAAACCA
CCATGGCACATGTACACCTATGTAACAAATCTGCATGTTCTGCACATGTATCTTAGAACTTAAGCATAACAAAAAAATAT
ATTTCTGGGCAGAGGAAAAATACTTTGAAATTTACATTTAATCCAGTAAAATTTCAGTGCATTAAATTAAAGCTTGTAAT
ATAATAATGATAATAACAGACAGCATTTAAAGAGCACCTCTTGTGGATAATCAAGTTATTGAGAAATTATGTGTGTTATC
TCTGGGATAAAGATTGCTGCATCCTTATATTCTTGTGTATAAACAGACCCTGTATATGTAAAAAAAGGAAAGAGAAAAGT
ATTTTTAAATGCACTAATTTGTAATTACCACATAAACTATTACTCATGGAAGATTAGTTATTTGTTG
>chr21:39897740-39901045 
CCTTCGGTGGAGATGTGGGTCTGTGGAAATGCAGAGACGGACTGAAAGCCAAATGGGCCAATGAGAGCTCTGAACAAAAC
ATTAAGCTTGTTTTTCTTTAAGGCAATACGATTAACAGTGGTCCATTAAGAATCCGTTTAAAAAAAATAATAATAATACT
TTTTCTGACTATTGTTGGGGAAGAATAACTCCTTTATGGGGAGTATGAACTCAAAGACATGATATTGTAAAGGAGGCCTT
GAAGAAGAGAGGGACTAAGAAATGTGATGGCGTGGTCTGTTACATGTGCAGGTGCTGTGTGTGAGGGAAGCACTGAGGAC
CACTGGAGGATGAGGGATGCTCTGTCCTTCTCGGGTATGGCTGAAGGACAGGGATTGCCCATCAAGGAGTAAATAATCCA
TGAGTGGACTAAATTCTTTAGAAACAGGAACTCAAATCCAGTAGGGATTAGGATAAAAATGTAAACTCTAATTTGCACCT
CTCCCTCTCTCCCCTAAGTAGTCCGTTTCTATAATTTTATACTAAATCAATTAAATGTATCTGCTATAATATTAATCATA
ATTTTGTCTGAAGTAGTAACAACTGGAAACTACCTAAAAGAGTCAGAGCAGGACTGTAAGACTATATTGTAGTCTACACT
ATGTCACAGCGGACTGCATCATGATAGAGAACGATACTCATGATTTAACTGATAAACACATATGGCAATGAATAAAACTG
TGAGTAAGATGTCTTTAATTTTAGCAAAATTATCTTCATTCTAATTTTCAAGTAAACTTAAAGATTTATATATAAATGCA
CATAATTTAATTAAAATACATGCATATATTAACTAGAAGGCTAATCCCCCAAAATGTCCATAGATGTTATTTCTGAGTGA
GGAGGGTCAGGAAGGTTTTAATTTTCTTTGTACTAACTCTATTTACTAAAATGTCCACCTGGATTAACGTTATAATAAAA
ATGTTACCGTTTAAAATAAAATGAATAAAATACACCGGTATGAAGGTATTATTAGAACATACGAAAGTACAAAATCAAGC
AGCAAAAGGAGGAAATTATATTAAGAACTGAAAAAACTATGTTGAGAATTCTGTCTAAGAAACGCTGTAGCAATTAAGAA
AAATCCCAGTTCTGCAAGTAATGGGAGAAAGATGATGACTTCCAGAACTTTCACCATCTACTAAGATGTTCACCAATTCC
TAAGAAGGGACTGAATACGTCTGCATCCTCAGATCTGAGAGTAATTTTCCACGACGCATACTGAGCACCATAATGAGTGA
AGTCTCTGAGATGACCTCTCTGACCTCTCTAAAACAATCAGGCACTGCAAACATGGCCTATCCCACACTAGCCCTTGGTG
AAATTCAAGGGCATAATATTAGACTGAAACAGTGAGAAGAAGATTCGACATGGAGTGCGGCAAGAATGTGTTCTAGTCCT
TGAAGGCCAGCGCTATTCCAAGTGTGGTCTCAGACCAGCAGCCTCAGCTGCAGCTGGGGGCTTGGAAATGGAAACGTATG
TGCTACGTCCTGGACCTGTGGAATCAGAATCTCTGAGGTGGACCAGGAATCTGTGTTTTTAAAACCCTGTGGTTGGTAAC
TTCCTGCTGGCTGAGGACAGAGAGAATGCTTAGTGAACGCTGAGGAATGACGGGTTAAATAATCCCTGAATGATTCCTGA
GCGGATCAATTTCTCAGCCAGAGTTTTGACCGCAGCTGATGATGAACAGGGCTGTGACCACCAGGAAGGGTCTGAAGAGG
AGGCGTTGATTGCAGTTTTCTGCCTCTGATCCTCAGGCATGGAGCCCCACCCCCCAACTCTCTTACACGGAGGCCAAAGA
AAAAGCTGGAATTCTCCAGGAGAGCAGGACCTGTTAAACAGCAAAGGGCAACCCAAAATTGTATGAGTGGCCTTGCCCTG
AGAAGCTTTGAAGCCAGAGGTTACTGAACAACTACCCTGGTTAAAACCCTAACGTGACAATGATAACATGTGACTGTATG
TGGCTGTCTTCAAAACAGCAATGATTTAGGCACAACTGTGGATCTCAGATTGTTCCGTGAGTTTGGTCTGATAAGATTGT
ATGCGTTTCCCAGGGGTGCCATAACAAAGTGCCACACCCTGGGCGGCTTCCGCCACCGAAATGTATTTTCTCACAGCTCT
GAGGTCGAAAGTCCAAGATCAAGGTGTCAGCAGGGCTGGTTCCTTTTGAGGCTGTGAGGGAGGATCTGTTCTAGGCTCTC
TCTCCCCCAGCTTCTGGGGGCTGCTGCAGTCTTTGGTGTTCCTTGGCTTATAGAAGCATCATCCCAATCTCTGCTTTTGC
GTTCACATGGCCTTCTCCTCATATACCTGTCTGTCTCCAAATTTCCTCTTCTCATAAGGACACCAAGCACTGGATTAGGG
GCCCACCCTACTACATCTGCAATAACCCTATTTCCAAATAAGGTCACATTTTGAGGGACCAGCTAAATACAAAACATTAG
CCAGGCATGGTGGTGGGCACCTGTAGTTCCAGCTACTCAGGAGAATCACTTGAACCTGGATTAGAACTTCACAATTACTG
ACACGATTCAACCCATATTAGGTTGTTTAGTATTATACATTAGGAAGCCATAGCAAACTTTTTTTTTTTTTTTTTTTTTT
TTTTTTTTTTGAGACGGAGTCTCGCTCTGTCGCCCAGGCTGGAGTGCAGTGGCGGGATCTCGGCTCACTGCAAGCTCCGC
CTCCCGGGTTCACGCCATTCTCCTGCCTCAGCCTCCCAAGTAGCTGGGACTACAGGCACCCGCCACTACGCCCGGCTAAT
TTTTTTGTATTTTTAGTAGAGACGGGGTTTCACCTTGTTAGCCAGGATGGTCTCGATCTCCTGACCTCATGATCCACCCG
CCTCGGCCTCCCAAAGTGCTGGGATTACAGGCGTGAGCCACCGCGCCCGGCCCATAGCAAACTTTTGTAAACATAACTAT
TTATTAAAATTTGGTATAATTAATATTTAAATATCCTTTCTGGCAAGATTTAGCCAGTTTTTTAAGCTTCATTGAGAGAA
CCACAATATTAGCATTAATAATAGAATGGTCTATTAATTTTTTAAAAAGATACTATGTCTGCATTTCCAATATAAAATTC
ACAGCAATGATTCAGGTAGAAATTAAATGAGGATGTCATTGTCAACCTTTTAAATTATATTACAGGAGCAGGGAGCACAC
GGGCCCTGAGGTAGAAATGAATAAGGAATATTCTAGAACCACCAAGAAGCCAGTGTGGCCACAGCAGAGTGAGCCAGTGG
TGCTGGAGGCAGGTGAGATCTTGAAG
>chr22:24209460-24209967 
TCCACCTCCCGGGTTCAAGCAATTCTTCTGCCTCAGCCTCCCAAGTAGCTGGGATTACAGGTGCCTGCCATCACACCTGG
CTAATTTTTTTTTTTTTGTATTTTTAGTAGAGATGAGGTTTCACCATGTTGGCCAGGCTGGTCTTGAATTCCTGACCTGA
GGTGATACGCCCATCTCGGCCTCCCAAAGTGCTGTGATTACAGGTGTGAGCCACCGTGCCTGGCCACGGAATTTCTTGAG
TGATAGGAGCATCTTTTGTTATTTGCAATGAGCCCCATTTCATCATACCTGCGCTTATGGTAATGAGATGACAGGGTAGG
GCCACTAGATTGCCTCAGGATGGAGCTGGTCACCAAAAAGACCAAGAGATTAGAGGGTCCGAATGTTCAGCCCCACTCAC
GGAGCTCTAGGAAAGGGAGAGGAGCTGAAGATTAAGGTCTATAAAAACTCTTGAATGACAAGATTTGATGAGCTTCCAGG
TTCATGAACACATTGAGGTGCTGGGAAG
>chr22:29701029-29702118 
CGCGCCCGGCCGGGAATGTTAAGACCTAAGCCAACCACCCCTGCTCTAAATCACTGCATGGCTCCCATGTCCCTCAAAAG
AGACACGGCCCCCAAGGCCCTGCTTAACCGGCCCTGGGGTCTCTCTAATCTCTCTACCTCCTCCCTCACCCACCTCCCTG
CACTCCAGCCTCAGCCACCTCCCCAGTCTTCTTGAGCACGCCGGACACATGCCCACCATGGGGCCTTTGCACTGGCCGTT
CCCTCTCCCTCTCCAGATATCCCCGACCTTCCTCCCTCACTTCCTTTCCTGATGAGGGATTTTAAATTGCAGCCCCCTCA
CACCCACACCCTCACCCGGCTCCATCCCTGTCTTCTCTGCACCTCATCCCTGTCTCTGCCCTGGGGCTGCCTCCCTGCCA
GACTTGGACAACAGGCCCTGAGAGCTGGCTCTGCTTGGTTCCCTGCTGTTTTGCTGTTGATTTCCAGTGCCCAAAGAGAC
CCAGCACACAGTAGGTGCCACGCAGGTGTCAGCCTTGAGGATTGCTAGTTACTGCCTTCCTCACTGGAGGAAGTGCCATG
GGGGGCGCTGAGGTGAGAAAACGCCTTTGAAAAGGTCACACAGGCCAGGCAAGTGGCTCACACCTGTAATCCCAGCCCTT
TGGGAGGTGGAGGCGGGCAGATCACCTTAGGTCAGGAGTTCGAGACCAACCTGGCCAACATGGTGAACTTGTCTCTACTA
AAAATACAAAAAGCCGGGCGTGGTGGCAGGTATCAGTAATCCCAGCTACTCGGGAGGCTGAGGCAGGAGAATCGCTTGAA
CCCCGGAGGTAGAGGTTGCAATGAGCCCAGATCCAGCCACTGTACTCCAGCCTGAGCGACAGAGCGAGACAAAAAAAAAA
AAAAAAAAAAAAAGGAAGAAAATAAAAAAGAAAAGGTCACAAGGACTCTCTGGGATGCCTGTGAATGCCTGGCACCAAGA
GGCCTGGCTCACAGGTGCTCAACCAATGCTGCTGATCCGTGGATGAGGGCGTCCCCATAATCGTCATGTTCAAATCCTGG
CTCCACCAGCTGCTCTCCTGACTGTGCCCCAGTTGGGCATGAGTGTCCTT
>chr22:29702291-29702872 
CCCAGCCGGCAGCAGCAGGGGGCAGGATTTCCCGCTGATCCCGGCGGTCCGTCCTCTGCAGTTTAAAAAGAGCCCAGCGG
GGCTTAACCCTCCCGCGTCCGGCCGGCCTCCGATGCCCCCCGTCCCCTGTTCTGTGCGGAACTCCGGCTTTGGCCATCTG
CCTACTTCTCTGAGCTTCAGTATCCTCATCTGTAAAACCGGTTCCCCTCATTTCAGGGTCAAAAATGAGCATTCAGTGAG
CACAAGGAGCCCTCAGTCGCCAGGGGCATCCTCCCCCTCCCCGCGGCGGTGCCGTTTATCTGGCCAGGGGAGGTCCACCC
GGGAGGAGGTGACTTTGCAGCCTCCAGCCGCTATCGCTTCCTGCCTTCATCTTGGGAACAGGCCGTGCTGTGCGCCAGCC
CGGGGAGCCCACCGTCTGGGGAGGGGGGCGATTAAAAGGTCCCAACCTCCTCCCCAGGAGACCAAAGAGGTTGGACGGGG
CCCCGGGTACTAGGCTGGGTGGGGGTTGGGCGCCTGGGCCGGTCGCAGTTGTCTGGGGGCCCTGGGGCTCTCTGCGTCGA
GAGCGCTCGAAGACCCGGGATT
>chr22:29703005-29703562 
GGGGCGGAGACGGCGGCGAGGAGGAGGCCGCGGCGCGGGACGCATAGAGCTGCGGCTCGGGCGGCGCCTCCCTGCGGCGG
CCCGGCCCGGCTCCGGCCCCCGCTGGGGCAATGCTCCCCGGGGCCGCGGGATGAGCCAGGTGAGCGCGGAGACCCCCAGC
ACTCCCTGCCTGGTGCGCATGGACGGGGGTGGGGAGGCGGGGCGGGAAGCGGCGTCCTCGGCCTCTGTTCCCCGGGGCTG
TGTGACCTTGGGCGGCCCCGCACCCTCTCTGGGCCCAGAGCCCCAGCACCGGCAGGGCCTGCGGAGGCCGCTCTGAGTCC
TGGCCCCGCAGGCACCGGCCTGGAGCGCTGGGGAGGCTTCTTGGAGGAGGCGGGGCCTGGCCCTGGCCCCGGATCGCCGA
GACCGGCCACGCTGCGCCGCCTGGACGCCGGGCTCCTCCACCCACAGCTCTGCGACCTTCACGAGCTCGACCCTTTCTGC
GCCTCAGTTTCCTCATCTATAAAATGGAGATAATGCCTCCGCGCGCTGAGCCCGAGCGCGGTCGTGCTGTTACACTAT

lncRNAs not binding PRC2:
>chr4:108979493-108979628 
TTTGAAAATTGTTTAATTAGTAAACTCAGAGTCATAATTCTCTCCAGCACTTCAAACATTATAATTCTTTACTTCTTTAA
TTTCATATAAATCTTAAGTCAGGAAGAAAGCAAAGTTCAGTATTTGATAATAATCT
>chr10:71160740-71160909 
TTTTTAGCTTCTCCAGAATCATGCACCAGACGGTGAAGGAACTGTCACCAAAATGTAACGTGTCCTTCCTCCTGTCTGAG
GATGGCAGCGGCAAGGGGGCCGCCCTCATCACGGCCGTGGGCGTGCGGTTACGCACAGAGGCAAGCAGCTAAGAGTCCGG
GATCCCCAGC
>chr22:26408622-26408787 
TTTCCTGTCTAGAACTCGAGGTCTTGGATGGTAGGTCTATGGACCTTTTAGAAAATTTGAGGTTCACCTAAGCTGCAAGT
TTGTAGAAAACTATTTGGATACATCGTTGATGGTTCAGAACATTCTTTTAAAATCTGTGGTTCTCTGATTAAGCTAAGGT
TTTGTT
>chr6:2198230-2198982 
GACACTGTACAAAGTAACTTCTCTGATCATTCCTATCCCCATCTATAAAATGGAAATGATGCACATCGTGCCACAGGCTT
ACTGTGAACGAATGATGGGAAAGTGTGTGAAATTTACTAAAATAAGCAGCCACTGGAAGGGAGCCTGAGACCAGGACCAG
CCAATGAGAAAAGTAACGAAGAATGCAGAACTTGCAGCAGGAGCTAAAGGGTAATTTCCTGGCCATGATGACAAATCTGG
CTATGTATACACAGATGCATATGCCTGTACACATTATACAGATACATGTAATTCCTGAAGAAGGGGCTGCCTGTCAACAG
GCATATCCTCACTTCCTGCCTCAAAATAGGAAAAAAATATTTGTTAGGAAATGAAATACATCCAAAATATTTGAGAAAGG
GTTTGAGGAACATCCCATAAACCAATGTACCTTGTGTCCCCTTCAATTCTGTTTTTCTTTTCTAAAATGTCAAAGTATGC
TAAGACTCTTCAATGACCAAAAGGTCCAAGTTTATATGAGTTTTTAATCATGTTCCAGAGATCACTGGATAAGAAACAAA
TAAACAAAAAAAAAAAAACAAGAGAATTAAGCAATAAAGAAAAGTAATGCTGCAGAGAAGAAATGAATAAGAAAAATTTC
ATTTTACTGCTACGAGGTATTTTACAAAATCAGAAAATTATGTTTGCCTGTGCGAAACTGGAAAATATTAGAACTGCTGA
AACTTCTATACCACATCAGACTTCTCAACAAGT
>chr11:128434424-128436426 
TACAACTCATACCAGCCTGAGACCAGGACAGCCTCCACTCACAGCCAACACTCGCTGAAACAGGCTGAAGGACGGGGAGG
GGGTGGAACTTGAGACCACAGTCCTGGGGACCTGCAGTTGACACTCTCTTGCTGAGAGGTCTTAGGTGAGAGACATTTTA
TTTGTAAGCTTCTAGATCTGCAGGTTTCAAGTTGCCCCTCGCTTAGCATGAAGCCTTCAGAAGCCCAGTGGTACCATGGG
TGACAGCTTTAGGCATCTTGTGGTATGGAGATGGAGACTGAGGCTGACTCAAAACCTGGTTATGGACACGGTTGGTGGAA
CTTGCCATGGCCAGAAGACTATCCAGTAATTTCAATTTGCTCAGCAATCTACACAATGGAGTTTGGGTTTTTTGTTTTTT
TTTGTTTTTTCCAGAATCAGGAAAAACTAATTTTTCATAAACAAGGCATACAAATACATGAATGAAAATACATTATAAGT
TCTTACATATCACCAAATATCAAATAAATAAATAAATAAATAAATAAATAAAATAAATGTGTTTGTAAGGAGTTGTTATG
GATGTGTTCCCCCAAATTTAGAAGTTGAAATGTAAAACACCAATGTGATAATATTAACAGGCGGAGGCATTATGAGGTGA
GTAAGTTGTCAGGGCAAAGCCCTCAAGGATGGGACTAGGACCCTTTAAAAGGACCTGAAGGAATGGGTTTGGCCTCTTCC
CTCCCTTCCGCCACTGAGGACACAGCGTTCATCCCCTCTAGAGAATGCAGCAGGAAGGGTCCATCTTGGAAGCTGAGACG
GGACTCTCACCAGACACAGAGACTGCCAATGCCTTGATCTTGAACATTCCAGCATCCAGAACGGTGAGCAATAAATTTCT
ATTCTTTTTGAATTACCCAGTCTCAGGTATTTTGTTATAGCAGCACTAATGGACCAAGACAGGAGTGCTATAACAAAATA
CCTGAGGAAACTCCAGTAATTCATTTAACCTCTTAGGATCTGAATTTCCTGATATTGCAAGATGGTCTTTACATTGTGGT
CTGACTCTGAAATTCTCTAGCTTGTGATGATTGAACCTAGTAGCTTACAGAAGCCCCACAGTCCAAGATGCTGGAAAAAT
ATAGGTTATTTTCTTCTTTCCTTCAATTTCTGTGACAACCACTAAGAGTTATGAGCATAAATAATTTCCCTAAACATTAT
GTTTCAGCAGTCTCATTCCCACTTTGGTTTTAAATTTCTTTTTGTGGATTCCCACTTCTCTAGTACCAAATAATTTGTCC
ATTGCTCTCCAGGATTCCCAGAGAGAAGGAAAGGGTGTCTTCACTAGGCTTCATGGTAGCAAGCACAATCACTGCATAAG
AAGTGCAGGGACAGCAGAGTGACCCTTCTGTGAACACATCCAATGACTGGAGTCCGGAGGCCTATGGGCTGGAAGTGAGT
GTGCCAACAACCAGAGCCCTGGGTAAGAAGGGAACTGCATCGCAAGGAGGCCCAATTAAACTGCAATTACTCAAGATAAG
AAAACGAGGTCTGTTTACACAATGGGGTTGTAAACCACCGGCTGTGACAAGAGAACTTTGATCTGGTGGCAAGGGAGCTG
TTTCTCATGCAGGGCAGTGATGAAACAAGGAGGTTTCCCAATGAGGATGTCTCCATCTTCACCCCAGTAGCCCCATCTTC
TTCTGGTAGCACCCTTGCATGGACAAGCGGAAATCCTCACCCCTTCCCAGCCCCAGTATCCACCTAACACAATCAAAAAG
TGAAGAATAGAAAGAGATGAGATAGTGACTAAAAGGAAAAGAGAATTGATGGAGGTCATCTTTGTGGAGGCGCTTGACAA
GCATGTTCTCACTGAACCGTCACAGTGACCTTCCACGTACCTTATACCATGCCTATTTTACAGATGAAGACACTGAGGTT
CAGAGGAGGTAAGTAATTTGCCCAAGATCAAATAGCTAAAGAGTACCAGACAGGGCCGGGCGCAGTGGCTCACACCTGTA
ATC
>chr1:2393610-2393813 
CCTGACACCCCCTCCACCTGACACCCCCTCCACCTGATACCCCCTCCACCTGACACCCCCGCCTGACACCTCCTCTGATA
CCCTCTGCCTGACACCCCTCTGCCTGGTACCCCCTCCACCTGACACCCCTCTGCCTGACACCCCCTCTGCCTGACACCCC
TCTGCCTGACACCCCCTCTGCCTGACAGCCCCTCTGACACCGCC
>chr7:124679165-124679514 
AAAAATGCCATAGTAAAACAATTAATTGGTTCAGTAGGATTTATGTTGAATAAATATTTCATAAAATCTGTCAGTGCATG
TTAGTATTAATGCAAAGTTGCCTCACATATGATAACTTCAGGTATATAACTACTTTGACTGCCAGCTGACCATAGTTTAT
TATATATTTTGAGGAACATTAGCAGCTCCCTGCTAACAGTATAAACATGGAGAAAGTAGGGCAGAAACCACGGGGCTAAA
TGAATCTGCAATCGAACTTTATTATGAGAGAATTTTTGAGAATCCTAAAAAGAAATAATGTAAAGAATACATTCACTATT
ATGTCTAAAAGTAGATGTTGTATGCTGAGA
>chr9:5566952-5567266 
CTGTAATCATGTTTTTGGATTATGGAATCAAGTATTGCTTTTTACTTTTATGTTTTCTGAATTTTTGTTGTACTTCACTA
CATTTTTGAGTGCCCTGATGTATTACTTTCAAAAAGAAGAAGAATACTTTCTGAAGCCATTTCAACCATCCCCACTCACC
TCTCTAGATCCCAGTAACCAAATACATTATATAGGACTCTTCATCAGTCCTTATCAAGTTTAGGAAGGGCGATGCTATAC
CTTCTTTAAAGGACACCTACCAATGTCTTAGTTGCCTTTCAAAGACTCCTAGCACAGCTAAATGTGATGGATATG
>chr5:171933571-171933736 
TTTTGAATACAGTCCAATGATTTTACAGCACTTCCCTCCATCTCGGCTTGTCTAATATTTCCTCACACGGTGAGCTTTTA
AAAGGTATGGGGGTCAGGCACGGCAGCTCACGCCTGTAATCCCAGGACTTTGGGAAGCCGAGGCAGGTGGATCACTTGAG
GTCAGC
>chr2:218524867-218525088 
ATACATAGATCAAAACATCACATGGTACTCTCTTAAATAAACACAATTATTATTTGTTTTAAATTAATAAATTTAAATTT
TTAATTTTAAAAAAGAATCCGGAAACGAGGAAAAGAGCGCCTAGATTTGGCTGGTGGTTAGAGAAATGGTGAAGCCGAGT
CAGATCCAAGAATGGGGACTTTGAAAGGTTTTTGCCAACAAGTATTTCTCAGCAGAGAGTTT
>chr10:14588819-14589416 
CCCCATATTCCCATCAGAACATAATGAATGCTCAAAAACGGACACAGATGGGCCCACATTACTACCACAAAAATAACCAG
ATGCCCCCTTTTCTCACCAACATGTATGATTGCAAATTCTTTACTGCATGGCCACTCTAACTCTACTTTAATCTCCTACC
TCCTAGATAAAAGTTGTTGGATACCCAATCACTGAATTGTTTCTGCCTCCTGGCCACATCCAACCCAGATCTGGTCCCAT
TTCCCTAATTCCACCTTCAAATCACCCAGTCCAACAACAACCCCAAGTCTGCCTTTCCAAAATAGTCCCAGGGTTCTTCT
GGGTACACTGGCCCCGGCAGAAGCAAGCTAAACGAAGCCAACTTCTGTATAACTACACGTTGTGTTCCTGGTGGGTTTTG
GCTGATGAGATTCGACACTGTTGTCTGAAGTCACTAGTAACGTATGGCAGAGTAGAAAGAACCTTAAATAAAAGGTCCAC
AAACCTAAATCCTGACTTCACTTCTCTGGGTTTGTTTCCTTACTGGTAAAATGACAGCCAGTCATTCTATCATTTTGTAA
GTTTTTCATCTCAAATCTCCGTATATTGGCCAAATTGT
>chr2:213428697-213429000 
GGCCCAGGCTCAGTGGCTCACGTCTGTAATCCCAGCACTTTGGGAAACCGAGACGGGTGGATCGTCTGAGGTCAGAAGTT
TGAGACCAGCCTGGCCAACATGGTGAAACCCCGTCTTTACTAAAAATACAAAAAATTAGCTGGGTGTGGTGGCGGGAGCC
TGTAATCCCAGCTACTCAGGAGGCTGAGCCAGGAGAATCGCTTGAACCTGGGAGGCAGAAGTTACAGTGAGCCGAGATTG
TCCCATTGCACTCCTGCATGGGCAACAAGAGCAAAACTCTGTCTCAAAAAAATAAATAAATAAA
>chr14:80962138-80962863 
GATTTAAATAAAACCTGTTGATTTTCCCTCATATTTTCTTCTCTGCTGGTTATTTAGGACGAAGGAGATAAAATACTTTG
ATGTTGGTCAAACCATCAATGGAAATACATTCTCAATACTTTAAATATTACCATAGAGTGATATAGTTTATATGGATCAC
CAGGACTGTGAGTCACACCACACGGGATACTCCCAATATATCCTCATAATGCTCATTAATACATTACATTGCTCTGAGAA
TTCCTGAAGTTAGACAGAAGAAAACCAAATCTGTTGTCTAACCCCAAATTTCTCCAGCTAGCCTGAACAAATCACTCCTG
TTTTCATGTAATTCCTGATGCCAAACAAACTTTGCGACATGCATACCTGTTTTTGTATCTCATTTTTTCCTCCTAGCACA
ATGACTGGCATATAGTAAGCACTCGATAAAAGATTTTTGAAATGCATACATGATAAAAATGCATAGCTATACTCTCAGGT
TACATAGCTTGTGTTACGCAATTTTTGGATATCTTCATGTTCTAAAGGAAGAGTTGCATTCAGGTTCATGGAAAGAGGCT
GCCATTTTTTTCTTCAGTACCATCAAATATGGTAAGTTAGGACAACATACCTTGAGCGGAAGCATCTTTATGAAATGTGA
GAACTCTTAATGAGCAAGTGTACTTTAACAAACACAAAATGTAATGCATATTACAAAGGTATTGCTTTATTGCCCTTGTC
TATGCA
>chr5:171217525-171217742 
ACTACTACCAGAATCTTGCAGTTCCCCAGGTAACATGTCCAGCAAGGTACTGAGGTGAGGCAATCTGGGAAGGCTTTCCA
GAGGAGGTGTCATTGGCAACATGGGTCATGAAAGATAAGTAGTCGCTTGTCAAGTGCAGAAGGTGGGAACAGGTACTACG
AGCACAATGAGTAGCATGTGCAAAGGCCCAGGGATCTTTTTGAAACCAGTGGGGATGG
>chr5:127423376-127424101 
TGTTTTAACATCTTTAGGCTCTGGGTGGAGAATGGATTGGCAGGGGCAAGAATGGAAGCAAAGAGACTCAAGTGATTACT
GTGGTCTGGTTGAGAGATAGTAAAGGTTGGTGGCACAAAGGATTGGATGTGGGAGTGAGAAAGAAGCTGACTTGTAGATT
TTGAACTTGAGAAACTTAATAGATGTTGGTACTGTTGCTTGAGATGAGAAATACTGGAGGAGGAATAGATTTGGTGGTTG
GGAGAAGTTTGTATTTGAGGCTATTCTGTTTCAGTAGCCTATAAAGACAAAGACAACTTATTCCAAGAGTCGTGGAGGAG
GCTCTGTGTGTGTGTGTGTGTGTGTGTGTGTGTGTGTCTGTATATAAACATATGTAAATATATATATTTACATATAAAGA
TTTGGTTGCTTAAGGTCATGGACTAAATTACTTAGGGAGAGTGGTAGATAAGAGAACAGAAAATAGGGTCTGGCATTGGA
CTTGGAGATTGTTTAAAGGTCTGTTAGAGATTGAGGAGCCATTAGCAAAGGAAATTAAGGAAGAGCTGCCATACTGTCAA
ATAGCCTGGAGAGCAGTGTTGGGGGAAGCTGAGAGAAAAGAGTTTTTGGAAAGGCAGAAACTCTTCAAAGCTGATGCTAG
GAATTGATTTAAAAATGTATATACGTACACACACAGAGTGAAAAATCAAAGTATGGATTTTTGGCCCTACAAGAAGAAAT
AAAAGG
>chr10:44166691-44167906 
ACCAAGGAAGGAGGAGGGCAGGTGCTGGCCCAAGTCACACACAGATGAAGGCACACATGGTCACGCATACCTGGGAAAGC
TTAGCAGCACTCCTGGCTCTCCTCAGGAGTTCATAGAACCCTGCGCTGTGTGGACCACCGAGCTCAGAAGGGTTGCTGTG
TGATGCTCGAATCAGGAGGCTCTGATGGACTCTTCCCTTCTCTGTCTCTCCAGCATCTGACTGAGGCACGTTTATGGGAC
TCTGGCGAGGAAGACTCCGGTTTGCAGAACACCTCCAATGTAGGCAGAGCACCAATCTAAGCCTGCAGAGACTAGATAAT
AACAGTTGGAAGATGTCTTTCTTCCCTCCTTCCTTCCCCTTGCGCCCGCCCCCTCCCCAAACTAGAAAGTGATGGGATCT
TTGTGTCATTTGCATGATGACTTCTGGGACTCCTGTGAATTAGTTGCTTCTTCCTTCTATATTTCCCCAACCCAGGGCCA
CTGCTTAAATTGAACAAATGATGCATCACAAAACTACAACGGGACTCTTCAAATTCACGGTCGGCGCAATCTGTATGTAA
TTGTATTGCAACAATTGTCCAGCAGATGGCAGTAAAGTGTCATGAAACAGAGTTGCCTGGTGACCTGTGCTGCACCTTTG
TGAGTTAGCGGTGACCAGGCTTCACACACTGGACTTACTGGAGTCACTACTAAGCCAAGGCCACAGCAGAAAGAGCACTG
CGTTTTGCATGACCTAGGGGCTCCAAGTCGGCCTGGCTGCACCAGAGCCCTTTCAAAACACGCGGTTTAGTTCAGGGCTC
ACATTGGCCATTGCCTGGTTTTGTTTGGCCAGCAAGGTAAGAATGGTTTTAACATTTTTGAATGACTGAAAAAAAAAAAG
AAAATAATATTTTGTGGAAGGTAAAACTCACATAAAATTCAAATTTCAGGGTTTGTAAATGAAGTTTTGTTGGACACATG
AGTGCTCATTTGTTCAGTGTTGTCTCTGCTGCTTTGAGTTGAGAAGCCGCCGCAGACACCGTGTGGCCGCAGAGCCTAGA
ATATTTACTGTCTGGCCCTTTACAGGAAAATGTGCAAAGCCCTGGATTGCTCCTTTGGGACTTCATCAGCTGCAAACCCT
CACAGTATTTTTGTGTGTTTGGAAGTAAGAAGAGAGCAAGCGAGGGCCGAGACCTAATGGGAAGACCCGGCGGCTGGGAG
AAGGTGGTTATGAGCT
>chr8:103819502-103819794 
TCTTCCCCTTCCCCTTAAGACTCTGGGTCTGTCTGTGGGAAGAGCTTTCATTCCCCACCCCACTCTATGCCGACCCTCTC
CGGGGGAGGCTCCACTGGCACTGTAGACACCACGTGCTGGGTAAAAAGGCCTGGTCCCAGCGCTTCCCTGTCACTGACTG
CTAACCACAAGGCGCCGTGGCACTCAGGAAATGCGGCAGGGGGGCTGGAGAACTATCAGGAAGGGGTGTGGGCAGAGAAG
AGGCTTCCACCCTGTCTTGGAACACGGACACAGTCCATGGCATTCAAAAGAGG
>chr12:104414725-104415198 
TTTAAGTGCATTAAACCCCCTCCATCAGTGTTTAACTTTGTTAAAGCCCTAAAGCACTGTTTTTCAAACATTCCCAAGGG
AATTCTGATGGTAAAGGAGAGTGAATACTCAACATTGCTCACAATGAGCTCAAAGTATCTTTCATGTTTTTTGTTTTACC
TTCAAATTCATGGGAACTGTGCAAGAATGTAGTGGAAAGGAATCACTCCTTTAACTGCTGGCAGAGTTCCCCCCTCAGGG
AGAAAGCTATCTGTTATGAAAGCAAGGTCTTCTGTGCCTAGGTGGGATGGCTAGGTGAGAGCAGGGAAAAGCTAACCTGG
TCTGAATAAGGGATGAACCGAATCCTAAGGTTCGGCCACAGCCCAAGAAAAAATGTTATTAGAGGAAAAGGAAAAGTCCA
AGTCACTTACCCTGGAGAACTTCCTTTCCTATGGCAGGCCCAGGGACTATTCAAGAACAGATGTCCAATACTCA
>chr12:95486214-95486510 
GATTTTGTTTTTGAATCAGTTATTACTGATGTTCTAATGTAACTCTGAAGTAGGAGGGTGGAAGTTCACTAAGAAGATTG
CCCCTGCCCCCTAAATATTTAGAGAAAACACCATTCATGTTTGCTACCATTAACATAATAATAATAATAGTTATTGTTAT
TCTTGAACTATAATGGTTTATGAGGGGAAATATGCTTCCTCACTATGTACAGCCTGGAGACAGTAAAGACCACAATGGAG
ATGGGTGTTATCATCGCCAACCTTTCCACAGGCCCGGCAGTGGTGTCGTCTCCAGGT
>chr3:13113282-13114516 
GCCATTCCCTGAACCAGAGGCCACTGCCATCCCCCAAACCAGAGGCCACTGCCATCCCCCAAACCAGAGGCCACCGCCAT
CCCCCGAACCAGAGGCCACCGCCATCCCCCGTGGGTTGCCGCCTGGCACTGCTGACGCAGCAGAGGCAGAGGTGTGTTTA
CTTTCCCTCAGTGGAGGTGACGGGGAGCTGCCACTCTATCAGGGGTTCCACAGGCCCCTGCCATGGTAAGGGGCCTCCAT
CGATTAGGGAGGCCTTGGGGTAGCCCCCAGAAGGCTCCCCACATACTGCTCCAGGCCTCCTTTTCCTAGCCTTGCGACTG
AGCCCAGCTCAAGAGGACTCAGCCATGCTCTCTAACCTCCTAAGGTCTGAGGTCACTGCACAGCCCCAAATGAGTGGGTC
CTGGGCAAATAGTTTAGGCAGGTGGAGACCTGACGCTGGGCCTCAACCCCCGCAGCCGAGGGTCCCAGAGGAGGGCAAAG
GTTGCTCCTCCTAGAACAGCACAGTGCAGCGCCCAGAGAGCTGTGAGGGAAGCTGGCATTCGAACCCCACTGCCCCCTGG
GAAGCCTGGCTAACCGAAGCGCAGGCTTTGGTTTCCATAAATACCCGGGCCCGTGATGTCACCGCCCCGTGCAGACTTTC
ACAGCCTCTGCTGCTGGCGTGAGGCCCAGCACACAGCCGCTCTGCTGCCAGCCCACAGAACACCTGGGCACACAGCTGGA
CACTGATGCCTCCGTGCTAGGGACGGTGGGCTGGACCTTCACCTGCCCTTGGAGGACGCAGCATCCTGGCCACTGCCTCA
GCCTGCCTGCGACCTTCTATCAGGCATGGCTGAAGGGCTGGCCATGGGCGTGCTGGGCAGAGATTCTCTTCCTAAACAGG
CTATGGGCTAAACCAAAGCCAAAACAGTAGGAGCCGGTCTGGGCACCCTGAATGTGGATCTGGGAGGGGGGATACCTGCT
CTCACAGTTGGGAATTTCACAGCCTGCTGAAGACCTGCTGACTAATAGCCTTTTTCTCATCGTCATCACCAACAAACACC
TCCGCTGCAGGGGCCGAGCGCCGGCATCCCTGCTGGGTGGCCAGCTCCCTCTGCAAGTCACCTGCACATCCACCTGCCCC
TCCCCCAACGATGCCCCTCACTCCAGCTCCCAGCTCAGCCGGGCCCCTCTGGCCTCTGGCTTCAGGCAGAAACCTGCCAC
ATATACTCACAAATAGCGTCTTCTGCAAGCCATCC
>chr7:22645332-22645456 
TAAGTGAAATAATGTTCTCCAAACAGCAGTCTCCTGGAAACTGATAACCATGTTTAACATACTTAGTGGCATTAAAACTA
TCATCCATGTACTTATTTTTTGCCTTTTTAAAAACTGACATATAA
>chr3:42059691-42059999 
TTGAGGCTGCAGTGAGCCATTATTGCACCATTGTACTCTAGCCTAGGTGACAGAGCGAGACCCCATCTAAAAAAAAAAAA
AAATATTGCTGTCTGAGTCAAAAAGTGCTCTTAAGGAAAATGTACCTTGTTTTCCCTGAGGTTCTGGGGAATCCCCAGCA
TAAGCACATGTACCCCAGTTTGGGAATCGTGGAGCTGGATTATTTCTAGGGTCTCCTCTAGTTCCAGGACATTCAACAGG
AGAGGATAGTCTATCCAGAGGAAGTGGATTTTGTACTAACATCCGACAAGGATGCTCCATCACAGTATA
>chr8:128935329-128935506 
TTATATGGTAATCTCATTTGCTGGGTAGACCAGTGAGGAGGGCTGGGACAAGTGACTGGAATTGCCCAAGGTCACAGACA
AGTGAGGTTTAGAGTTAGGACTCCGAAGCAGGTGGCGGAGTCACCGTTGAGTTCATCATAGCGATGCTGGCTGCCTCAAA
GTACTGTTTTAGTTAATG
>chr10:71166797-71166899 
TGGGGCCCTGAGGGCAGAGGGTGGGGCTGGAGTGGGGGCTCACCTGTGGTTGAGACAGCAGTAGATGATGGGATTGTACA
TGGTAGAGCTCATGGCCAACCAG
>chr3:13075579-13075951 
CAGTCCCATTTGGAGGTACTGGGGTTACGACGTCAGCATGTGAATTCAGGGAGACACTTTTCAGCCTGTGACAGGCCCTG
CCAGGCGAAGGGCTCAGCTTGCAACCACTCAGGCCCAGGCGTCTCCCCCCAGAGTCAACTGGGCAAGTGGAGCTCCTCAG
GTTGCCATGATCTTCCCCCTCCGGAAGGAAGGACCTGTCCAAGCCGGTGGCTGCCAAGAAACCGCTGAGGTGCAAACAGT
CACTTGGGATGGACTTATCTCACGTGCTAAATCCAGCAGTTACCAAGAGCAAGAAGTGTTTGTGGTGAGAAGCTCGTAAG
GTCTTGACCCAGCGAGAACGTTTCCCCGAATCAAATCTCCATGAACCTAACAC
>chr5:148791972-148792622 
CAGCCACAAGCCTAAGCCCCCTCCTTAAAAGCTCCTCCTCTGACCTTAGCTGTGCATCAAGGGAGAAAAGAAAGCTCCAG
GCCGGGTGCGGTGGCTCACACCTGCAATCCCAGCACTTTGGGAGACCAAGGCTGGCAGATCATTAGGTCAGGAGTTCGAG
ACCAGCCTGGCCAGCAAGGTGAAACCCCATCTCTACTAAAATTACAAAAAATTAGTCAGGCATGGTGACACGTGCCTGTA
GTCCCAGCTACTCTGGAGGCTGAGGCAGGAGAATTGCTTGAACCCAGGAGGCGAAGGTTGCAGTAAACCAAGATCACGCC
ACTACACTCCAGCCTGGGCGACAGAGCAAGACTCTGTCTCAAAAAGAAAAAAAAAAAGAAAGCTCCAAACTGCTCTGCTG
CCACATACTCTACTCCTCCTGTCCCTCCAAGGAGGCAGGGATGGGGGTGGAGTGTCTAGAGGGAGGCTGCCTGCTGGCCT
GGGGAGGGATCCACAGAGGCTATGACACCACCCCTGGCTGGGCTACTGGGCTCAGAGGCCCCCGGTCAGCCTGCCCAGAG
CCTGCCAGCCACCAGGCATGTGACCCAACAACCCCGATGAGCTGAGCAAGGCAGGGTGAAGGAGAAAGAGGCTGGCTAGG
ACCAGGCCCTG
>chr1:46767293-46767624 
TTCAGTCCCCCCAAACTCCAGGGCCTTTTCCCCACACCCCCTCCTCATGGCATAACTCAAACTCCGCGCCCTGCAACCTC
GAGTCCTCAAAGTCCTCACTCCTGTCCTGACCAGGGCCTTCCTCCTGCAAAGACGCCACGGCCACCCGCAAGGCCTCCTG
GTGGAACCTCCCCCGCGCCGCTTCCAGGCCCGGGGCCTGCTCTCCTGCCCCCCTCCCCAGCAGGCCTCGGCCGGGCCTGC
CACCTCTTCGCCCAACTCCAACCCCGGCCTCCCGACCCCACCCTCACAGAGCCAGCAGCCTCTCAGGCCCGAGGCCTCCC
CTGTCCCCAGCG
>chr1:58951679-58952294 
GCCTAAAGACTACAACTATGAGTGAAAGAAACTAACATCTACTGTTCACTTTCTATGTGCCTTTCACTGCGTGAGGTATT
TTACACATCTAAATTGACATTGGAATTTGAACCACTTTTGAAATCTTGGGCCTGACATAAAATACTTATCATTAAAATGT
CTATGCCAAAGAGAGGGGGACAAGGCAAAGAAGACAGCAGGACCTTACCTACAGAAATGCACAAGTATGTACATCCAACA
TCTAGGAGATATTGCTATCCTGATTTCACATATGAAGAAAACTAAAGGTTGGATTAGGTAACTTTCTCCAAGTTACATGG
CTGAGTCAGAATTAAAACCGAAGACTCCTAAGACCACTGTTATCTTTATATTACTATTTCCTGCGACCATCTTTCTCCCG
TTACCAACTATTAATGTCCTACATGCTAAATTTCTATAAGGGAGTGGAAGGACTGTTCAATTCTACTGCCAATTTTTCTA
TTTTTCACCCACTATTATATTGCTTATCCTGCCTATTATTACACATCATGCAATCATTTAACTAATATTCACTAATCATC
TCAACTTCTCATAGGTACTATGGATACAGCAGTGTACAAAGGCCTTACACACTAGG
>chr12:45097555-45098100 
ACAGCTACAAACAGCCCTGTCATTCAGATTTCTGCAGATGGAATTCTCCATGCAGTTATGCCTTTCAGAACAAAAGTCAT
AACCTACAGAAAAAAAAAGAAATTTATTAAGGTAAATGAAACTATGACAATGCAAATTTTTCCTACTTAATATTTTCTTT
AATTTTGAAGCTATGACTCCCTAAATAATTTTTTAATTAGTATCTTCATCAACATTTACAGAAGAATCACATGCTATGAG
TACCAAAAACTTCTTCTTTATGTTTAACTCAATTAATTTCGATTTCAAGTTAACTCCATTTCTTTTGTGGTTTTTGACTT
TATAAATGCTATCTAGTCCCTAATATTCTAATTATAACCCTCCATATATCTGAAAAAAAGAAATATTATTAGGGTACAAA
ATGAAGATTTATAATATAGAAGATAACACAATGAGAAGGTAATCTGGTAACTGGAGGTTCAACATTTTCAATACCTGTGG
GTAAAACAAACCAAGCCAGATGAAATGTACCTATTGTGTATTTAAGAAATTAGACAGCTTAGCATC
>chr2:179496440-179496683 
GTTAGCCTTCATGTTTAATCTTGTTGATATTAGGTGGCCAAGAAAAACAATGAGGCTTATTAATGTAAATTATGTAATAT
CTTCTCTTATGGGAAACTTGAAAAACATTCCTCTGAAATAATTTTGATAAAATGAAGAGATAGAAAGTATTTATATACTC
CTATTTTAAACATGACAGGGCTCAATAATTAATGAAGAATTTTAAGTTGGCTTTTAATTGGCTATTTTGTGGGTGTAAGC
TAGA
>chr2:121020165-121020362 
AGGAGGGTGGTCCTGTTCTAGCACCGTAGTTCCCAAACGTGGCTGGGGAGGTGGCAGCTTCCTTGTGTGATCCTCTCAGC
CTTCACATACTGACACAGCAGGGAAGAGAAGGCAAGACTGTTTCTGTTAGAGCCGTTTCGGGAGTTGCTGGGGAGATTTA
GGACAGGGACATCCTGAAATGCCCATTGGTTATGCCTC
>chr6:21939257-21939572 
CCCCCGGCTAATTTTGTATTTTTAGTAGAGATGGGGTTTCTCCATGTTGGTCAGGCTGGTCTTGAACTCCCGACCTCAGG
TGATCGCCCGCCTTGGCTTCCCAAAGTGCTGGGATTATAGGTGTGAGCCACCATGTCCAGCCATGAAGACAATTTTTTAA
GAGAAGCAAAAAAAAAAAAAAAAAAAAAGTTACATAAAACCCAGTTACTTGAATACTGTACTGAATGATTTTGGCATATT
TCCAACTGGCTCACTTTCAGTCATTCCTTGTCTTTTTTTTGTGTGTGGGGGGATGGAGTTTTGCTGTGTTGCCCAG
>chr8:72774451-72774803 
CTGGGGTCACCTGGAGACATTCACCTGATTACTGGCCTTGTCTGGACAGTCTAAAATGGCTTATGCATGGCCTCTTGGAG
GGGATGGCTGGAAGGCTGGGTTGCACCGGGGCCACTTCCCATTTAGTCTCAGAGCTTCTTCACATGTTCTTTCTTGGTGG
ATCAGGGCTTCATGAGTGAGTATTGCACGACGTCTTAAATGTAAGCTGTAAGACTTCTTGTTATCTAGACTCAGAAGTCC
CAGGATGTCATATATACCTCATACTATCAGTCAAGCAAGTTACTAATGCCAATCCAGAGTCAAAGGGTAAAAGAATTAGA
CAGTTCAACTCCATCTTTCAATGAGAGGAGCAG
>chr8:129003868-129003983 
CTTGGCAGGTCTGTCTCGGGGTGGGGTGACGGAGAGACATTTCCCTAGAATTCAGCTGCTGGGAGCAGAAAGACAGAGCA
GGGGCAAGTGCTGGGTTTCTGAGGCCCGCAGTCCTG
>chr19:56888393-56888516 
TCATACACAAAAGAAATGCAATCAGTGTTTAGATTGTGGGAAATACTTCACTCGTCAATCAACTCTCATTCAGCATCAAA
GAATCCACACGGGAGAGAGACCCTATAAATGTAACGAATGTATT
>chr16:11490331-11490488 
TTTCCCAGGGACTGTCAGCCCCATCCTGGCCACTGACCTCCAGTGCCCCGGAGAAGTCAGCTGAACGAGGCCTGCTGTGG
TTTTGGAGGGTCAGGCTGAGATGCAGGCCGTGGTCTGGGTCTGGTGCAAGGCCCAGGTGGCAGCGGGAACGCAGCAGG
>chr12:95490098-95490521 
AGCGCCTCCCTAATCCATGGCTTGAGTGCCATTTAGAATGTTCATTCATGTGGATTAAAAAAGGTAGAGATCCACTTTAC
AAATAAAATTTTAAATCAAATTAATTTCTCAAATTTTCATTACATACAAAGAACAGCAAAAAAGAAATAATCTCTTTCTC
TCTAAACCAAACAAAACCCTGCCTTATTTACCGCTACTATTCTAGCATTACTGCCAAAACAAGATGCCATTTAACAGTTA
CTACGTCAGCCAACTCTGCTAAATGCTTAGCAAATGTCACCATGTCTCACCCTCAGAGCTTCCCCATGGAATACACATTG
GATCTTACACCCCTTGCCCCCAACTACAACATCATCACCCACCTTCACCATTTACAGGTAAGGAAACTGAGAATTAGTAA
TGTTTGATAATTTGCTTTATAGAC
>chr8:110307030-110307377 
ATCACCACCACCACCCTTGGCCCCCTTACCCCCCACCATGCTCCGTAATCACTTCTACTTTTAGCTTCTCTGTTATATTA
ATTACCCTAAAGTCCTAAAACCCTCCTGAATTGTTTCTTAAAGTGACCAATATTCCACAGTATCCCTCCCACCTCAATTA
ATCCCCAAGTCTCCTCCCTCTCCCACCAGTATCTAGTCAAAACTATTATTAGCTGAAAACATCTCTGAAGGGAGCTTATT
TCATTAGGGCAGTATATGCTAAAGAAGGCACAAGGTAGAATTAAGTTTTTAAATTTATTTAAAAGATACTATTGAAGTCT
TAATACACGCCAAGGGGATACACAAAAC
>chr5:74371861-74372238 
CATTGCTTACTCTGAATATATATATATATTTATTCTAATGAGATATTTTTACTCATGACACTTTGACACCAAATGTGCGG
ACTTTTTTCCTCACACTAACCGCTGGTCCAACCAATCAACTGTCCTACAATTCAATTTAATTCTGACACTAATTAACTGT
AGTTAACCTCAGATTCCACAGGTTTAAGGGTTCAGTCTCACACAACTGCCCTCACTTCAGACACCAGTTGCAGATATCAG
TTACTGGGTTGCCCACAATTCTATCTAACTTGTCTACAAATTAGAGGGTTTCCATAGTGCCTCTACCCCACCCCAAGTTT
CAATAATTGGATAGAATGACTCACAGAACTCAGGAAAGCACTTTACTTCCGGTTACTG
>chr2:70092020-70092131 
GTATATTTTTAGGCCTCAAGAAATCAATAAAGAAGAACTAGAGGGAAACAGCATGAGGTGTGGTAGAAAGCTTGCCAAAG
ATGGTGAAGTAAGTATGGGTTGTGACTGTTAA
>chr16:49759750-49761614 
ACCCCATCTGCTTCAGAGCCACCTCTCTAGGGCCCGCCAGGAGCCTGGCCCAACTCAGAGATCAGGGAACGGAGCTGAAG
GGAAGACACCAATGCTGAGCTCCAAACTGGTCCTGAAGGCGATTTCTATTCCAAGGCAAGTGCCTGGAGCCCGCAGTCTT
ACTACCTACAACAAAAAGCCATATATCAGGCCAGCAGCCCCTTTAGCAAAGAGGCCAAAGACCCCAAAAGCTGTCAAGTG
CTCCAGCCCCGGGGACCTGGGCTGGCATGTTCCAGGACTGGCACAGCACAGGCCCCTGCTGACAGCCCACTGTGGACACT
CTGAGGAACAGCACTAGGAAAGTCAGGTCTCAAGCATGACAGCGCAGACGGAGCACCCACACGCCCTCCAGCTGCCAGCC
TCTTAATTCAGGCCAAAGCAGGGGTCAACATAAATTGCAGTATCTCTAAAAGGGAGTATTTGCACCAGGAAGTGAAAAAT
CCAGACTACAGGCCCACAGGTGACTGGCTTCAGTGAGCACATAAAAAACCACCATCACCCCATGGGCAAACCAAACCTCT
CGCACCTGCTTCTATGGTACCCCAGGCAGTTCCTAGAGAAACTTTCTAAAGCAGTCCAAGTCCTCCTGGCTCCTAGAAGA
TGATGATAAACACCCCCTGCTGCAGTTTAAAGGACCCAAATTTGCTTGGCCAGCGCTTCACAAATTATGACGTTATTTGT
TCCAACATGATTTAAATCAGTGAGACCTGAATTGACAGGGACTGCCCATCCTTGGCAATTCAGACAGCCACCAAATCCTT
TGCCATTTCCTGACTTGGTGCCCACAAACAATGTCTCCATTAGGAACAGAGAAGCCCATCACACTTACCCAGTCAGCCCC
TATCTACACTGTGGCAAAAAGCCTCATCTACAGACATCTTAGTCTAAATTTAATATTTTCAGAGTATGGACACAGTACCT
GCAACCCAAGCTTCCTGCCCTTGAGCACTGCTATTTAAAAGACAGAGTTCCCCCTAGCAAAAAAAAAAAAAAAAAAAAAA
AAAAATGGCGAAGACCAGGTAACCACATGGGAACCCCTTCATAACATGTTATGTGACAAACACAGAACGTGAAAACGTAT
GTGCTCACAACCCCAAGCATGCGAACGTGTGGCATCCTGTGGCCAGGGGCTGGAGAGGAACAAAGAAAAATCAAACAGAC
ATCAGGGCGGGAGAATGAATGGAGAGGACTGGATTTTTGCTCTTTTCAGTTTGTGTCATAAAAATGCAATGTTTGATACC
TCATGGGTTTAAGGTTGGTTTCTCCTCAGACACAAATGAGAGCGAGAGGGAGAGAGAGGAACAGGACTTGATGGAGTTGT
CCGAGACCTTAAAGTCCACGCTTCAACAGCTCATGGGCCCGGCATGCCACTCCTGCTGAGGACAACAGAGAGGTGCCTTC
TCGAGCTCCCAACTGGAAATGAAGGCTCCTTAGCACAGAGGCCGGGCTCCAGGTTGGGGACGGGGGGGTCTTCCATCGTG
GCCATTCTGGCATGAAGCTCCCCTCCCACCCCTGAGGGGTAAGCATCCCCCCACCTCAGAAAACCCCCAAACCTCACCAC
AGCACTGTCCCAGATTCTGAGGGAGCAAAACGCTGCCCCCAATCTCCCCCTCAACACCACCCCAACTGCCATAGAAAGAT
ACAGAAGCAGTTTTCAGGAAGAGCCACATTCACGGTCACCGCCCACAAATACACCCCCGACACCCCAACACACAGCACTC
TCCCCAGAAGGCCAATGGCTTGCAAGGGCTGACCCTGCCAGGACACACCCGTTTGGGGAGGCACGTGCTGCCTCCACGTT
CCAGCAGCAACAGTCCCTATGAAGG
>chr12:95539736-95539898 
CACTGCGCCAGGCCCCCTATGCCATTGTGATAGTCCTGAATAAAGCCTGCCATACTGTGCTTTTGCTTCAACAAGTGTCA
CTGAATAATTGGGCTCCACTCCCAATTTTGGCCTCCATAACCACATGCAGCAGCCCTGGCCCCAGTCTCATTCCCTCACC
TCT
>chr6:111919902-111920920 
TTTGCTTTTCAGAACATTTTATACTATTTAAGTTTTGTAACAAGTGCATCTATTTTGACTTAAAAGATAAAAAATGAAAA
GGAAAGGCTCCACTAGTGATTCTGATGCTCACAAAGATTAAGAACCAATGCGAATGAGGAACTCATGACACCGCCCAGGA
GACAGTGAACATATCTCTTCAAATATCAAAAACCTTTCAGCAGAGGGTGAGAACATGTGCCTGGGGTAAGCATGGGTGGG
CATGAGCTGGGTACAGAGGTGATTCCCAGGGACATACAACTACCTTGCCCTCCTGGGATCAGGTCTTCCTCCCACCTTAG
CCTCCCATATTGTTGGGACCACAGGCATGCACCACCACACCTGGTTAATTTTTTTTTTTTTTTTTTTTTTGTAGCGACAG
AGTCTCGCCATGTTGCCTAGGCTGGTCTCGAACTCCTGGGCTCAGGCAATCCTTCTGCCTCGTCCTTCCAAAGTGCTGAG
ATTACAGGCATGAGCCACTGCACCCAGCCTGACAGTAGCTTTTAATCTCTGGACTCTCATCACCGTTTGGACTGTGAGCT
GTGGTTCTAGCTCTTGGATCTGATGGGCATCTTCCCTCAAATATGTCAGTTTCTCTCTCCAGGTCCCTTGCTTTGTCTTC
CTTTTTGCCTCCTCGGGCCTGATACCTTTCTCTGGGCTTCTCTACTCTGCCCCGAGCTGCCTAGTTTTGCGAATAATGTC
ACATCCAGATGTCAGCAGCCCTGATGTCCATGTGACAATGCTCCCTTGCTGTCCATGTGACAATGCTCCCTTGGTGTCCC
AGTGACAGATTTTCCCATGCTTCACCCTCTCTCTTTTTTAATTTTTTTTTCTGTACACAGCTCTCAGTCAAGCCCCTTGA
GCTGCCTCCAACTGTTTGCTCATGTCTGTTCCCAGCAATCTTTTCCTCTTTTAGCACAATCTTCCTTAACTTACTAGTTT
TTTGAAACAGAGCCTATTAGTCTTCACAGCGCTACCTTTCTGATCTCAGAGTTCACCAA
>chr15:22918375-22918744 
GGTTGAGAACTGCTGCTGATAGAAAATCAGTCAGGGAAGGAAAAAACATCTCTTTATGTTGTTCAATGACATAAACCGAG
GGTGGGCATGTTATTTTTGGGTCGGTTCGCCGCCTGGGGAGGCCGGGGGCACAGGCAGCTGGAACTGTGGCATGGTAGCG
CCTTGTGACCGAGCTCATGCAGGTCTGGCTGGCTTGTTTTGTTCCCAGCAGTGTGCTCTTTCTGCATGGAGCACGTATTA
TTTTCATGATCAGCAAAATACCAGCTCGTGTGGGTTCTTACCTGGCAGACAGCGCAGGGAATCTGCGTCCCACCTGGGTG
ACTCCGTCCTACCTGTTCTTGGCTCTGTGTTCATTTGCCAGGGCTACCAT
>chr11:70271846-70272041 
GCCGCTCGGTCGCAGCTGTGACAGGAGGAAGACATCATGACGTCGATGTGCAGGCGACAGCAGACATTCTCTCTGCTGCT
CGTTCTTGGGCCCTTGACAGGGAGCTCGAAACCTGTCCTTTTCTGTGCTGGACACACGATGGAGTCAGATGTGGGCCCTG
CCCCGGAGAGTCAAGTAGTTGGGGAAAATGTTATAC
>chr1:27722097-27722370 
GCCCGGCCAGGCAGCTGGGACCAGAATGCAACCCCAGCTCCACTCCAGCCTGGCGTCCAGGGCCACAGCCATGGCCTGGG
GGCCAAGCCTCACCCTGCGGTGCCCTAAAGGAGGGGGGGCACGAGCCAACACCCCACCCCTCTGCCAACCGGGGTATGGC
CCCCAGTGCATTCCCTGTTCCCGTCTCCAACCCAACTCAATAAAAAATGATTTTGTCATAAATATGTTTCCCTATGTGTG
TGTGGAGGGTATGGAGTGGGGCCTGATGGGGGAT
>chr11:70279236-70279497 
CTACAGAGGCCCTGTGAGTGGGACGGAGCCGGAGCCCGTGTACAGCATGGAGGCCGCTGACTACCGAGAGGCCAGCAGCC
AGCAGGGCCTGGCCTATGCCACAGAGGCTGTCTATGAAAGCGCAGAGGCCCCGGGCCACTATCCCGCAGGTACTGGGGCC
CCACGCTGCAGCGCCCTGCCCAGGGCAGGGAGCTCCCGGGACATCCTGCTCGACCTGTGGCGTCGTTGCGAGGAGCGTGG
GTTTCCCACTGACACGCCTTTG
>chr3:37865095-37866954 
CATCAAGGTCCATCTAATTCACATGAACAACCCACCTGATGTGGCTGAACTGTCTGCAGTCCTTGGCCTCCACACAAGAG
GTACCACCTCCTCTCTGCATCACCCTGACTCCCCTGGCCCAGGGCTACACCTAGGTTCTTGATCTTGAGATAAATGTGCC
CAAATTAAATGGTATGGATTCCTTATTATCAGTAGACTTCTTTCACATGTGCCTGCCAGTTACTAAGCATTTTTCCAGAA
GCATTTTGATAACATTCTTACACATTTACAAATATTGTATTCTCTTAGGTTTTCACTCTCCTTCATCTGTCTATTAATAG
TTATGTTCTTGTTCATATTCCACATGCTGTTCATTTATGTGTTTTTTTTTCCCTAGACAAGACTGTTACCAGATAGGGGT
TCCAATCCAGACACCAAGAGCAAGTTCTTGGATCTTGGGCTATCAAGAATTCGAGGCTAGTCCCTAAACTGAAAGCAAGT
TTATTAAGAAAGTAAAGGAATAAAAGAATGGCTATTCCATAGACAGAACAGGACCAGGGCTGCTGGTTGCCCATTTTTAT
TGTTACTTCTTGATTATATGCTAAACGAGGGGTGGATTATGCATGAGTTTTCAGGGAAAGGAGTGGACAATTCCCGGAAC
TGAGGGTTCCTCCCCTTTCTAGACCATATACTACGGTAACTTCCTGACGTTGCCATGGCATCTGCAAACTGTCAAGACAC
CGGTGGGAGTGTCTTTTAACATGATAATGCATTATAATTAGCACATAATGAGCAGTGAGGGGAACCAGAAGTTACTCTTG
TAGCCATGTTGGTTTTGGTGGGTTTTGGCTGGCTTCTTTATAACAGCCTGTTTTAACAAGGTTTTTATGACCTGTATCTT
GTGCCAACCCCCTGTCTCATCCTGTGACAGGATGCCTAACCTCCTGGGAATGCAGCGCAGTAGCTCTCAGCCTTATTTTA
CCCAGCCCCTATTCAAGATGGAGTTGCTCTGGTTCAAACGCCTCTGACAAGACCAATAAAGATCTATGTATTTTCTTGGT
GTTTTTCAAGAGTAAGCCTTTGGCTGTACCAATCAAGTCTACTGGGTTTTGCTTTCTATTTCGTTACTGCTTTTAGATTT
ATTAAAATTTCTTCTATTGCCTGATGGTTAAAATTCATACACATAGACACCACACAGTATAAAAGAGTTATGAAAAAATA
TACACCAATGGGTTAAGAATGATTGTCTTTAGGTAAGTGAGATTGTCAGGCTTTTGCTTTGTTTTATTTTGTTTTTATTT
GAATATTCGTTTTCTACAGTGAGCATGTATTTTGTAACAATGAAACATATGCAGATTACTTGTAAATAAAATTATATCTG
GGAGACTATAAATTGCTAAGCCAAAAGAGATGCCACATTGTAGGTCTGGAAAGAGATTTGTTGCAGCAAAGAGCATTGAT
GAGCCTGACACTTATGACAATGGTCCAGTGAGTAATTTCAAGCATTTTAATTCCAGTGCTTCCTGGCTTAACAAACCTGC
CACCATTACTAATGCTAATTAAATAGGTTTCTCTGAGGTTGCCCAACCTGTTTTCCTAAGCCAGGAAATGGACTCGACAA
ACTCAAAAGAATCAAAAGATACAAATTTAAGAGGAAGAAAAATCACTAATTAGTGAAGTCTGCTTCCTATTCAATCAGGA
GTTTTACAGCTCACCAGATTACCTCTCATCCTTAAAGTCTGTCTGGTCCTCAGGTTACTGTTTAGTAACAGAATTGATGT
AAGAATTACTTAGAGCTCAGGCTGCACTATCAGACCGACTGGCAGCTATCCATCAGCAAAGCCACCTGTCCCTAAGATCA
TGTCCGTTCACTCTATGTAT
>chr10:80184108-80184247 
TGCTCCAGTCACCTTCCATGCTGTGGAAGCTTTGTTCTTTCGCTGTTCACAAAAAATCTTATTGCTGCTCACTCTTTGGG
TCTGTGCCACCTTTAAGAGCTGTAACACTCACCACAGAGGTCTGCAGCTTCATTCTTGAA
>chr1:245020717-245020994 
TTTTAAATTTTTAGTAGGAACGGGGCTTCGCCATGTTGGCCAGGTGGGTCTCAAACTCCTGACCTCAGGTGATCCATCCA
CCTCAGCCTCTCAAAATGCTGAGATTACAGGCGTGAACCACCATGCCCAGCCTCTCCCAGTCTATTTTAAACACTGAGAT
CAGGCCCTAAACATTTTACTTACCATCATCTTATCCATAATAGTATTTGTGCCAAGAATGTTATATTTCCCTGGATTTTC
TGCTGCATGTTTAGTAACCCAGGTAGTTTTTCCAGCTC
>chr5:60731181-60731750 
AACACAGACAAGTAACCAGATGGTAGTAATACTTTAAAAAGTTGGTCTATATGGGCTGGGAACCATCCAAATGGAATTTT
TAGTGTTTCGCCTAGGTACTTTAGATTTAGTACACACTAAATGAGTTTGAGTGTGTTTTACTACTGCAGTGGCTAGAAAG
AACAAATAGAGTATTATGTGGAATACAAATAATGCTTATTAAGCTTGCAGTTGATTCCTTCTGATAGATGTTCCAAATTG
CTGTCAGACTATATTTACTTACTCATAAACAGATGTGGTTTTGCTTTAAATCAGGATAACTATTCCAAACTGAGTTATGC
ATATTTTAAACAACTGTTACGGATTACATTTTAAAATTATTGTTGATTAAGAAGCTGATTTATTATATTTTATAAGGTTC
ATTTTTGGTGGTAGTTTTAGATGACAGAGAGCTTAGATTTTTTTTTAATTTTTTGAAATCTGATTTAAGGTGGGATATCA
CCAGTTAAAAATTATTTTCTGGTCTGTAGTCAAGAATTGATATTTAAGATGAGCAATTTGTTATAATTTTAAAATTTTAG
TCACTAGGCT
>chr5:148790467-148790838 
AGGTCGCCTGGGAGGGTGAGTTGCAAGAATCTGGGGAAAAGAGCCCAAGGTGGCTGCCGCCTGCTAACAGCTTGTCTAGA
CAGGCCCCATGGGGCTTCACCGCACATTGCGAGAGCTCTGGCCAGCCCCCTGCCCACTTGCAAAAGAGGCTGTTGGCAGC
AACACTTCACCACTAGAAACCTTTACTCCAATTCGAAACATGCCTTAACGCACAGTGTGAATTACCCACTCTCGTGGCCC
ACAGAGGTTGACTCATTCAGGCCCCCTTTTGTTCAGATGAGGAAACTGAGGCTGACTCCGAAGCCTGGGGGCTTTCAGAT
GTGGAGTGGGTCCCTGTGCCCAGGTGATGAGGGGACCAGGCGGGTCTGGAGC
>chr5:141138534-141138730 
GGAGAGGAGGAGGGAGCCAGGGAGGGAGAGAATATCTGACTTGGCCCCAGCCTGCAGCCCCTCAGACAGGACTAGGGAGG
CCTTGGTTATAATCCTGACACTGCTACGATCTAGCCACACGTGACACTGGCATATGACAACCTCCCTGGTTTTCTCATCT
AAAAAGAGGATAATAATAGTGATAACAGCCGGCATGA
>chr11:125560819-125561713 
ATAGAGAGGGTAGAAGCAAGGACAGCTTTTTAAAGAAACAAACAAACAAACAAAAAACCCCAATGATTTTGGCATGTTTT
TAGGCAAGGATAAATTTCTCTCTTATGTTTTTCTTTCCTCAAATTAATACAGAATGTCTACGTTATGGATTTGGGAATCT
CTACTTTTATTCATCTTTTTATCACTCTTTGCACCTTTATTTTTTCCTTCAGCTTCCCTCTCTTCATCTGTTTATCATGT
TTCATATTTCTCTTTTCTTTTTCATTCTTTCCCCTCTCTCTTCTTCCTCTTCACTCTCTCTCTTTTAAAACAGGAGTTAA
TGTCAAAATAAAGGATATTTTTATTATTTATATTATTATTAAATCCATTTTTTAAATTCCCATTTTAATTGTATATGCCT
ATAATTAGCTTATAACATTTTCTTTCTGATAAAAGTTTCAACAAGCATGTCTTTAATGCTCAGATTATTACATATGTTTT
AATGGACTTTTAAAACATGAGAATGAGAAAGGAGAGAAATGTAAAGCAGATGAGTCTGTCTAGGTCAGGATCTGGTTAAT
TCTCCCTGTACCTACACAAAAGCACCAACCCAAACAGAAACAATAACCAAACTCAAATTCTTCAGCCTAAATGAGGAAAT
TCAGTCTGGTCCTAATCAAGAGAGACAGGGAAAGACCAAAAATGATAAAGGCAGGACCAATGAGTGGAATTTGTATTGTT
TTAAAATGACTTTTATAATTTCTCCAACTCCAGTTGAACAATGAGAACACTTGGACACAGGGAGGGGACCATCACACACC
GGGGCCTGCCAGAGGGTGGGGGCAAGGGTAGGGAGGGCATTAGGACAAATACCTAATGCATGCAGGATTTAAAACCTAGA
CAATGCATTGACAGG
>chr3:13078015-13078185 
GACTTCAGAACTGCACTGTCCCCTCAAGCCACAAAGCCACCCAGGGTGCCCCCTGTAGAGCCACTCCTCCCTGGACTGAA
CTTCCCTGGCCAACAGATGAGGCCCAGGGCATCAGCGGTGTGGGGGGTGCCCGACAGCCCTGGATGAGCCCAGGAAGCTC
GGCCAGCTTCT
>chr5:61975113-61975382 
CGGCCTGAATTGGTCACATGGTCCCAACAAGGAAGAAAGGAGATGTGGGAGCATTTAGTGAGTACCAACCCACTGTCTCT
GCCACATTATTCTTTCCTCAAAATGGTTGTAACAACCTGGTGTGGTGGCTCATGCCTGTAATCACAATACTTCTGGAGGT
TGAGGTGGGAGGATCACTTGAGGCCAGGAGTTGGAGACCAGACTGGGAAACACCCCTATCTCTATTTAAAAATAAAACAA
AACTGGGCATGGTGGTGCATGCCTGTAGTC
>chr5:138991079-138991310 
TTTATTTCTTATTTAGAGATGGCGACATTCTTAGTGTGTAGACTGAAATAAATCACTATTGAAATGACATCAACGTGAAG
CTGCCCATTCCACTAAAGTTCTGAAATCTTTCATCATGTAAATAATTTCCATGTCTCTCTTTTATAATAAACCAATGATA
TAACTAGTGACAAAAATAAAATCCAACTGCTAGCATTGTCCAGAAAAAATTTACAGGTATGTTTATAATTGT
>chr6:72096829-72097742 
AAACATGTCTTTTGTTACCTTTGCAAAATCAAGACTCCGAATCCAGTCTAATCTGTCTCCTCCCAAGCAAAAAATCTTGG
GGAAAAAGCTGAAATGCTATTACCTGAAAATTTATGTAAGATTGTACATTTACTTTCCAACCAGTCTGAAGGCTGAGGAG
TTTGCAAGGAAAGCAAGAAAAAGTTAAAATGTCTAAACAAAAGCCTGACTGGCTCCAAATCTAGTTGCTTAATCACCAGG
GCCCAAGTGGGCAGTAAGAGACATCTGTGGGGTTGAAAGCAGCAGAACTTACAAACTTCAAACATGTGTTTCCCAATCAT
CTCTTCTGTCTCCCCAGAGGGATAAAAATAAAGCAACATTAGTTAAATCTTGAGGAGTGAGTAGTCACCTTAGAATTAGG
TCAAAAAAATGAAAGGTAAAATCAAATTAGCCATTTCTTTATCTTATTCATTGAATATTCAGAGTTTGAGGAGAGAAACT
GGAGTGCCTGATTGATATGCAACTTTCAGTTAACTACAGGCTTCATTTATACTTGATATTCTGGCCTGATTCATTCTGAT
AAGTTGACACATTCCAATAGGGTTGCTTGTGATAAAGGTTAACGCATTGCCCTTTATGCTTATTATGCTTTCTCTACAAA
GACATATTCAATAAATATTTATATTAATTTATCTTTTTGTTTTGAGACAGTTTATAGGGTCATATGAATGGAGTCAGGAG
ATCTATGTTTGAAGCTTGGCTCCACTTACTACTTGTGTGACCTTGAGTAGGCTATGAATTTTAGTATACTCAACTTTAAA
ACAGATGGTGGTGATAATAGCAACTCTGTCATTAAGATAAACCTCAAGTTTCTTATTTGACAAAATTTAATAGGTTCTTC
TTTGTGTAAAAGAATTTAAGGGCTATGTACCAGC
>chr5:127424537-127424967 
TTTTACTCAAGATGAAATGAGCTAATAGAAACAGAAGAAATTGGCCAGGTGCGGTGGCTCACTCCTGTAATCCCAGCACT
TTGGGAGGCCGAGGCGGGTGGATCACCTGAGGTCAGAAGTTCGAGACCAGCCTTAACAACATGGTGAAACCCTGTCTCTA
CTAAAAATACAAAATTAGCCAGGCGTGGTGGCGCATGCCTGTAATCCCAGCTATTTGGGTGGCTGAGGCAGGAGAATTGC
TTGAACCCAGGAGGTGGAGATTGCAGTGAGCCAAGATTGCGCCATTGCACTCCAGCCTGGGCAACAAGAGCAAAACTTTG
TCTCCAAAAAAAAAAAAAAAAAGAAAGAAACACAAGAAATTGCTTAATAGCCACTTTTACAAAAAGTGCAGCTGGAGGAC
AGGCACCATGGTAGGAGCCTGTTGTCCCAGC
>chr4:2777295-2778186 
ACGTGTTGGAGACCTCAACGGAAAGCTGACAAGGGAGGTTTTTCTTCAGATGCAGGTGGGATCCTGGATGTGGGCGGCTT
TCCCAAGGTCACAAATCCAGACTTCTCTGTCTTCACGAAAGCCTTTTATTTTTTCCTTTTTTTATTTCCTGTTGTCTTAG
TCCCTTCCCTTTCCTTACAGGAGAATCCACTGGACCATAATCTGTGGATGGCTTTAGTACAGGCTTATGCTCTAGCAAGA
AACCAGATAAATTGTTGAGTCTGTGGGCTAATGCCCCCCAAATGAGGAAACAATTCCACTGATGCCAGTGCCTCTCCATA
TTCCGAATAAGTCACCCTGGGCCGGGTGCGGTGGCTCACGCCTGTAACCCAAGCACTTTGGGAGGCCAAGGCGGGTGGAT
CATCTGAGGTCAGGAGTTTGAGACTAGCCTGGGGAACATGGTAAAACCCCGTCTCTATTAAAAATACAAAAATTAGCCAG
GCATGGTGGTGTGTGCCTGCAGTCCCAGCTACTCAGGAGGCTGAGGCAGGAGAATTGCTCGAACCCAGGAGGCGGAGGTT
GCAGTGAGCCAAGATCACGCCACTGCACTCCAGCCTGGGCAACAGAGGGAGACTCTGCCTCAAGAAAAAAAAAAAAGAGG
CACCCTGAAACCCCAGAGCAGCGTGGAAAGCTATCCTTGATTTTTTTTTTTTTTTTTAAGAGACAGGATCTTGCTGTGTT
GCCCATAATGGAGTCAGTGGCATGATTTCAGCTCACTGCAACCTTGGCCTCCTGGGTTCAGATGATCCTCTCACCTCAGC
CTCCCAATTATCTGGGACTACAGTGGTGCACCACCAAGCCCGGCTAATTTTTTGTAAAGACAGGGTCTTGTTGCCCAGGC
TGGTCTCGAACT
>chr3:64934250-64935263 
ACTAAAAATACAAAATTAGCCAGGCGTAGTGGCACATGCTTGTAATCCCAGCTACTTGGGAGGCTGAGGCAGGATAATTG
CTTGAACCCAAGAGGTGGAGGTTGCAGTGAGCCGAGATGGCACCATTGCACTCCAGCCTGGGCAACAAGAGCAAAACTCT
GTCTCAAAAAAAAAAAGAAAAAAAAAAAAGAGAGAGAGATAGTGCTATAGGGAAAAAAAAAGGGCAGTGCAAAAAGGATG
GGGAGTGGGTGGGAGACTGTGGACATGGCATCTGTGATGCAAGTTTCCAATTCAAACAAAGTGGTCTGAACAGGCCTTGA
TGATAAAGTCACATTTGCAGAAAGAAGGGAAGACTTGTAAGAGGTCTTTATGCTATGCTATGCCATGCCACGTTCGGGCT
GCCTCCTTAAAATGATTGGATGGATGAGTGAGTGAATAAAACTACTATTGATTAAGCACCTACTATGTCTCAGGGGCTGT
GCTAAGCACTTTATCCATAATTTCTAATTGAACCCTATAAGAATAAAGTAATCTTCATTTTTCAGATAAGGAAATTGAGA
CTCAGCAAGAATAAAAAAGATTGTCCAAGTTGGGCACAGTGGCTCATGCCTGTAATCCAGGCACTTTGGGAGGCTAAGGC
AGGGGTATAATTTGAAGCCAGGAGTTTGAGACCAGCCTGGGTAACATAGCAAGACCCCATCTCTACAAAAAATTAAAATA
TTGGCCAAACATGCTGGCACGCACCTATAGTCCCAGCTATCCTGGAGGCCAAGGCAGGGCAATTGCTTGAGCCTAGCAGT
TTGAGGTTGTGGTGAGCTATGACTGTGCCACTGCACCCAAGACTGGGTGACAGAGGGAGACTGTGTGTCTATAAAAATAA
TTTTTTAAAAAACTGAGATTGTTCAATATCAGTTAGTAAGTGATGGGACCAGGATTTAAACTCCATTCCTCCAGCTCCTT
AGCCCCTGCCCTTTTGATGACCACAAAGCTTCCATTCTTTCTTGGACTGACAAA
>chr15:40545112-40545667 
CAGTGGGGCCTGCGAGCTGGGGCCGGGTGGCCGCGCCGGGTCGGAGTGTGGCTGGAGAGGGGCCGCCCCGGAAGCGGTGC
TGCGCCCAACGTCCCCTTCTCCCCGTAAGCCCCGCAAGGAGCCTGCCGCCTCTTGCACCTGAGCCAGGAGTTCAGTCGGG
AGGCGGGCGCGGAGCGGTTCCCAGCGCCTGGACGTCAGCCAGTCGCAACACCCGCGGGAACACTTGCTACATTTGCCATA
ATGCATTTCTGATCTGTTTCCGCGCAGGCCTGCGGAGGACTGGCCCAGCAAGGTCCCAGGTCTTCCCTCTCCTCAGCGCC
TAAGAGAGAGGCCCAGTGCGGGTGAGGAGTCGCGAGGAAGAGGCGGAAGGCGCCGGAAGGTGAGTGAGCGAGCGGCCCCC
GGCCCTAGAGCCTTCTGCACCCATTTTGAAGAGCAGGCAGGGAGGGACAGTGGGCAGGCAGGTGGCCCTCCTGGGCTGGC
TCCTTCCTGGTACTGCTAGGCAGCGGAGGTGGTCCCTTCCAGGTGCCGTCTCTCGATCCTTAGTGGGTGCATGTTA
>chr8:130764880-130765435 
ACAACTATCTGCACAAAGAAAAGCATCAACATAGAAGTAAAAATAAAGTGAGCAATCACAGTACCTGGTTTTAACTTCAT
ATCATTGGATGAGGCATTGAAGAGGGTTGGAGAGATGGTATGAAATGATGGTAGCAACCCCTCACTCCTCGCAGCACAGT
AGCCTACCATTTCGGAAATTTCGTACTCTTGGGAGAGAGGGAGAGCAGAATGACTGGGTAACTTTACATTGAACTCAGTA
CTGCCTTGTCATAGCAGAGAGCAGAGCCAGGCTGGGCTCAATCAGTGCCAGTGCACGAAGGGAGCATTTGAACAAGACCC
ACTCAAAGAGGAATTGCCCATTCCTTCTTTCAGAACTCAAGTTTCTTGGCAAGCCTTGCAAATGCCAGCCAAAGAGCTCT
GGAGTCCTAGGTAAACTTAAAGGTCAGTCTAGGACAGAAGGACTGCAATGTTTAGGCAATTTCTAATGCTGAGCTAGGCT
CAGAGCCAGAGGACTAGAGTGACATGTGACCTAAAGAGACACCAGCTGGGGTGACTAAAAAAAGGTGCTTGCGCTA
>chr13:47350402-47350984 
ACATTTTCTCACTATATAGTTCACATGTGCAAAATATCCCTAAAAACAGGAAGACTGCTCAGATCTTCTGCATAAGTTAC
GTAGGCAGCAAGCTATGCACAATTTCTCCTTGTGCTAGCTCTAATTCCATTCCTTTGCTCCTCAGGAGAATATCATGCCG
TCTGAAAATGGCTTGATAAATGACAGGAGGTCAGTATTTGCAGTTAAATGGCCTTAGTTCCAGTTCTGGTTCCACCACTT
ACTAGCTATGTGGCCTTAGATAAGTAGGTTACTTCTCTGAGCCTGTCTCCTCATTTGTAAAACAGATGGATAGGAAAGAA
ATGATATCTCATTTGGCGGTATAAGAATTAACAATGAGTTAATGCTGTGAAAGCATTTTACAAACTAATGTACCACATTA
CACACTGATCTAGATTTGAACATTTACCATCGTAATTACATTTTAGATCAATGTGCCTGACACATTATCCTTAAACATGG
ATAAAAATTTATTTAAAAATCATGACCATGTATAATTTTCAGTGCTCATTTTTCACTCTAAAATATTTTAAATTATATTC
TGAAGCTTATGAATTTTTCTTAA
>chr2:42426417-42426660 
TCTTCACTCCTTAAGGAGGAGAGCAGCTAGGATGTTCACGTGGATTGGAATTTGCCCAGGCTAATGGTGGCTGAAAAGGT
AAATTAGATAGTAAGATCAAAACTTATATGTAATTTGGAGAGTGACTGAGAAGTTGATTGATGATAATGATGAATAATTA
GGTTAGTTGTTAGATCCTAGTTATAAGTAAAGGAGGAAGGTTTTGCAGGAGACTTTTGGAGTAATCATATGTGTGCTGCA
ATAG
>chr19:56887561-56887817 
CTTTAATTTTTGATCCTGTTGATCAGTCTTCCTGTAATGCCATTTTGGCCCCTGCAATTCCCCATAGTACATGTTTTCTT
AAGCTCTAAATCTGTTTCCTTGCTGCCTTCACTTGACCCTCTTATTTTTCCTGTTTGCTTAGCGATCTCTTTAATCTCAA
AATGTCTATATCAGTGAGAATTCATACCCTATCTGCCCCTGATTATATGATTGATTTTATTGTTTCTATATTATGTCAAA
TTGTTTCTGCAGTAAAA
>chr2:72013098-72013287 
AGCCAGGCTGAGGCCGCCTCCTCCCCTTGAAATTAAGGCCACCCATAAATCCTGGAGATGCCCATTTGCATATCCATCTG
CATACATTTGCCCCTTAAATTGCCTGCCTTGAAACACCGCATGGAAGTTGGAGCCACTGGGACTGAGAGTCTCCATTGTC
TCAGCTCCTGTTGTAGAGGGGAAACTGAGG
>chrX:133509520-133510412 
GAAGTGATTTTTTCCATTCTAGAAATTTTCTTTATCTTAAGCCAGCTTTATAGCCAGTGCTAGGATTGTATGGAAATTAC
ACATTAAAGATGTCTGTACGGGATTTGATTTATACTGTGCCATCCTTTCAACTGGCCAGGATGACCGGGAGTAATGCTGA
ATACATTATTATGGTGATTTCAGAGTGCGTACTATTCATTGCATAGTAGTAAAGAAACTAATTTAGAACTCAAAATATAA
TAGCAAATTCTGATGCTATTTATGAATTTTGGTATTTTGCATAGTTAATTCTAAAAATTTGGGCAGGTATACTCTTGATA
AAGCAACCGAACACAGATACTTGCCTGAGCAAATGCAAACACACTTCCCTTTTGTTTCTTTTGTTTCTCTGTTATGTCCT
TTTTTTTTCTTTAATCCTAAAAGTATTTGCTGCCTGTTTTCAATCAGTTTCACGGTTTATAGCCAGTGCTATGAATACAG
TACTATGGTAAAGTATCCGTTGTCATTTGGACGACTGAGATATTTAAAATTATAGATAGCATTAAGAGTTTGTTAAACCT
ATCAAAGCAGAGACTGTCAGGGCCTTTGAAGTTGTGTTAAAAAGAAAATTCTAGACATAAATGGATGAGAAGACATGTTT
TCTTTGTGGCTTCAGGTGAAATTTTGATTAAGTATCTGAATTTTATATTGAAAAGCACTGAATAGTTTGTAGATATTACC
TTCCTAGCATACAGCTGCTACTGTTCTTGTTGGTGAACGAATGCTTCTCAGCTGCAATGTAGTGTTAGACAATTTTTTTT
CAACATAGTATTATGAAACTGTTCAAATGTATAGACAAATTGAAACAATTTAGTAAATTAATTTTAAGACAAAAGTTTGA
GATTTTTCTTGAT
>chr1:206090411-206090611 
GTTTTTCTCTCTTTAGGAGTCCTCCCTCACTTTACCCTGTTTAACAAAAGACCTCACACACTTAGAAAGAGGATGGAGGC
AGGCCAGCTTCAGGACATGCTGCACAGGGAGGACTGACTGTCCCAAAGAGGGGGCTCTACACCCCTCTGACAACTCCACA
ATAGACCAGCTACACACAAATGCCTGAAATAAGGAAGTCCA
>chr10:71163679-71163876 
TAGCTTCTCTTGAAAGATTTAGAAGATCTAGCAACAGTGGGCTCCCATTATCATGTGGCAACGTTTGTCCAGAGCTGAGT
AGTTCTTGTCCCCTTTGAATGCCTGTCCTCTCCAGGTTGCCATGGCCCCCACCATTCCCTATTAGCTCAAACTGAGGGTG
GAAGTCAGTTGCCTTTTATCATCACATTTGCAGTTTTT
>chr2:158287095-158287819 
ATCAGGTCAACGACTTGTTTGTAGGTAAAACCTTCTGTGCTCACACCATTGATATTTGCAAGGACATCACCTGGGAGATG
CCAAGAAAAATGAGTGTTATGTTGGTTAGTTAAATAATCCCTCCTGACATGCAAATGAAACAAGCAGCTCCAAGTCTTAA
AAACATAAAGGAGCCAAGAAAACTCAAAGCAACAAATACATCCTGACCTTCACTCTCAAAACATTTTATTTTCTTTCCAT
TTAAATGATTCCTAACATGAGCAAAAATTTAAGTTACCAGCTTGCAGGCCAGCACAGTGAGCTGGGCTGTCCTCCTGTAT
TTTGCATATCAAAGTGAACATTTCCGAGGAGCAGGCATTCTGATTCTGGGGCCTGTAAGACTGTAAAAATTAAGATGATA
TATAGTTACTATTTAACAACCTCAACATCTATTTGCCAAAATTTAAAATGATGTCAATTATCATTAAGCAGTATAATAGG
TAAGTTCAAAGGACAAAGGATTTCCACTATAAACTAAATCAAGGTATCAATTTTGCAATTCTACCAGACAATCTGTAGCC
AACTCCATTCATAAAGACATCTGTCATGAGAAAGAAAGTGAAATGAGAGTGGCTCAAGATTTTATATTTTCAAGCCCAAG
ATATCACCTGATGCTATCACGATTTATTTTTAAAAATTGAGTTTCTCATTTCCCAATGGGATAAAACAACGATGGCCAAG
TGCAA
>chr10:42799104-42799255 
CAATTCCATTCCATTCGGGTCCATACCATTCCATTCCATTCCATTCGAGTCCATTCCACTTCCTTCGAGTCCATTCCATT
CCATTCAATGCCATTCGAGTCCATTCCTTTCCATTCCATTCCATTCGAGACCATTTCATACCAATCCATTCC
>chr12:104425392-104425601 
TGCACATGTCACACTGACCACATCTGTAGACATCTTGAGTTGTAGCTGCAGATGGGGACCAGTGGCTCCCATTTTCATTT
TAGCCATTTTGTCGCCTGCACCCACTCCCTTCATACAATCTAGTCAGAATAGCAGTTCTAGAGCACAGGTTCTCAGTCTA
AGCTATGGAAAAGCTCCCCTTATCCAACAGAGTTTAAAAGTAGTGACTTG
>chr10:112661697-112663061 
CCAGCGTGGTTCGTTGATAGCATCTCCCCTGAATGGTGGGTGACAAAAAACATGACCACCATTTGATGGGGGTGGTGAGG
CAGGTAGTTAGGAAAAGTAGGAACTGGCAGGCTAACATTTCCTAAGATTCCTACTTGTCTCAACGGCCAACAGCTGGTTT
CTACTTTGTGTCTAACAAAAAGAATCCTATGGATGACTGACTACACAGCTGCAATTGGTAACGAAGTAATACAATAGGTG
AAATTGGCTCTTGCAGAACAGAAATAGAGTTTCAGTTTACTATTTTCCTCTAATACCGAGATTCTATATGCGAAAGGACC
AACAATATTTAACTATTTGTTATGAACATCCCAGCATATATGCCATTTTTGCCAGTGACATTTGCTCCAAGTATTACAGT
CAAGATTCTGCTATGCTGTGTGTTCAAGGTGTTCTGGACTAAGCTGTAGAATGATCCCTTTCCAAACACAGATGCTTTTC
TAGACGGTCCCACCCACTCAGTGATTCACCTTGCTGATGCAACCTTACCATGCATCTTTCACAACATCACCCCCACAGAT
TTATTATTTATAAAGTGGTGAATCTGGCTTGGTGCCTGCCTTTACCAACCACTGCAAATTAATTATAATCAAGTGAAGCT
TCTTCTGGTTTTTGTTATTCCCGCTCCACTACTTTGACATTCCTAATAAAAGCTTCCTACTCTGTATTCAAGTCTCTTCC
TCTCTCTTGCTCAGATTCTTACTCTGGAACGTCTAAGTTCCTGAAAACCTCTATCTGCTTTCCAGAACTTTGTCATCAAA
CTTCACCCCTATACTGCTCTAGCAGGGAGAGATGATGAAATAAGTAATGGACCAGGAATAAAGCAACTCATCACTAAATG
GAATGTGAAATAAATACAATACACAATTTCCTTAGACTGCACAGCTTCTCCTACCATATTCTTTTCTTTTTAGGCCTGCC
AGTGGTACCTAGTGATCACTGCCTTTTTTTTTTTTTCCAGGTTAGGATGAAGGTTACTAGCATTGCAGACCCCCTGATTA
GCCTTGAATTGAACTATCAAAACCACCACCTAGCCTCTCCATTAAATACATCACAGTGAAAATATTCATTATGATCACAT
TTCTTTATTTGAAGCAAACCTGACATGATACGCCACTGAAAGGGAGGACATTATAGATGTTGATAAATGTGAAGGAAATA
CATAGGAGCTAAGGATTTTTATATGTATCACCAAAATGCTAAAGTGGTAGATAAACAACTCTTAGCTGTTATATAGTGTA
AGCAACTCCAGCTACTCTGAACTGTCACTATCCTTTGTTTTCTCTTAGTCTGATAACTCTTTCACATCCAAAATCTGGCC
TGACA
>chr13:54058973-54059329 
AATAGAGCATTCATCCTAGGGGGTGATAAAAATGAGAATGATTAAGTTGGTCTGCAGGTGATAGATCCCGGACTTGATCC
ACTAGTCTGTAGATACAATTTCAAGTATTTGATCTAGAAAAGATATAATAAAAGTGGTGTTCAAAATGATTAAATGGCAA
CTACTGCATGAGCTGGTGATATGATTTGGATCCGTAGTGTCCTCACCCAAATTTCATGTTGAAATGTAACCCTCAGTGCT
GGGGGTGGGGCCTGGTGGGAGGTGATTGGATCATAAGGATGGTTTCTCATGGTTTCCCACCCTTGGTGCTGCCGTAACAA
TAGTGAGTTCTCATGAAAATTGGTTGCTTAAATGTAT
>chr2:30973891-30974158 
CTGGCCAGAGCTGTTCTCCCCAACTCAAGGTTTACACTAAATTTCTACAAGGGAAAGCCCTGAAGCAGGCTGCCTTACCA
GAATCACTTGGAAATCGAGTGGAAATTTTGCATCTTCTGCTTTCAAATTTGATGGTGTGACAGCAACTGTGACGCACACG
ACAACATTGGTGCCTTCCATTGGCTCTTGCACAGAGAAGTTGAATTGAGCATCATTCCGAGGTCCTCCTGCATCAGAAAG
AGCTGTTACTAGAGCTCAGCTCCACTCC
>chr6:154762798-154763353 
TTAGTTTTTATTTAACTGTTTTCTCTCAAGTGACACATAAAATAGCAATCTGAATAGAAAGAGAGAAGGAATAGATTAAA
AACAAAACAAAACAAAAATTGACAGTTAACATCCCTTCTGAAGTCAACTAACAGCTTTCATACCAATCAAATCCTCAACC
ATTAATGTTTAATCTCAGTAAAACACAACCTTTAGCACAGTTTCACTCTTCTCTAAGCTGAGGTTAATTTGTTCCTGCTA
TTAACCTTTTAAGTTAACTGGCAAAGGAATCCTAAAATCTACCACTGATCGAGGACTCCTTAAGAGCCGGTAAAAATGAT
ATGAAAAGAACAATGGTTCCTTTTCCTAAGACAAAGTACAGCTTCCATGCAGCTTGGACTCTATCTACTCTTGCAGGGCA
GTAAAAGGCACATCTCCAACTTACCGGTCCAGCCACGCCAGCAGGGCCTTGGCGGCGCCGATGAGCTCCACCACCGAGGT
CAGGAACTCATTGGGGGCCTTGCGGGAGGTGTTGCCATCGTAAGCGGGACTTTTCCGTCGGCTACTTATGTAATTC
>chr6:44148096-44148351 
CTATATTGCTTCAAAGACATGACATGACCCCCAGAGCACCCCACTAAAACCCCCACCTCCCTCCCCCTGGTAACTCTTGA
GCTTTCAATCATTTTGCCCAGGGAATTGGATGAAGTCAACTATGCTGAGCAACTCCAAGAGGTGAGGGGAGACTGTAGGG
CTGGGGGTTGGAAGGAAGCTCCTGGGCCTGTGAAAGAAGTTTTCTGACCAGGTCCCTTTCCTGCTCCCCGGCCCCCAGGA
AAAGGTCTCTGAGGAT
>chr10:6249198-6249722 
AGACCAGCCCGGCCAACACAGCGAAACCCCGTCTCCACCAAAAAAATACGAAAACCAGTCAGGCGTGGCGGCGCCTCCTG
CAATCGCAGGCACTCGGCAGGCTGAGGCAGGAGAATCAGGCAGGGAGGTTGCAGTGAGCCGAGATGGCAGCAGTACAGTC
CAGCTTTGGCTCGGCATCAGAGGGAGACCGTGGGGAGAGGGAGAGGGAGAGGGAGCTGGAGCTTAAAAAAATTTTTTCAT
AGAGATGGGGTCTTGCTATGTTGCTCAGGCTGATCTCGAACTCCTGGCCTCAAGTGATCCTCCCACCTTGGCCTCCCAAA
GTGCTGAGGTTACAGGCATGTGCTACCATTCCCAGCCTCCCTGAGGTTTATTGCTGAAGAGGGTGTCTAGGACCCTGCTT
TTTATAGACAAAGAACAGTAAAACAACAAAACAAAAATTACTATATCAATAAGCTGCATTATATTCTTGCCTTGGAGGCA
CCTTAACGGGATGCCCTGTTGCTACATCAACATGATGGTAAATGC
>chr1:226333420-226333707 
AATTATATTTAAATGATTTTATGTATTTTAATTCAGTAGGTGCCAATTTGAGTTTATAAAATCCTTAATTTTATTCTTTG
TGCAGAAAAGTTTCAATTTGAGATACTCTATGAAGCCAAAACAAAACAAAACAAAACAAAAAACCTGTATTTTGCTACTA
GTAGTATGAATACCAAATAAAGATACAAGGATTCAAAGTTTGTGGAAGTTCCTGAAGAAAAATCTCTGAGGTGTTCTACG
TATCTTGATACTTCAATTATCAATTAGTTTTGAACATTCTAGTTTAAG
>chr11:117185259-117185520 
TCACAGATGTGCAGGATCAGATTCAAGGTGACACGCACCAGCATACACAGAACCACAGGGCTGCCCGGGCCCGGACTGCC
CCACAGAGGCGGCAGATGCACACAGAGGTCAGCCACAGCACCCCACATGGAGGGCTGCTCACCCACAGAGGTGCAGAGGG
TGCCACCTCCACCAGCCACCTTGAAGGTACCTTGGAGATTGTCAGGAAGGATGGGGAGGGCATAACAGTGTTTTCTCTGT
AACTCCCCTCTCCCCCGCCATG
>chr5:60706044-60706461 
CCGGTACTCTAGTGCTCAGCCCCACATTGACAATTGCACAGAATTTAAGTGTTCTGAGTTTGTGAATAGTATTGTAATAA
TGGATGTATTTCCTTTTTTTTTTTTTTTTTTTCAGACGGAGTCTCACTCTGTTGCCAGGCTGGAGTGCAGTGGTGCGATC
TCGGCTCACTGCAACCTCTGACTCCCTGGTTCAGGCGATTCTCCTGCCTCAGCCTCCCGAGTAGCTGGGATTACAGGCAC
GTGCCACCATGCCTGGCTAATTTTTGTATTTTTAGTAGAGATGGGGTTTCACCATGTTGGCCAGGATGGTCTCGATCTCC
TGACCTCGTGATCCACCCACCTTGGCCTCCCAGAGTGCTGGGATTACAGGCATGAGCCACCGTGCCCGGCGATTTATTTC
CTTTTTAAACCATCTGAC
>chr3:88207500-88207930 
AACTTTTGAGTTCGTGTAAAGCACAAATAAGGCTGCAATTTCTGCACATAGTTTTGAATCAACCTTAAAAATGTAAAATC
TTTTTGATAGTCTTGAGATTCTTGAGGATTAATGCTATTTTATTTCATGTTTATTTCATGAATCCCTAGATATGGGCACA
CTACAGCCTAATATTGGAGTGAATGCATTAACGAATGAGCAAAAACAACTTATATACTGTGTACAAAAGGCTTTTCCGCT
TCTAGAGTTTATCTTTGGTTCTTCTCATCAGTGTTACTTTTTCAGTCACATAGTTTCTTTGAATTTCATACTTGAATACG
CAGAAACTTTTAGGCCCCCAAAATAACTCAGATTTGTGAGGAGAAAGATACTGACTTTAAAAGCCCAGGATCAGTAAGAG
ACCCTGAGATTCCTGAGGCTACCTGGAAAAC
>chr10:119235861-119236582 
AACTTACTCTGAGGAGGAGCTGCCATTCCAAGCAGTGGGAAGTATGTTTCAGAGCTCTGTGGATGGCTGCTATTTTTCTC
AGGGTCAAATCAGGACATCCAAATACCTGATTCTTTGCTCAGCCACCCAAGAAACATCTTCTGCACAACAGCGTGTGCGT
GTGTATGTGTGTGTGGGTGTGTGGGTGGAAGGGGGGGCATACCTCCAGCCAGTCCCTATAAACCCCTCATCTCACACATC
TTAATCCACAAAACCTCCAGGATAACCAAAAACAAACAAACAAACAAACAAACAAAAAAACATGGGTGGGGGTGCAGAAC
CACTGTTGGGAATGGAGTTCTAAAATGGAGGCTGAGTTTCCACACACAGAGGAAGTAGGTGGAAAATTTGACAAAACTCT
GGAGATGGCTGGCAGAGACCCAGGAAAAATTAAATTATCTCCAGATTTGAGTTTTTCTGGTAGAGGCTTAAAATCTCCTC
ATCCCGTTGCATGGGGAGCACAGCTGGCAAAGGAGTGTTGTCCAACATTGGCCCCTGCTGGATTCTCCACTTCCTGTCCC
TCCACTTCCTGTCTCTCTGCTTCCTATCTCTCCATTTCCTGTCTTTCTGCTTCTTGCCTGACTTGCCTCTCCTTAAGTAT
CCTAACCCGCTGCTCAATGCTCTGGGGCTGGCCTGGGAGTCCAGATGGCTCTGGGTCTCAGCCCCAGTAGAGTTGGCTCC
TT
>chr12:96402087-96402318 
GCTTCAGTAAAGGGTTCTATTTTAGTACATATATGAAGAAGCTCCTCTTTAAGAAGCTTCATAGAAAGTGAACAAAGAGC
AAAAGTGCTTCGATTCTTTGCACCACTAATAGTCAGCAGCTGGTCACCCAAGATCATTTTAGATTTACCTGGTATGTGAA
ATTGCCATATTGGAAGCAGTATCTTATAAATGATTTAAAAGGAAAAGAAGAAAGGTAAGATGCAAATATTTT
>chr15:62554138-62554645 
GAGACAGTAGGCAAAGAGGGCAGCAACAGAAGAGCCATGATGCATGCTCCATGATCTGGGGTCCCTCCAGCTGAGACCTG
GGCCCCCCAGCTCCCCATTTGCCCTTGGCACTGGGTGCTCCTAGCCCCTTTCTTCAGGGCCCCAAGGGGAAACTGGAGCC
CAGATTGGCAGAGTGGAACCAGGAGACCCTACTGGACTCTTAACTATTTCTCAGTTATTCTATTGAGTTGATTGTTTGTT
AGATAGCTGGAGTCCAGGGTACAGTTACCTCTTGATAACAGCTCTGAAATGCACGCAGAGAGGAGGAGCTGGAGGAGGAC
TGTGGGGAGAGTCAGAAAGGGTAATCATTAGGGCTGGGAGCTGTTGGGATGTCTTAGCGGGCAGAGGGTCATCCAACCCC
CACTGTGGGAGGAGGTTTGAGGGCTGGCCCAGAGGGCCCAGGCCCTCTTACGTCCAGATTCTTCAGGGTAGCAGATTGTT
AGAAATGAAAATTCAGAGTCGTAAGGAA
>chr2:70080317-70080667 
AATGGTATTCTCAGCACACCCCCTGAAATTGGCACATTTAATTCAACATATGAACTGGAACCAATGTTGTTATTTTTAAA
CTCAAGAGATATAAATCCACTGTCACACACCTGTTGTATAAATAAGTGAAGTTAACTATTAATTTTTTAATGAATTTACT
GCTTTCTTGTTTGCTTTGCTGACTCTAGGCAGGTGCCAAGGGAATACAAAAAATATATGAGATAATGTGGAAATTCTTTT
CATTAACTTGGCTGTCTTTTTACAATTTTCAGGAAAAAAATATTTTAGTGGGGAACACCTTCTGGTCTACAGAAAACCTG
TGTTCCATGTGAAGCATGGTTTGAGACATAA
>chr8:110308798-110309457 
CCTAAAAAGACCAAACATTATACATTAATCTCTTCCTCTTCACTGATCCACACACACAAAATAAATATCTGCGGTGTGGT
GGTTTCTCTCCTTTTTAAGAGTTGGAGTCTAATTCCTCTTCCTTTGATGTGAGCTGTCCTACTGATTCAGTTTTAACAAA
AATATACAGTAGATGTGACAGATGGCATATGACTTCTAGAACTAGGTCATAAAAGACTTTACATCTTCTACTTCACTCTC
TCTCTTGGATCACACATTCTGAGGGTGGCTAGCTACCATGCTATGAATATGCTTAAGGTAGCCCCATGGACAGACCCACA
TGGGGAGGAAATGATGGCTCTTGCCAACAATCAGCATTCCATGAGTTAATCATTTCGAAAATGTATCCTTTAGTCCTAGT
CAAGGCTTCAGATGACTGCAGCCCTGGCTATCGTTTTGGCTATAAACTCATGAAAAAATCATGAGCCAGACCACCCACCT
GAACTACTCCCTGATTTCTGACCACAGAAACTGTGTGATATGGTAAGTGGTTATTGTTTCAAGTCACTAAGTTTTGAAGT
TGTCGTATGACAGAAAACTAATACAATGCAGTAATCTAGTTTTCATTCTCTTAATTTTAGAGTTAAAGATCAGTATTTTT
AACTCACTAGTTAGAAATAC
>chr2:74084683-74084816 
CCTGAGAAGGTTGTCTGAGTGAATTAGATGAAATGTGGTGGGTGGGTTATTTGGTATGTCATCTATAACCATGAGCTAGG
ACGGCATGCGCTTGCCTGGGCTTAATGCTGTTACTTTCCATTAGAAAAAGATCA
>chr7:7265076-7265279 
GCAGCTTACATCTGCTTATAACCAGGAACTGGAAGAAACACAATACAAATATTCCCTAAAATTAGAAGAAAACTATAGAG
GGTTTATTGCAAGTAAAATTCTACTTAATAAATTTATTTTTGTTTGTTGAAAAGCATATGGAAAACACTGTATGGGTTAA
GTCTTTAGCAGTGTGTTTTTTGTGTTTAAGAATTTATATAGAGA
>chrX:53172702-53172999 
TGGCTGGGGTGTTGAAGGTCTCAAACATGATCTGAGTCATCTTTTCTCTGTTGGCCTTGGGGTTCGAGGGGCCTCGGCCA
ACAGCACCGGGTGCTTCTCTGGGGTCATGCACAGCTCGTTGTAGAAGGTGTGGTGCCAGATCTTCTCCATGTCATCCCAG
ATGGTGATGATGCCATGCTCGATAGGGTACTTCAGGGTCAGGATGTCGTGCTTGCTCTGGGCCTCATGGCCCATGTAGGA
GTCCTTCTGGCCCATGCCCACCATCACACCCTGGTGCCGGGGTCACCTGATGATGGAG
>chr19:52828845-52828984 
AAAGAACAAGACTGTGTCCTTTACAGCAACATAGATGGAGCTGAGGCTCTTATCCTAAGTGAATTAATGCAGGAACAGAA
AATGAAATATCCCATGTTCTCACTTATAAGTGGGAGCTAAACATTGATTACACATGGACT
>chr11:113105200-113106213 
CCATGCTTTCTGTCTCTATGTAGTTGGCTATTCTAAGTACCTCACATAAGTGGACTCATATGGCATTTGTCCTTTTGTGG
CTAGCTTATTTTATTTCACTTAGCATAATATCTTCAAGGTTCATCCATGTTGTAGCATGTGTCAGAATTTCCTTCCTGTT
TAAGGTGGAATAACATTCCATTGTATGTCTATGCCACATTTCATGTATCCATTCATCAGTCAGTGGTCATTTGGGTTGCC
TTTCGGCTATTGTGAATGATGCTGCTGTGAACATGGGTAGCCCAGGTATCTGTATCTGTTTGGTCTGCCATCTGTATCTG
TCATTTGGGTCTGCCTTTCGGCTATTGTGAATGATACTGCTGTGAACATGGACAGCCAGGTATCTGTATCTGTTTGGTCC
CGACTTTCAATTCTATGCATATGCCCAGAAATAGAATTGCTGGACCAAATGATAAATCTACAGTTAATTTTTTCAGGACC
CTCCCTACTGTTTTTCAGAGCGGCTGCACCATTTTAACAATAGACTCTTTTGTCATCCTTCCCATATTATAACAGCCAGC
ATGGAGGGCATCGTCACCATCGTGGGCCTGAAGCCCGAAACAACGTACGCCGTAAGGCTGGCGGCGCTCAATGGCAAAGG
GCTGGGTGAGATCAGCGCGGCCTCCGAGTTCAAGACGCAGCCAGTCCGTAAGTAAAGCCAGCTGCCCCCCTTTTCCCAGC
CCACCTTCTTCTCCCTGGGGGCAGTGGGGAACCCTGAGCTGGCCCATGTCATTGTTCAGACCACAGCTTTTTGTCTTTCA
GATCCCTCTGCTCCTGGAGGCCCCACCTCCTAGTTCTCTGGTTCTCAGTGACAGCTAACACACAGTCCCTTCATTCTCTC
TTTCTCCAAGGGGTTGGGGACACTGTCCTAGTAGCCGGTCCAGCTTGTTAGAATAACAGTGAAGGGGAAGGCACCAACAC
ATTATTAAAGGAAGTGGGGAGAAAACCAGGAGTGAGTTGTCAAAGGATCTGGGA
>chr12:52840933-52841516 
GGGGCCTGAGAGCTGTGGGACTGAGAGCTGGCGGCAGCACTTCAGTGCTTGTAGCTCTTCCTGCTGGAGGAGGAGGTGGT
GGTGTACTTGATGGTGGAACTGCCGCCTCCAACAGAGCTGAGGCCACCCCCAGTGGCTCTGCCGCTGCTGGAACTAAAGC
CGCCTCCAACGCCAAGACCACTGCCATAGGAGTAGCTGCTTCCTCCACCCAGGCCTAAGCCACTGCCGACACCGCTGGCA
CCGCCATAGCCACTGGAGACGGTGGACTGCACTACAGCTGTGGTGGGGAGGGGACAAGGACACAAGAAGCCACAATGAGT
TCATCCTGCCGGCCTGAGCCCAGTCAGGAGAGTGCAAGGGCAGGGGAGGAAGGCAAACAAAGGTACTTACAGATGTTGAC
TTGTCCAACGCCTTCGCCATTCAGCCTGTGGAGAGGAACACAGGGAGGGTGAGACCTTCCCTGGACGAGCATGGGAAGCC
TCAGTGGGTGGGAAAGTCCATGGGAAAACTTTTAGTTTTCTCCCAAGAAGAGCAATTATGGCCTTGGGCAGTGCACCTTA
AAGTTGTGCTCAGTGCCAGAACCT
>chr10:72360046-72360148 
CTTTCCAGGGCTCCTAGACCACCCAGAGTTTCCCGCGCCTTTTCCAGCCCCCCACCCCTAGCCCCAGCTCTCACCTGTAG
AAGCGGCACTCCACCGTGTCAGT
>chr8:67996698-67997562 
AAGTTCCCATCATTCAGCTACATTGTGAGAAATAAGGCACAAAATGGTGATTTTTATATCAGTTTATAAACTACAGTCAA
ATTTTATTTCATCTATAGTGCTCATAGCTGAATCTTTAAGGAAAGTTTTGGCCAGGCGTGGTGGTGCATGCCTGTAGTCC
TAGCTACTCGGGAGGCTGAGATGGGAGGATTGCTTGAGGCCAGGAGGTTGAGGCTGCAATGTGCCATGATCACGCCACTG
CACTCAAGCCTAGGTAACAGAGCGAGACCCTGTCTAAAGAGAGAGAAAAAAAAAAAAGCCAAGTTTTATTTTGTTTAGAA
ATGATAATTTTTTAATACTATAGTATTATGTGTATAGTAGGACTAAAAAAGGGATGAAGCTTCAGATCTGAATACTCATC
TAATGTCTATGCTTCTTGACATAGTATTTTATTATTGAAGGTTTGAAAAGTATATAATTTGATTTTTGATAGCTTTGTTG
AGATATAATTTACACACCATAACATTTACCTATTTAAAGTGTACAATTCAATGGTTTTTAGTATATTTACAAGTTGTACA
GTCATCATTGTCATCATCCCTAAATGTAATTTGATTTTTAAATTTTGTGTAAGGAAATACTACTCAAATTCGAAGTTTTT
CTTCAAAAATTAACATCCATTTACAGAGTTTCTGTTTGGGATGATGAAAAAATTCTGGAAATGGATAGTGATGATGGTTG
TACAACATTGTAAATGTACTTAATGCCACTGAATTGAATGCTTAAAATGATTAAAATGGTAGGTTTTATATTATATACAT
TTTACCACAATAAAAATTAATATCCATTTTTATGAAATCAGAAGTGGTTTAACTTTAGAAGTTTT
>chr14:100607997-100608755 
TGGACATGGCCCAGCCCAGGCCGGCTTTTCCGTCTCCACTGCCTGTCCCTTCACCTGGACACTCCTCTCCCAACAGGAGA
TCCTAGAGGAGGTGGTGAGAGAGCTCCACAAGGTGAAGGAGGAGATCATCGACGGTGAGTGCAGCCCCACCGGGGAGGGT
GGCACCCAGGTGTGGCCGCAGGACAAGGGTCCCTGTCACCCAGGCTGGGGGCCTCCAGTTTTGAGCTGGAGCCCATACTG
CACTGGGCCCTGTGAGAGATTTCATTCTTACCATCTCTAGTTGAGGAAACAGGCTCAGGAAAGCTGAAAGCTAAGTGGCT
TGCCTAAGAATTTGTAGCTCCCTGGTAGCATGACACCCGAATCTGACCTTCCACATCCCCGGCACCTTCCTGGAAGACCC
ACGTGGGAAGAGCATGGAGGGGAGACCCCAGCATCGTTCCAGAGCCAGGTCTGGAGGAGCCACCTGAGCTGCTGTCATTC
CACCCCCTGGCGGTTTATACTGCCTTCTTGATACTGCCACCTCCAGTCACTGGTGTTGGGCTTCTGAGGTGACCACTCTG
CCTTCCTGGGGGTACAGGAAGACCAAGGTCTACAGAAGCACCTTCCAGGCTTGAGCTCGTTCACAGCCTGCCTGGCCCTG
GGCTGGGGAACAGGCAGGGAGCAGCCTCTGGCTCCAGAGCAGGGTGGGTCTCAATGCATCACATCCGTCCTTCCGGTTCC
CAGCAGAGCCTTTGAATGCTCTGCCTCAGATCTGCAGCC
>chr13:53745187-53745787 
CAGCCCAGAAAAAGGACAAACCCTCTACTCCCATAGGAAAGACAAATAATTTGGGCAGCCCGCAGTTCTGGCCAGAGCTT
ATCCTGGGTTGTGTAACTTCAAGAGGCTCACTTTCAGTCAAGGCTAGTTTGAAATTGGTCTCCATTTGCTTTTTATTTCA
TGCTTTGAATTGTGAGTCATTGGGGTTTAAGTGCCCTTTAGATTTCTTAAAATGGACAAGCCATAAAACCAGACCAAAAC
AAAAAAACAAAAGAACACAAACCCCCCAAAAGTGCCTTGTCTGATTTGCAACACATTTAGCCTTTTGTGGAGTAAAATGT
GCTTCGTTAGTAAACAGCAAGTGAAGATTTATTGGAGTTCGGTAATGAAGGCATCAACAAGTGGCTAGAGCAAATATTTT
TCTGAAAACAGCAACCATATTCTGTTCTGTTTCATACTAGGTGGGACTGTAAATCTGCAAAGGTCAGAAAGCAGCTTCCC
TTCAGGCTCATATGAAACGCTTGCAGATGTCATATAGTACCAGTTTTAGTTACAATGTTACATAGCAAACAAGGCCAAAT
TGTGGTTTAATTCCTGCATGTGTGTTCTTGATTTGTGTTGA
>chr5:12748420-12748671 
GTTTAAATGTGATTGCATTGCATTTATAGATTATTTTGTTCAATATCTGTGTGTATGGTGGAACTTTTTTTAACGTGTTA
GTAACATTTAGCTATTTTTCTGTAAATAGCTTACATATCTTCAGAGAAAAATATTATGAAATACCTTCAGTACAAATGTT
TTATAATATTTGCCATTCCTATTAATATATGAAACTTGAACCCTCAGATTGTGAATTGTACACATATAACATAAACTGTT
AGGATAATTACT
>chrX:133508689-133509485 
GTTGGTTCTTGAATGCTCTCTCTGATGTTTCAGGTTATTTCTACCTTGGTGCTTCGCAGCATCTTGGAAAATCAGAAATG
CATTGATTGCTTCAGCTTAACTAATCTAGCTTTTATTTTTTTTCCAGGCATTTAAATTATGTATTTCACGCTGTTATTGT
TGCCTCTTTATTTCTGCTTTGTAGTATTTTCCATAATGCGATGTTTCTTTTAAAGAAAAGCCTTCATTGTTGCGTGAAAG
CATCAAACTTTGATCTCCGCATGGCCTGAAAAACCTTTTAGACTAAAATTAAAATGCCATATAGCTGTGGATCATTATGA
ACCCCTTAGTATTGGTCCTTGGAATGCCCTTATTCTGCTTAAGTAGAGACCACAAATGTGACAACATTAGATAAAAATCT
GTACTTTTATGATAAAGACATTTTTGCTAGGAGTCATTGTTTCCATGATGTTCTCCACTTCATGTTTTACAAGGAGACTA
AAAAAATTACCAAGATATGCGCAGATGTATTATTTGAATTTTAGTGGAAAAATCCATTTAGTCATTGCACATTGGGGAAA
GTTTTTAATTGGTTTGGTGCACTTTTTTTGTGGCTCTTCTTACTTTACAAATTAAATTTAAGCTGATTACAGAAAAAATA
CACTAGAATATTTTTTAATGCAAAATAAAGTGTACCTTTTTTCTCTTTTAGATTTTTGGGGTCTTTGATATCTAGAAAAG
CAGGTTCTCAAAATTAGGATGAGAAATTAGCCTGTTTATAAATTGGAAGAGGCAGAATTAAATATAGACAGAATTTT
>chr14:61095389-61097106 
AGTTCTCTGAATAGTGGCCTTAGTAAGATTGGTGTGATTTTTGAAATATTTCTTGATATGGTTCTAGTTCACCCACCAAG
TTAATTTCACGCATTTGCCATTCTTCTAGCTGCCTTGGAATTCATATGTGAAATTGTTTTGGATCAGTATATTAAAATAG
TTCAATGAAACCCCATTCCTTATTTATCAGGATAAAGTAAATTGATTTAAATTACATTGTTTTAGGTTTCTGACCCCCAA
GATTTCTCTGTGTGTCTGTGTTTTAAGCTATCATTTCTCAAACACCTACTATTTGCTAGGCATTAGGCCTACCCTTTAAA
TACATTAATAGGAGAAATGTTCCTATCACTCACTGTCCCTTATACTCCTGAACATCATTCTTTCATCTATTCAAAAAGCA
TCCATGAAGCACCATCTAGGTATTTGGCACTGAGCTGGGCACTGGTCATACAAAGATAAATAAAGTGCACCCTCTCATAT
GATAGATACCCATCTTCTTCCTCTATTTATCTTCCCTCAGATGCCATCTATGCCTTAAAACTTAGACAGAATTATGGACG
AGAAAATAAAGAACACAAAGGGAAATTAGGTTCAGTAATAAACAGGAGTAGGGGAATGTCCAAGAACAAAAGTTTGGAAA
AATATAAAACCGATCAGACTCTCCTCAGGTGCTCCATATGGATCAGGTCTTACTAGAAATCTCTTACCTGGGAACTTTAA
ACAAAGGACAGTCAGCCTCTAATATCAGGATGACATCTGGCAACCTGAGAACACTCCAGAGACATTTATTCAATATTCAG
AAAAGAAAACTACATGTCTAGGTTCTTTATAAATCATCAGAGTCAAGGTTTTCTTGTTGAGGGGAGGAAGAAAGAAAAAG
GAATGATAATGCTACCTTCTGAAGTTGACCAAGACAAAGTCTCTAAATCATCACAAGCTGATCCTATCTAAAGTATGGAC
AATTTGAAAATCCATGAGATATTTTCCAGATTTTAGCCCAAGTCCTAGACCCCTTGAGGTTTAACTAATGTGCTAAACTC
GAAATGATACTTGCCCCTCTAAACCCTTTCTGAACAAGACTAGAAGGGGTTTATTGAGAGCATAATTACTGCTTCTGGAA
ATAACACCAGAAAATGTTTTTTAAAGGATAAATACTGAGGTGTTTTGAGTGGGCATCAAAGGTGGCAGTGAACTTCTGCC
AAGAACCTTAAAAGGCAACCACAATGCAGTAAACTCAGCCTGTTCTGATGGGTTATCTAGAACCTTAAATGTTTTTTTTT
CTAGCCACCCTGAACTCTTAACAAGAAGATGACAAACCACAGGTTAGACAACTGCAATAAAGGATGTTATTTATTATGTA
CAAGTTACACTCTTAATAAATTATCTTTGCCAACATGCTGAATACAGTAAGGCATTCAGGCAGCTGGTGTACTCTTTAGC
AGATCTCTAAGATATGATTCTACTAAAAATATAGAAAGAAATTTTAAAACATAAAAAGATAGAAATAGAACCCTGATGGC
CTGAAAGCTTTTGTGTACCTTAACAGACCTGTAATTTACTAAGGGGTGAGGGAAAAGGTTGACTGAAGCTGCCTGCCTAA
TCTAGATTTACAAACTGTTTATAAAATTGGAGCAGTCAGTCCAATAAACATTATGCTTTCTGTACTGCAAATGGCCAGTT
TCACTGCATTTGAAGTAGTTGTTGTTTTATGGGAATGT
>chr14:100437660-100438048 
CCGGCGCCCCGCCCCCACCCCGGCCACGCCCCTCGCGCTTCCCTCAAAGCCCCGCCCCTCAGCCCCGCCACTCTCGTCCG
CCCCGCCCCTCGCAGCCTCAAGCTCAGCGCTCCCGGAGGCGCGGACGGTGGGGCCCCGCGCCTTTTGTGTCGGGCTTTGA
CCGCCGCGCGCGCTCATTCACCTCAGCGGCCGCGGGCGGAGGGGCGCACGCGCGCGCAGTCCCCTCGGAGGGCGGTGGGG
CGAACAGCAACGCGCGTACCCTAGCTCTTGGCTGCTGTGCTGAGACTAGCCCGCGCGCCCGCGCGCCTCTCCCTCGAGGA
CTCGGAGCCGCCCGCGCACTCGCCAGGGGCCGCCGCCCCGAGTCTCAGGCGGACGCGCACGCGTTCCCG
>chr4:76860277-76862683 
ATTACAGGCGTGAGCCACCGCGCCCAGCCTGGATGCACATTTTATCATGCCCACTTCCCGGTCCAAACACTGGCTGGCCC
TATTAGAGCAGTGTTCCCTGTCGCCCCAGCCCTGGTGGACACAGACACTTCAGCCACGACACACATGAAAGGATAAATGC
AGGGCGACAAATAAGGGCAGAGATGAGCCACTGCCAGTATAGAGCTGGAAGGCCACTGAGTTAACTAAAGGGTCCAGATG
AGAGGAGGCTTAGTTTCAAAAACTTCCTGGAAAAGTACGTTTTGAGCAGAATTTTTTTTTTTTTTTTTTTGAGACAGAGT
CTCGCACTGTCGCCAGGGCTGGTGTGCAGTGGCGCGATCGCGGCTCGCTGCAACCTCCGCCTCCCGGGTTCAAGTGATTC
TCCTGCCTCAACCTCCTAAGTAGCTGGGATTACAGGCGCCCACCACCACGCCTGGCTAATTTTTTGTGTTTTTCGTAGAG
ACGGGGTTTCACTATGTTGGCCAGGCTGATCTCGAACTCCTAACCTCGTGATCTGCCCACCTTGGCCTCCCAAAGTGCTG
GGATTACAGGTGTGAGCCAACGCGCCCGGCCTTTGAGCAGAATTTTAAAAGTACGCTACCTGGATTGGGGAAGAGAAAAC
CCGGGGCTACACGTAGAGGGAAAGTTTAGTGTTGAATCGGAGAATCTGCTTTCCCTCTCGAAGCCTACGATGTGCAGCTC
AGATTTACCCAGAGAGGCAAAGAGGAAGCGCTGGAGGTTTCTAGGCAAGCAGGCACCGCCCTGTTTTTATCACACGGAAA
ATATGTCTCCTCCCGCTAGTCTGTGTCGGGGGCCCCCGCAAGCCCCGCGTTACTCCGCGCGGGCTTGGGGCACTCACACG
GAGGACTCGTAGGCCAGGTTGACCAGAAGGCAGTCCGCCAGGCTGAGGTTCATGAAGTCACACATGCCGCGGATCTCGCC
GGTGAAGGGCTGGGGCAGGAAGCGCTCCAGCTCCAGGACCACTTTTCCGATTAACACGTGCACCCACTTGGGGACTCTGT
CCCTAGAAACAAAAAGCACAAGGGCGTCTGACCCGCTCAGAGGTCGGCGGCGTGCGACTGCGTGTGCACTGCGAGCGGGG
CTACATCCTTAGGGCGTGAGGTCTCAGGGCCACTGCTCCCCAGTCAGTGGACCGCCCAGGCGCGGCGTCACTCAATCTGC
AGCCTCCCGGGAGTGGGGGGAAGGGGGCGGGGGGAAGGCGGCGGGTAAGAAAACTCCGAATGGGGAGGGCGAGTGAGGCT
GGTCCCAAAGGGGCAAGCTTGGAAGGCCCGCGAGGCCCGCAAGGAAGGCGCGGGTTGCCCCTCCTTGGTAGCTATGCAGC
CCGGGCGACAACTCGCGCGCCACGCTGACCCGGAATGGCTCAAGGACTGGCGTGCCACGGGTGACACCGAACTTGAAAGC
CGAACCTGCCGCGCTGGATTCTCCCCAACCCGGACGCTGCTCAGGGCGGCAGCCAAAACCAGTTCTCCAAGGGTGGCGGG
GAGTAAAGCGTCCCCGTTTAAAGCACTCTGAGCAGCGCGCGTTTGACTCCGACCCGCAGGGCCGGTGTCCCCGCAGACCC
CGTCCAGGGCCCCAGCTCACCCGATGACTTGCGCCATCGCGGCGCGCACCAAGTCCAAGTCGTAGTGCCGCAGCACGGGC
AGCCAGCGCAGCTCGGGGACCGAGTCCAGGCTCACGTTGAAGCGCGGCGCTGCTGGGGGCGAGGCGGCTGACAGCCCGGC
CCCGGCCAGCAGCAGCAGCAGCAGGGACGGAAGCCCCGGGCGCGCCTCCCGGTCCGCGGTCCGCATGGCTCGGGCTCCAG
CGGCCGCAACTTGGAGACCTGCAGCCGCTGTCGGAGCCCGGGTAAGCCGTGGAGGAGGAGGAGCTGGGGCTGGGCTGCGA
TCGCTGGAGGTGGGGCCCGCGCACGACCCGCCCGCCCCTGTCACCGGCAAGCCGGAGCGGCGACACCTCCCGTCCCCGCC
GCGCATCCACTAGCCCGCCCCGACTCTCCATCGGGCCTGGAGGTCCCTGACCGCGGGGCCGCTAAGGGTTGGGGCTGCCG
GCAGCCGGCTTCTCACCAACTGCCGGTTCCAGCGCACCTGCTTGGGCCGAAGGAGTGTAGGCTGCGGCCGGGAGGGGCTG
TAAGATTTTCAGTAGCGAAAAGGTGTCAGGAAAGACTTTTCAGTTAAACTTTGTTTGCTTGTTTGTTTGTTTGTTTGAGA
TGTAGTCTCACTCTATTGCCCAGGCTGGAGTGCGGCGGCGAGATATCCGCTCACTGCCAACTCCGCCTCCTGGGTTCAAG
CGATTCTCCTGCCTCAGCCTCTCAAGTAGCTGGGATTACAGGCGTCCACCACCATACCTGGCTAATTTTTGTATTTTTGG
TAGGGAC
>chr8:29728385-29728861 
CTGTGAAACCTCTTAGACTCAGGCAAACCCGGAACATTGATCTTCCTAGCTTGGGCTGGTTCTGTCACACTAAGAGCTGG
AGGTCAAGATATTAGGCAACAGGCCAGCCCCAGTACATACATACTGTAGAGCCCCAGAGCCCCAGAACTTATCCATCTAC
ATGAGTCAGGGGAAGAAAAGACTACACCCTTCCTCCAGGGCCCACTGCAATGGGAGAAGTTTCTGGAATACTACTACTAC
TGAAGTATTACATTAGGTGACGGGTTTTTTTTTCTTTTCAGTAGTTCAGAAGTTCTGAGGGTCTTGTGGTTTTTTCTCAT
CATCATCCTCCCCTGGTTCTTCTGTTTCATTTGAAGAGGAGATGATATGATTGAATGGAACACAAGGAAGTAAAGTGATC
TTCCTCGTTTGTTTTTCAAAAAGCTGATGCCTCAGAGGAAAAAGAAAGCAAAGCCCTGTACCCTGACTCGAGCTGAG
>chr5:60666378-60666693 
TTATTTTGGACATTTAAATTTGTTTCCAAGTTTTCATTTTATGCATGAGGCTCAGATGGAGTGTCTTTGTGCATGTGGAG
TAAGCACTGCCCTTCACTCTGCCCGTATTTTCTTTCGCCTTTAATATAGACTTCCAGAAGAGGAAATGGTGGGCCAAAGG
GCATGTTGGATGTTTTTATGGCACTTTCTATGTATTGCTAAATTGCCTACCAGTTTCACACACCAATTGCCAGCAATGGA
TATTAGCATAGTTTTACAATTTTTTTTTTGCCAATTAACAGCAAAATAAAAAACTAAAGAACCCCTACAAGTTACC
>chr15:70416026-70418778 
AATAACAAAGTGCTCCTTGATGTTGAGGATTGAGCTAGGTAAGTATCTGGCACAGAGTGGTGCTCACTAGGAGTGAATGG
ATGAATGAATGAATGAGTGTGGCTAGTGGTGGGTTGGAGTGGGGGAGGATTAGAAGTATGGAGAGGCAAGATGGGGACGG
AGAGGAAAATAGGGACTCTCCTTCTTCCTTTGCCCCTCCTTATCCTTAGCCCCAAGGCCAGGGGTTTTGCCCACAAAGCA
ACCACTATCCATGATGTTGCATGGCTGGTCAACGAGGGATGGATGTCTGTCTTTGCAAGCCTTTGACATCCCCTGAAAAT
GGTGATATTGTCTATTTTTAACAGTGGAGAACCCCATCGATGAGTTGCCAGGTGAGAATATGTCCATCTGCTCAGCCTCC
CCAGCTGGACCACTGTGAGGGTCAAAACTAGACAGTGGATGCCACAGCCCTGGCTTCAGGGTCTCTCAGACCTGGAAACA
AATCTCTGCTGCTCCACTCACTTGGACAAACACTCAAGCTAAAGCAGGGAGATCCTCCCTGCCTCTCAGGATGATCGAGT
TTGGTTCTGTGATGAGCTGTATATGCACACCAAGCAGCTCACTGTTGAGCTCAGTGGTAGCCAAAGCCAACAATGTAGGT
GCCTGGGACACCAAGCACGAGTTGCACCCTTGGGTCCATGGCCACATGGAATGGGAGGGAGGTTGCCTCCAGCCAACTGG
TCACCTACCCAGTCCTCTCCATAGACTGGCATGGGAGTTAAAAAGGAGGGCTGAGAAATGTGTTCAATGTTTAAAAGTCA
TTCCTAGCCAGGTGTGGTGGCTCACACCTGTAGTCCCAGCAATTTGGGAGGCCGAGACGGGAGGATCACTTGAAGTCAGG
AATTCGAGACTAGCCTGGAGTTTGAGACCAGCCTGGCCAACATGGTGAAACTCTGTCTCTACAAAAAAAAAAAAAAAAAA
AAAAAAGAAACCCACAAAAATTAGCTGGGTGTCATGGCACACACCTATAATCCCAGCTACCAGCTGCTTGGGAGGCTGAG
GCATGAGAATCTCTTGAACTCGGAAGGCAGAGGTTGCAGTGAGCCGAGATTGCACTACTGTACTTCAGTCTGGGTGACAG
AGTGAGACTCCATCTCAAAATCAATAAAATAATAAATAAATAATAAATGTCATTTTTTACATTTTGGTACCCTCTAAATT
TCAGTACCAGGGACCCCTTTGCCCCCCATCCTACTTGGGACTCCTGTGCAAGTTATTTAATGACAGTTTCATCCTTCATG
TTGTCTCTTCAAACCCGTCAAAAGCAGGGACTGAGTTTGGGGTGTGTCTGGGTCCCCAGTGGCTGGCACACCATAGGTGC
ACAATTAATACTTGCTGTTGGTGGTGACAATGTAAGGGATGGGGGTTTAGAACGTGGGAGGGATCAGAAGGACCTCATCT
CATGAGGAATCAGAAATACTGATCCTGCCTCCTGTCTGTGCCCAGAAGGTAGAAATATTGAGAGAGAGAGAGAGAGAGGA
TGGGAAAAGCACCCATGAGAGAAGTGAGTACCACCTGGCTGGTGCTTCCACCATCTGCCCAGCCCTCTTGACTGGGACAG
GGGGTGCATAAGGGCTAACCAGATATGAACAGATCCCTGAGGCAGGGTGTATTTGCTGAAGGGTGGGAGGAGCTAGCTGG
TTAAGGGATGGCATGGGGAGAGGGTGCTAGGGGAGCATTCTAGGGTAGAGCCCCAGGGTGGGCAAACTCCAGAGGGGCAC
AAGGTAACCTCTGCCTGGGGAGATTCCTCCTTCCCTCAGCAGCCAGCATCTCTTGGGGCACTGCAGAGAGCAGGAGCCCC
CAAGCCCAAGAGACTTGGGGCATCTCAACCCCGCTTCTCACAACAAGTGTGATTTGGGCAAATTATCTAACGAGATATGG
CTGGAAAAGGCTTGTCCCTCCCATGTGCAAAATCCCCACTGTCTCCCCAGTGCCTGTGCCAGGCATCTGTGGTCTGGCAG
CTGTGAGGATGGTTTCATGTGTAATCTATAGGTTCTTTCCACGCCTTTCTGAAGCTTGGTGAATGCCTGCTACCTTCTTC
TGTGATGTGACTCCACGGTCAACCAGAAATGACACTTCACATTCACTCATGTGCTCACTTGCTCACTACTCAAACTTTAT
TGAGTTTTTCTATATCCCACAGTGCTGGCCACTGGAGGTTGGATGCGAGTCCCCACCTGCCGGGTGTTTACAGCCCCCTG
AGGGAGACAGACAAGCAAATGAACCATGACCACACAGAGTGATCAGAGCTCAGCAATGAGACTGTATCCGTGGGTCAGCA
ACACTGCCTGGAGGAAGCATTAAGGTTTGAGCCCAGAGAGAAGAGAAGATACTGAGGTTGGGAAGAGAAGCTTCCATGTG
GAGAGGGGCACATATGCAGGTCTGGAGAATCACAAGTACTTCAGCAAGGCCTAGCAGAGAGCTGAGGGGCTAGGTGGTCA
ACGGCCTCACATGCTGGGCTTTATTCTGAGGGTAACGGGGAGCCATGGAAGAGTCTGGAGCTCCAGAGTGAAATGTTCAG
AAAGTGTTCTTTTTCTTTTTGGCTAGAATAATAATAACTGAGCCAACACTGGTTATTCTGTGGGAAAACACACAGATCAT
TGCTTAATAGAAGTGGTCTATTCGGAAGAAAAAGCCTGCTGAAAGGTGGGATCCAGAGAAAGAACCAAACAAAAGGCCAA
GCAAAAGGTGGTGATGACATTGGTGACCTCAGG
>chr11:9740222-9740351 
TGTTATCAGTAGTTTTTAGGATTTATAAATTTGAAGTAATACTTCTTTCCAATAATCCACTTACCGTAATGATCATTTGC
ATTTTGTTTAGAGTGTTTTTTAAGAAAGATTTTTTTTTAAGCCTTAATTA
>chr21:28929575-28930242 
TCCAGTGCTTACTACCTGTTTACTACCTGTGTGGCCAGTGTCTCAATGTCCTCATTTCTAAGGTGGGATAACAATATCTA
CATCACAAAGGTTATTTTGAGCTTTAAATAAGATACAGATTTTTAAAGTGTTTAACATAGTACTTGGGATGTAGTAAGTG
CGTAATAAATGTTAAGTATATGTAGATATTTATTTATATATCTCCTAGAGAAAATTCCCTGCCCCAAAACATGTGTTTCT
AATCTAAATAACTAAATAACTAGGTGATAAATTCCTGAGTATAAGATTAGAAGTCTGCTGAAAGGGGAAGGAGATTGTGG
AGAGGACTCTGTTGAGTGTCATCCTCTATAATAGTGTGACCAAAGAAGGCTGTCTAAACTGTGCTTCACATAGAATTTTC
CAGTTCTATCTGACATTCCAAAAAGAGGGGTCAGAAATGAGGCCCCAAAATAGCCTTGTGTATGTGTTTATGTTTATAAA
TGGTTGATTTATTACATAGTAATTGGTAAGTTTATGGAAGTATGTAAAAGATATACACAAAAGGCAAATCCACTTTATTG
TAAGTTGGACTGACTTTTATTGTGGACGTTCAGTGTTGATCTTTCCTAGATTGCAATAATTCTACCTGTGTGACATCTTT
TCTATCTGTACAAGTTGAAACAGTGTCA
>chr3:113798126-113799716 
CACCTGTAATCCCAGCACTTTGGGAGGCCAAGGTGGGCGGATCACCTGAGGTCAGGAGTTCAAGACCAGCCTGGCCAACA
TGGTGAAACCCCATCTCTACTAAAAATATAAAAATTGGCTGGGCGTGGTGGCGGGCGCCTATAATCCCAGCTGCTAGGGA
GGCTGAGGCAGGAGAATTACTCCCGGAAGGTGCAGGTTGCAGTGAGTCGAGTTTGCGCCATTGCACTCCAGCCTGGGCAA
CAAGAGTAAGACTCCCTCTCAAAAAAAAAAAAGAAACTATGTGCTTTTTCAAATATCTCATTAATCCTCACAACAATTCT
GTGGGGGTATATATTATTTGCTCTTGTTTTTAAGATTAGATAACTAAAACTCAGAGAAGTTAAGTAATCTTTCCAAAGTG
ACACAGCAGATACATAAATGACAGAGCTAGGATTCAAGCCCCAGTTTTTCTGGCTCCAAAGCCATATGTTCTTTCTGCTG
CATGTTGCTGTCCACTGCCTGCCACTCTAACCATGATTGGTGTTTTTCATTATTACTATTTTTTTAGTGCCTTGTTCATT
AAAAGGACTTTCTGATTTCCTTCCTTGCATTGTCCTCATGTCACTGTTCTTATTCTTACTTTTACAGGCTCATATCTGGT
GTTAGTCGGCCAGATGAGGTGCTCGAGTGTATTGAAAGAGGAGTGGACTTATTTGAGAGTTTTTTCCCTTATCAAGTAAC
AGAGCGGGGATGTGCCCTGACTTTCAGTTTTGATTACCAGCCGAATCCTGAAGAGACACGTAAGTCTTTTGAAGTTTATC
TCTTATCCTTAAGTTTCTTCCATTTCCTGTTAATTTTTGGCTTGAGTCACAAGACAGAAATATGTATATATAAAGCCAGT
CTTTTACAAAACTACATCTCTGTTTCTTATCTGTGTGCTCTGGCATGTTGGCACACAAATCCAGGTACTTAATACTATAC
ATGTAGCTCATCAATATTAGGATGTGATTTTATAGTGAAAAGAACCAAGAAAAACAAAACCTCCTCTGTTAACAGCCTGA
AAAAAGAACATTCAGAGTGAATTGTGATGAAAATCATAAGAAAACCTTTGAACTGCTTGGTAAAAGTTAACTTGTTTTCT
CACAAAAGAGTTTTTGTCTTTGCTTTGCAAACCCTATGCTATTAAAATACAGGGAGACTCATGATCCTCTGATCCTAGTG
TTACTTCTTGCATTTTTTTTTTAATACACCAGGCTTTGAAAGCTATTTTCCTTTGCTAATGTTGCTTTGAAGGACTGCCA
TTTTCTTTTATTATTTAGTTATCCAGAAGTTAAGAAAGTCAGTTTCGGATTCTAACACTTACCTGGAGGTAGAAAAGGAG
CTAGGATACAGACTTTGGGCTGGAGTTGCTTGAAGTAGGTTTTCAGGAGAGTGTCGCCTGCCCAGTCTTCCCTCTGGCCT
TCAGAAATGACCTTTCCTTTCCTTTTCCTGCTGTCCTTGGAACTTTTCCTTAACCACATCAACCTTACATTTGAATAGGA
CCAGAAACTTCCTTAAAGGTTCATTTTATTCCTCACAGGTAACTAAAATTTCATTCAGATGTTATACTTTT
>chr4:4614171-4614638 
CTGGAGTGGCTTAAAGGTACAGCCTCCGCAGCCCTCCAGAGCAGCTGGATCAGGAAGCCCAGTGTCGGTGGGGTCTTTAC
TTAAGCAGACAGAATAGTTATCCTCAACACGTGACATGTGTCTAGCCCCCACTGTGTCTGCTCGCTCCAGCCAAGTGCTT
GCAAAGTAATTTTATTCCAGGTTTGGGTCCTTTTATGAATGAGTAAACGAGCTTGGCAAGGTTGAATGACCTGCCCACGG
GCACTTAGCCAAGACGCAAGCCCCATCTGCTTGCTTCCACACCGTCTGGAAGCCTCACTGGCTGGGTTCAAAAAGGGAGG
GGCCAGGCACAGTGGCTCACGCCTGTAATCCCGGCACTTTGGGAGGCCGAGGCAGGCAGATCACCTGAGGTCAGGATTTT
GAAACCAGCCTGGCCAACGTGGTGAAACGCTATCTCTACTAAAAATACAAGAATTAGGTGGGCGTGGT
>chr19:47466977-47467232 
TGTTAATTTTTCTATCTCCCATGGGACTTAATCGGTGTCCTCCACGTAGTATGCTTTAATAATGGTTTATTGCTGTGATA
CTGCTTCACAAATGCCAGCAGATGCCATGCTGTATCATCAGAGATGAGATTATTTTATTTATTTATTTTTAATTTTTTTA
TTTTTTGAGATGGAATCTTGCTCTGTCACCCAGGCTGGAGTGCAGTGGCGCAATCTCGGCTCACTGCAATGTCCGCCTCC
CAGGTTCAAGCAATTC
>chr5:172076748-172077291 
TAAGGCACAGGACGGTGACGTCACCTGCCTCAGCCCAGTTCTCATACCTCCCTGTGTCCACCCAGCCTCAGAACTTTCAG
ATAGCGGCAGGTGTTTCTGAGCAGAGTTTGGGACAGCCATCCCAGGACCACAGACCCAGCAAACTCATCCCTTCTTCTCC
TTTCATCTTATTACCAGGACTCAGGGCCACCCAGAGCTGGCCGCTAGCCTCACTTCTAGGCAAGGGGGGGAAAGTTCTTT
AATGACTAAGCCATTTGGGGAAATGGGTGGGGTCGAGGTGTCTTGGGCAGTATTGGCACTTGGCAGAATGCCCACAGCTA
TTAAACAGTGTATTTTGTTTACATCCTCAACATTACACATTGTTTATATCACAATTGCATCCCTCAGGCACGTATTTTCT
TTCCTTTTGCTACAAGGATGGATTTATGAGATGGGTCTGCGCTGTACTCCGTGTCTCCATTGCCAGGTCTGCCTGGTAAC
TTTCCAGTCCAAACAAGCAGATCTCCATGTCTCAGAAAAGCTTCCCTTCCCTTAAAGTTTGGTC
>chr6:98846202-98846435 
ACTCCCCCACCCCACCCCACCCCAACTTCAGTGCTAGTCTGCTTTAGCTCCAGGACCTATGCTCTATCTGTTCGGTATAT
ATTCTTCAGAGGATTTGGAAGGAATTATTTTTTCTCTTCTCACTTTGTTTCTCTTGACTCTGCAGGAACCACTTGGGTGC
CCAGCTGCTGTCCATTCTCTACACTTATCCCACCTGATGGAAGGCTGTTAAGAAAAACATCACTGCAATGCCTA
>chr11:70272100-70272261 
TTCAGGGGCTATGGACCCACAGTTCTCAGAGATTGAGGGCCCAGGACGCTTTGACACTTTGACCACTCGTGAGAACCCCC
AAGATGTTGATGTATTTGATGACATTGACTATATTAGAAATTAGAGGAATGTGGCCCGGCACAGTGGCTCATGCCTGTAA
TC
>chr20:3801187-3801458 
GGGCCGCGCAGCCGCCATTGCTCTCCTGCCACGGAGGGGAGCGCTTGGTGGCAGTCCGCGGGCCCGGACGGAAGGCTGAG
GCGACGCCTCGACGACAGCGGACCGGAGCTGCAGGGGCAACACATTCAGGGCGGGGTGCCCCATTTAGGCCTGGCTGACC
GGAGTAAGAAACTACAACCCCCGAAGTGCCTTGCGCCTCAAGGTTACGGAGGCAGTGACGTAAGCTGTCTTGACCGCTAC
CATTTCTCTAGTAGAGGCGGGACGCGGCGGCG
>chr8:29634573-29635298 
AATGAGCAAATTTAAAATCTCTTTCAATTTTCCTTCTCTACACTACTGGATCATTTGCCTTTGTGTTATCAGCCATGCTA
AGATATTCTCCATTCTAACAAGATGTATTTGAGCCCATTTGAAGCACCAAAAAGTTTACTATTGATCTCTGTGTCATTTT
TCATAGGGCAAATTCAAAATAGGTTTTATTCGCATAACAAACCACCACTTTAAATTGTGAAGTAGTCAGAAGTAGAGATT
TTATAGTGTTATGTGTTGCACCATGGTTTTAATTTTTTATCTGTGTTTAAAAATTTTGCCATTTGATTCTATGATTTGTC
AGCAAAATACCATTATATGATATTTCAAATATATAAAACATTTTTAAAGGAATTAAGAAAAACTGAGCTTGCCTGGGTTG
TTTGTTAAAGCAGCTAATAGTGGTGCTGTAGTGATGCTAGTGTAGCAGTAGATAGCATATTTTCTTGATTTATTTTTGCA
GAAGTAGATATGTCTTTCTATGTTTTACATAAACCCCACACACAAACATACCATGGGTATATGTCCATACTCACAGGCCC
ACACCTCACCTGCTAATACATTATTCAGTCTTTCAGTTCCTTACAAATGCTACATTCCTCTCTCCATTATCTTTCACATT
TAAGTTAAACAATGATTAGTCATTTTGACTGTGGATAATTTGCCTCTTAGTACAAATATATTTTCCTCTGCCAAGTATGC
TTACAA
>chr12:95541004-95541573 
AAGTAGAGGTGGGAAAGTCCCCACATTAACCATTTGACTTTGTTTTTAAAATAAAAATATTTTCCCAATGAAATTATTCT
TCCCTCTCTATATGTAGACCCAGTGATACGGTATATAATCATCAGTGGTGCATAATCATCAATGCAAAACTGTAGAAAAC
ATAATTGAAAGCAATCTTTTATGTCTAGTTTCCAATCTCCTTTAATAACACTAACAAGTAATCATCATAATAACTCTAAG
TGACCAAAATCTAGCTTCATTGTCATCTTTAGAAGATGAAAAATAAGTTTCTCTGGTTTCCAGGGCAACTAAAAGAATTC
TGAAAGCAAGCTAATATATCCAAAGATACACTATATCCTATACAGCATGGTAGAGATTTCAAGTAATAATTTTCAATCAA
TTGCTAAAGAACAACTAAGTACAAGGGCTCAGACAGACCAGACTTGAAAGTCTGGTTTTCCTATTAAGTAGTGGGTTATT
TTTGACAGTTAGCTTACTTTCTTCATTGAAAAAAATAGGAATAACATCTATTTGACAGGGTTGTTACGAGGATTAAAACA
GATAATTGAT
>chr11:125562007-125562501 
TGTTAATATTGGGGGAGGCTGTGCATGTGTGGGGGCAAAGGATATATGGGAACTCTGTATTTTCTGCCCAATTTTTCAGG
GAACCTAAAACTGCTCTAAAAAATAAAACCACGTTTGTCACTGTAGACAATTTTAAAAATACATAACATTATGTATAAAA
AGTTAACATAGGCCAGGCGCAGAGGCTCACGCCTGTAATCCCGGCAGTCTGGGAGGCTGAGGCAGGCAGATCATGAGGTC
AGGAGATCGAGACCATCCTGGCTAACACAGTGAAACCCCGTCTCTACTAAAAATACAAAAAAAAAAAACTTAGCCAGGCG
TGGTGGCGGGCACCTGTGGTCCCAGCTACTCGGGAGGCTGAGGCAGGAGAATTATGTGAACTGGGGAGGCGGAGCTTTCC
ATGAGCCAAGATCACACCACTGCACTCCAGCCTGGGCAACAGAGCGAGACTCCGTCACCAAAAAAAGTTAACATAACCAA
TAGCCTGTTAACTAG
>chr20:48480631-48480893 
TCAAAATGAAGTGGAGCAAATGGGTACTGTGAGCTCCAGTATAGGCATTGTGAATGATGTTTCAATATATAGAAGGCTCT
CTCCTTTCACAGGGGCATGAGTTTGGAAATCTCCAGGAATAGGAAATACTGTGCTTCAACAGGGCCTCGAACCTCAGTTT
GAACAGCGATTCTCACTAGTTGTCTTTGACTCAAAACTGATGGGGAAAGCAAGATGGGTAGCATTAGTGATCTCATCCGA
TGTTGTTGGAGGAGTGGGGGTGA
>chr6:111922195-111923737 
TAACTTTTCCGAGGTCACATGGCTATTAAGTAGCAGAGCTGTGATTCAAATATAAGCGGTTTGGCACCAGATCCTGTGCA
CTTAACCGCTTGCATCTCGGTTGGGAGCACTGACTGGTTCAGCTATTGGGAGGGAAGAAAGGGGATGGGGAAGCCACATA
ACCCCTAGGAGATTCTGTAATAAATATGCTTCAGAGCCATTCACCTTGAAGCTGAGGAGGCATGGAAGCAGGCCACCTGT
GTTCTGTACAGCATCACCAGGCTGGAAATCTGCCATGGCTTTCCTTCACGCCATCACAAGAGGATACAGATGAGGCTGCA
GAGGCATCTTGATTTGAGAAAAGCATTTGACTGGATCTCATTAAATTTTAATCATTAACTGAATTCAAAATAAATTGAAA
ACTGGTTGACAGAGCACCAACAAAGGGTGATGATAAATGGTGATGCATCTAGAGGGGAGCTATCTTCCAGGGGACAACTC
TAAGGCAAGGACGGATGGGATTTAATGAAGGTGTTATGTCCCCAGAAGAAGACAAATAGCACAGCAAGGAACAGAGGAAG
GACAGGAGTGAGCAGCCTGAGTAATTAATAAACCATATTAACAGCTCCTCCATAATCAGGCCTTGGTGATCACAACTGCT
TGGATTTTTTCTTAAGCTTTCTTTGAGTCAGGAATAGGTTTGAAGCGTCCTAGAGACACACAGCATGAATATTTCAGGTG
GACATTAAAAAGAAATCTATAAATTTACAGCTGGGAGGATCCTGAGATCTACTTCGGATCAGAAACTTTCAATTACAAGA
TTCCCAAGGCCTTACTTCATTCCCCAGAGAGTAATCTTTTTAATAAATGTCCAAAAGTCATGGATTTAAAAAAAAATCTT
TAAACTCATTAATGTCCTTTGTTTCCTGCCCAAATGCATGCAAACTTTCATAACACTGGTTTGCTGAGTGGAAGGTTGGT
TTTGAGTGAACTGTTTGGCTCAGATTCAAACTCCAATGAACAAATACTTCCAAGTTTACTTGCTGAATTTCCCATACAGA
GAAGTTCTTCCACTGGGCTTGCCAGAGGATTTGAAACAGTGGTGAGCCCTGGAAGGAAGGGAATATTTACTGGCCCTTGG
ACATAAACCCAGCACAGTAAGACTCACATCAGGCTGAAGGCAGTGCAGTATGAACCGACCTGATTTGAGGAAGTTTGCTC
TGGGACTCCTCTGAGCTACTAAATGAGGAGGAGAAGGACTAATGGGAACACACTGACTCCATCACATTAGAAGTTATAAT
AAACATTTAGAGAACAACCTCAAACCAGCCCATGTTTTTTTTTTTTTTCTGTCGTTGTCATTGTTTTGGTTTTTGTTTTT
TTGTTTCTTCAGATAAGATGGTTTCTCTAAGCACATGTGTGATCCCTAATTCAGCCACAGCCACGGAGTGAAGGAGAGGA
AGGGGTAGAAAGGAAAAACCAAGAGAGGAAGAGGAAGGGAGAGAAAGGAAGGAAGGAGAACGGAAGAGAAGTAAGGAAAG
TGGGGAAACGCTGAAGGATTTTT
>chr6:44122840-44122972 
AGAGGGGTGCAGAGGGAGTTCCCCCAGATCAGTACCCCCCACCCCTCCCCAGCTAGTAGCATGACCAGGAGAGGGTTAAT
GAGAGCCAAGAGGAGTACCTGGTGCACCTGGTGCCGGTGGCTGGAGACCTGGG
>chr14:100604449-100604632 
TCTCCAAGCCTCTGTTTTCCCCCCACAAAGTGAGGTCTGTTAACCCCTGCTGCACAGGGTGGTGGTGGGGACAGCTGTGA
GCAACAGCTGGACATGGGGTGTGGTCACTAGCCAGGGCTGCACCCTACAGTTCAACCAGTCCTAGCACTGGCGCTGAGCC
CTACCCCTTTCCTCCAGCCCAGAG
>chr2:179523921-179524334 
CTTTTTAGGAGGAGGCACTGGCACTTTCTTTTCAGGAACAACTTCTTTGGGAGCCTCAGGCACTTGAAAGATATTAGTGA
AATTACATTTAGGCATTATGAAGACCACTAGAAAAATATTTTCCAGCAGCACATCAAAAAGCTTATCCACCATGATCAAG
TGGGCTTCATCCCTGGGATGGAAGGCTGATTCAACATACAAAAATCAATAAACGTAATCCATCATATAAACAGAACCAAC
GACAAAAACCACATGATTATCTCAATAGATGCAGAAAGGGCCTTTGACAAAATTCAACAGCCCTTCATGCTAAAGACTCT
CAATAAATTAGGTATTGATGGGACGTATCTCAAAATAATAAGAGCTATTTATGACAAACCCACAGCCAGTATCATACTGA
ATGGGCAAAAACTG
>chr10:80340689-80341070 
TTTGATGTGCATTTATTCAGGATTTTTGCTGATCTCCTGTGTTCTAACATCAGATAAGCACAGGGGAGAGAGGATTGAAC
AAAATAGAGGTGGTCCCTGCTGTAACACATGATGTTTAGCCCCCGGTTTTTGTGCATGTAGTTTTCTATTCCACTGCAGA
TTGTGAATAGTGGTGATCACCAACACCCAGTGTCCACTGTGTCCAGGCATGATCTAACTGTTTACATATATGAATTAATC
TAGTGTCCCTGAGACACAATGACCTTAAGAGGTAAGTACTATTATGACCATAGTCTAAATATGAAGAAACCGAGGAAGAA
AAAAGTTAAGCTTCTAAAGTTCACAGTGCTAGCAAGTGGCAAAGTCAACATTCAAAGCCCTT
>chr12:96411021-96411250 
TTCAGCAAAATCTTTAATTTAACCAAAGACATACACACACACACAAATATGGCATAAAGTAATTAGAAAACAAAAATTAC
TTAGAAAATATTAAATAGATATATCACTGCATTAAAAATATTTCATAAATATATGAAGAGATCAAACCATAAAATTTCCT
TAAATCTATTACATCTAATTGTTAATAATGTGAGAAGAGTCCCCAAATTGTCCATTATAACCATATCTTT
>chr13:39673728-39674961 
TTTATAGCCACAATGAGGTCACTGGTACCTGTTTTTTAAACAGTTAATTTTTTTGACATAAATTTACTCTTAAAGAATTG
CAGAAACTATAAAATTCCCATACATCCTTCCATTATATTAATATCTTCCACAACTGTATACACTGTTGCGTTAACATCTT
ACCTAGTCACAATGCATTGATCAAAACAAAGAAGTGAATCTTGTTATAACACTATTAGCTTTTTTAAGTTAATAAACTAA
GATCACTTAGATTTCACCAGGTTTTCAACTAATGTCATTTTTTTCTGTTCTAGGATCCAACCCAAGATCTCACATTAGGT
TCAGCTATCATGACTCCTTACTCCTTAGTCTCCTAATTTGGGACAGGTCCTCATTCTTTCCTTGTCTTTCTAACCTTGAC
ACTCACCAAGAGTTCTGCTCAGTTGTTTCATAGAATGTTCCTCAATTTGGGTTTATCATTTTCTCATGATTATGCTGCAG
TTACACACCAATGGGAAGGATACTAGAAAAGTTACGGGTCCTTCTTAATACATCCTATCAGGGGTACATGTCAATGTGCA
TATATTACTCACAATGTTAATCATGATACCTTCACTTAGATGTTGTCTGCCAAGTTGCTGCACTCTGATGTTAACTATTT
TTCCATTTGTAATTGCTACATATTTGAAGGGAGATACTTTGAGACTATGCAAAATGCCCTATTTGGACTTGAACTTTTAC
ATCAGGCTACCCAAGGCCTAGTTTTCTTTGGGTATAAAGCTGAGGTTCTTAGGTTACCTAAACTAACAAGCACTCTCCCA
CTTTACCCAAAATGAATGCCTTCCACAGGGTCAGCTTAGAGTCTTTACCAGGAAGATTTCAGTTTCCTTTCCATTTCAGA
CCCATATTAATTACTTTTTACTGTCTTACAAACTCAGTTAATACACTAAATAGAATGCTTGTTATTTTTATTCTGCATTT
TGTAACGGGGATTAACAACTTGCTGAAAATGATTATTGCTTTACCCACCTGCATACATCGCCACCAACATACTTATTTTC
TCAAGGCCATCATTGTGATATTTATGTTTTCTAAACTTTTCTTGATTTGTGAACTTTTTCATGTGAAAAGACAATTGTGT
AAAAATTAAATTCTCATAACTTTAGTCAATCATTGTCCCTTTTTTTCTAAGAATAAAGTTACATAAAATTGAGACAATCA
CAGAAAGTCCTGGGCATATGTTCTCTGCATCTAT
>chr5:148786205-148788645 
CCAAGGCTCCCAGCATTGTCTGAAATCTCCAAATTTAGAAGAAATATGAAAATTGTCAACCACTCCTTCCTTAGGGGGTA
AAAGCAACATTCAGCACCGGGGGCAGGTCAAGGCAAGGTAGTCACGTGGGGGGTGCCTGGGCCAATGGGGGGCCCTGGGA
GGGCTCAGCACCCGCCTCGCCCCAATACGGGGCTTGCCTCTTCAGCTCATATAAGGTAAAAGGCAGAGTGGCCTCTGTGG
CCAGGGAGCCGCAGGCAAGGGACTAAGGGGAGGGGGGCTCAGTGCCAGCTGCTTAAAAATGCCCCTGTGGCAGCGAGGGG
CACCAGAGGCTGGGTCTAATTAGTTGAGAAGCAGTGACACCCCCAACCACTCCCCAAACAGGCTGGCTCCCGTCTCCAGG
CCCCAAGGAGCCACACCTGGACCAGACCCCAGGAAAGGTAAGCACCAACGGCAGACCTGGGATCCGTGGGTGGGGGCCTC
TGGGAATTTCCCTAGGGGGATGCTGCATCTGGGGGTCTTGCTGTCTTGCTAACTGGCTCTGTCCCTTTCTGGACACAGAT
TCTCTGGGTCTCAGTTTCCCCATCTGTACAGGGGCTGGAGTCAATGATCTCTAAGCATCCATCCAGCTGATCGGCTCTAG
TTCTATGGTCCTGTTGGCTTCTAGGATTCCTTGTTGTTGTAGTCAATTGGGGGAAGAAGGTGCAGAGGGAGTGCACAGAG
TTAACATCCTATCAGCCCAAGCTTCACCTCGGCACCCGAGTCTCAGGCAGTCTCCCTGGCTTCTACATAGGCAGTGCTTC
TTCCTCATTGTGTGGGGCTTTGATTTTGTAATTCCAAGAGCCTGGGGCTCCTGGCAAGGAAAATGGTTTTCAAATAATGG
TTTCGAGAAACAAAGCTGGGGAAGAGGCAATGTAAGCTCAGGCTCTGGCAGGCAGGCAGAGATCCTGGGAAGGCTGGGTG
CTGACTGCACATGGAGCAATGGGAAGGGATGCTGGTGAGAGGAGACGGGGGCACTTAAGCTCCGGCCCCAGCTCTGCTCT
CAGTGCCCGGCTCTGTGGTCTTGGGCTGGCCCCCTCCCTTCTCTGGGCCATAGTTTTCCCATCTGTATAGCAAGGCCATT
GGACAAAATGGTCCCTCTGCAGATGTGGCTTCTGAGTTGTTTGTGCCTGAGGGACAGCCAGTGTTGGGAAGTTCCCCCAG
GAGGTCCCTGAGCCGAGTCTGAACTTTGACCACAAGCTTGGAGTCCAAGCAGATGAAGTCCTGTGGGAGCTTTTGGAGGT
TGAGCCTGAGTGAGGGAGAGTAGCTGAAGGTTCTGTGACTGAAGGCTTGGCCAGAGGGGTGCCCCGAGCCCTCCAGATGA
ACTTGGCTGCAACCAGCCTCTGGTGGGGAAAGGACTGATCTCTGGATTCAACCACACAGGAATGTGGGACATGGAAGTAG
GTAAGGGATGGAAAAGATGGCAGAGGGCTTCGCGGGATGAAGCAGTGGGGCCAGGGGACTTAGAGGAATGCAGGAGGCTT
GTGATGGGAGGCAGGGCTGGGTAGAGGCAGGGGCTTAGGATTGGAACTTGAAGATGTACAGACAGCATGGAGTCGGGCTC
CTCTGAAAACACTCTGGCCACATCCGGAGCCCAGAACAGAACAGTCCTCTAGCACCGGCCTCTGTCTTGTACCCTCCACC
TTCCCGCTTCTTGTCACACAAGACCCAAGGCCATCATGGTTCAGAAGGAGGCTCTGAATTCAACTGCCTGGGTCCAATTC
TGGCTTGTTTACTTACTGGACAAGTGACCCTGGGCAAGTTGCTTGCTGTTTGAGCCTCAGCTTCCTCCTCTGTAAAATGG
GTACAATTCTGAGCTTGCATGGTTGTCATGAGGAGTGAGGGATGTAGGCACATAGAGCAGGATGAATGGGGCTGATGTTA
CATCGCAGTCAGAGCCCACACCTCCTGCGGGCAAGATACCCTGAGCTATGTTGAGGGAGAAGTGGGAATGAAACCCGGCC
AGGGAATGCCCAGAGTTGCTGAAGAGCTCTGGAACAGGCTCTGGAAAGAGGCAGGAGGAATCAAAAGTCAGAGGCTGTGG
GACACAGGAAAGTGATCAGCTTGAGATGCCTGAAGGACTGGGGGGGATCTCCTTTCCTGCCTTTCTAGGGCATTGTGTGG
GCAATGTATCTGAACCACTGTGCACTCACCCACTGACGGGGGACCCCAAGTGAGGCCTAGGAATCTGCATTACAAGCACC
CCATGAATTCCCATGCATGTGGAAGTTTGCGAAATGCCAGGCTGTAGGGCGGCCTAGGACTCTCACAAACTGCCGAGGCA
ACGGAATCCACAGAGAGAAAGCACTGCTTTAGGTTATTTAGCGAGCTGATGGCAGAGGTGGAACAGAACCTGCCTCTCTG
CCCAGCCAGGGATTCCATAAGGTGGTGCAAATCAGGAGAAA
>chr5:139003195-139003472 
ATTGAGTATTATTATAAGTAGATGATGCCAGTCTTATCCCTGATTGTTTCACGTGACTCCTCTTGTCTACAAAAACTTTT
TTTTTTGTTTGTTTTTTTTTGAGACAGGGTCTTACTCTGTCACCCAGGCTAGAGTGCAATGGTGCAGTCTTGGCTCACTG
CAACCTCCGCCTCCTGGGTTCAAGTGATTCTCATGCCTCAGCCTCCCGAGTAGATGGGATTACAGGCGCAGGCCACCACG
CCAGGTTCGTTTTTTTTGTAGTTTTAGTAGAGACTTTT
>chr2:74090942-74091062 
TCGACTGTAGCCGTTGGCTTTTACCAAGTCTCTTTGTTTTTAGCATTTCTTCATTCCAGTCTGTTCTGCACACTTTGATC
AGGAGAAGCTTCTCACATTCCAGCCATGTTCATGTTTTCTC
>chr8:99475415-99475568 
TGTTTTTAGTTAAATTAAAAAGTCAAAACTACTTTTTAATATGAGTCAACACTTTGTTTGTAAATTGATATGGTTTGGTA
CATGAGTGACAGCTTAAATAAGAAATTCATTTTGTTAGTGATAGCCCTTGATAATTACATTTCATTCAGGAGAT
>chr19:47467785-47468268 
GATTACAGGTGTGAGCCAGCATGCGCAGCCAGTGGCATCATTCTTTAAGTCTACTTTTACTCCATAAGCCAATCTCCCAT
TGAAAAACTGACAAAAATAATTCTCAACTTTCAACTGGTTTCAGCTGACCCTCTGAATGTGGGATAATATTTGCTTGATA
GGGCAGTTTCAGTTCAGCAGAAGGGCTGGTGTGGCTCATTGGAGCTTATGGAAGGGGGTTCTACCAGGGTAATAAGGTCA
ATATGTGAATCCTTTGATAAAAAAGAAATGGGCACAAGCCAACATGGACCCAGAGAGAGAATAAAAGTCTTAAAAACTTG
CAGAAATGAACAGTCCTGGTAGGTCTTTGGTAGCCTGTCCAAATACAGAGCATGGATCTAAAGTGATTTCTTTCCCTTCA
TATGTTTATTCAGTTATCATAGTACTACCTTTTGATAGCCTTCCCCTATATTTTGTGACAATTACTTTATCAAATATTCA
GTTC
>chr8:27472475-27472670 
GCCTGAACTCGCGTGCCCATCTGGGAGCCCCTCTCACGCGGTTAGCCCGGCTGTCTGTCCCAGTCCAAGACACAATCTCA
CAGTTCCCTGGCCCTACTGACCTTAACCTTCACATTACACAAGCGCCACTTCTCTTGACCCATTTAAATAGTAAAGAGTC
AGACATAATGAGGGTGGGATGGAGAGGGGCCTTGTG
>chr10:42796761-42796909 
TTCCATTCCATTCCATTCCACCTGAGTCGGTTCCTTTCCTTTCCATTCCATTTGAGTCCGTGCCATTTCATTCGAGTCCA
TTCCATTCCATTCCATTCCATTCCATTCGAGTCCCTTCCATTGCATTCCATTTTAGTTCATTCCATTCC
>chrX:68049420-68049637 
GCGGCTGCCCAGTGAGTCCTCCTGGCCGGCCGGGCGGAGAAGAGCGACACCGAAGCCGGCGGGAGGGGAGCACTTCAAGG
CCGGCGGCTGCGGAGGATGGGCGCCTGAGCGGCTCCGAGCGCAGCGCGGCAGAGGAAGGCGAGGCGAGCTTTGGTGAGGA
GGCGCCAAGGGATCCCGAAGTGCAGTCTGCCCCCGGGAAGATGGCTCGGCCTGGGCAG
>chr6:138969334-138971168 
ATCTATCAATAAACATCAATGTAGGAGTGTTTTCACTTATCTACTGCTGCATAACTAACCACTCTAAAACTTAATGGCTT
AAAAAAATGAAAACAGCTATAGACAATCATAAATGAATGATCATGGCTATGTTTTAATAAAACTTTACGGACACTGAAAA
AAAAAAAAAAACAATGGATTGTTTTGCTCAAGATTCTGCAATCTAGGCAAGGCTTAGCTGAACAGTTCTTCTGCTCACCT
CCCCAGCCATCATATAAGGCTGCATTTAGCTGACCGAGACCAGGTAGGATACTTGGATGGCCAAGCCTCCGTCTCTCCCA
GCATGTAGTCCTAGGGCCTCTCTCCATTCATGTGACCTCCCACTAAAATAACTGGACTTCTTAGATATAATTGCTGGGAC
TTCTCAAAGCTTAGGCCTGGAACTTGCACAGTATCGATTCTGCTGATTTTATCAGTTAAAGTCTCAGACTTATGCCACAC
ACAGAAAGAAGGGCCTACCCAATGGTGTAAATACTGAAAGCAGTCGTTTTCTTGGAGCCCTCACTGTAACAGATCATAAG
AGCAATTTATATTCCATCTTCAGAACTTATACTGTATTCCTGGGGGCTAAGAGCATAGAAGAGGCAAGAATTTTTTTTTT
TAACTTCTGGGAAAATATTTGAAAGCAAGGCAATAGATGAGTAGTAGATTGGGGGTGAGGAATGAATATAGTCAACTATA
AAATAGCATATCTGAACAGCATTAGTATAAAAATGTAGTCCTTCATATACCTTTTTAATGTAACTTGTTTATTGGTAAAA
TTAAGAAGGAGGTGTATATAGAGGCTTAGTTATTATGCAACACATAATCTTCAAGAAGCTGAACAAGGGAAATGATACAC
CAGGTTTATTACAGGAAAGTGTATACGCTACACTTCATCCACCATTAGGGTGAGTGTCAGGCTAACCAGCAGAATCAGTG
GAAAGACAAGAACAAGCAATCTTTTAACCTTTCATCCAGAACCTCTCACAGTCCACTAGCCTGGGAGGGTGTCAGCTCTA
TACACTTCATCTAGTCAGTCGTCTCTCACTAGGAAAGGCAGAGAATACTCTCATTCCGTATACCCTTTGTATTTAATAGC
TTTACTTCCTCAAGTCAATGAAGCCATTCTGAAACTTGATACTCTATGGATCTTCCTTAAATTGGACCTATATATAATAT
ATATCCTTATTTCCTTCTATAAAGCCATCCAAAAAAAAAAACCAGGGAATTCTATTTTTTTTTTCTTTTTTCCACCATCA
ATACATTTATTTGCAGGAGATGGGGTCAAATCTTACTATGAACTGGACAGGACTAGAGACGCTGATCTGCCCAACCTCTG
GGTATTCACAACTGCACAGGTAACCAGATCCTATATGTGAGGCATCGCCATTAAACAGATGAGCATTAGATGAGGAGGAC
ACATTCTGAGTAGTCACATGATTTCCCATTCAGAGGAAGGTGCTGCCCTCATATAAAAAGAGTAGTGTTGAGAAAAACGC
AGGCAGAGCCTAGCATTTGCCTACCAGCATAGGCCTAGACATGATGGTGGCCGTGTGCCAGGGGATCACGCCCTATTTAC
GAAGAAGGAGAATGATGCTCCCAGCTGACCTACAGGATGGGCTCTGGGCTGACTGGAGGGGTAGATAGGGTGGGTTCTGA
CCCCATTATCCTTTCCCCATCCAACCTGGGCCCCCACGAGCCATTCTCCAGCCCTCTGCACAAGACAGACTCAACAAATC
CAGGAGGTATGGGGATTCTGCCAACTCCCCATTTCTCCCAACCTTTCCCAGGTCTGGCAGGTGACCCAATCCACT
>chr13:54059382-54059713 
GCTTCCCCTTCACCTTCCGCCATGATTGTAAGTTTCCTGAGGTCTTCACAGAAGCTGAACATATAGCATCATGCTTCCTA
TATAGCATTTGGAACTGTGGGCCAATTAAACTTATTTTCTTTATAAATTATCCAGTCTTGAATATTTCTTTATAGTGATG
CGAGAATGGAATAATACAGATAGGTAGTTAATAGGAGACATCAGCAGATTGTAAGATCACAGCAGATTTCAAACTTGCTC
AAGTTAAAATCACCTGGGCCAATTGTTAAACACATAGCACCTAAAATAGTGCCTAGAACTTAGTAGGTACTCAATAAAAT
ACTTGTTGAATT
>chr14:95063997-95065430 
GTCTACAGTACTGATCCTTCTCTGCCACCCTTCTCCAAGACCACCTTGGTGGGAGTAAGGGGCTCTAAGGTGACAACACA
CACAGGAGCCACAGACACAAGACACAAGACACTTTTGACTCCCAGGAGAACCTAGTATGGGCATCCACACACCCTTCCTG
ATGGTGACTTTTTATGTAGACATGCAGAGTGCAGTTAACCAGCTGTTCCTGCACACATCTGGATTGCTACTCACACATCT
GTGCACACACACACACAGCCTCCTGGAGCACTGTGGCTTCTGGGTGGCTAACACAGCTACCACCTCTGGTTGTGCTGAGC
TGAGCACCCATTGCCTGCTGGGGTGGGGAGAGGGCAGGCACTTTCCCTGCGCGACCCCGTTTAACCCTCTCTGCCCCACT
GATGTGGTCCCTGTTGTCCCCGATGCACAGAGGAAGAACCTGTGTCAGGACCCCCAGAGCGGTGTCTCCACTAAGCAGAA
GTCTCTGTTTCTCTCCTGGCCTCTCCCAGAGGGGCTGCTCTGAAGCATGTGGATTTGATCAGGATAATCAAGGTAAATGA
TCCTTATCTTGATCCATCACAAATGTTAAGGTACAAGGCTGTGGAGATGGAGAGTGGGTGGAGTCTCTGCTGCCCGGTAT
CCTAAGCTGGGTGATCGCAAGCAGACACACACATGACCACCTCTTGGGCCATGCAGGGGGAATGAATGTAATGAGGCCGA
TGTTACAGGGTTATTGAAGGCTCAGGGGAGACCAGGCCAAAAAAAAAAAAAAAAAAAAAGCTATGACCTGAGACCTCCCT
ATAGCAGTGTTTCTCAAACTCTGATTAACGTTACTTGAGGAGCTTGTTAAAAATACATACTCCTGGCCCTGATCAGATAA
ATCAGAATATTTGACACAGAGTCTTTAAGCTCCCCCTCGGGATTCAAATGCACACAGATTTTTGGTGCTTTGCCGCCTAC
AGTACAAGAGAGGGCAGGACTGTCCTGTTCAGTGCACTGTGACCCGGACGCTCAGGCCCACGGAACTCCCCTACTCCCCC
TGCTCCCTGCGGTGCCACCCACCTAGCTTTCGTGCCTGAGGGTGGTCCTCAGACTCCTCCTAGAACAGGCCCAGAGGCTC
TTAGCTATGTAAGTATTCATTCCTCCAATCACTGCAGAGCACTCACCAGGTAACAAGCACGCACACCCAGGCGAGTTCCC
CATGCTCGTCCCCACGTTGATATCTCAGACTCTACAAGTCTTCAGCTGCTGCCTAGGACTCTGTAAGTCCTTGAGCTTGG
GACCCCTACCACACACAAGCGCTGGGCGTGCCCCACAGGCGGGGAAGTGCTGGCCATATACACCCAGTGAAGTGGGAATT
CCAGATAATGAGTAACTTTTTAGCAAAGTACCCATGCCCTTTGAATTGTGAGGTGTTTTTGTTTGCTAAATCTG
>chr1:206092576-206092903 
AGTTGAATCAATAGAACACTGGAAGACAGGATGATCTTGGAAAATCTTGGGACTACTGCAGAACCTAATAAAGCTAAACG
GTACTAAATTCCAACATCCACGGTGAAATCCCAAGATTAGGGATTTGTTCATCTCTGTCACCTAGTGTCCAACCCAGTAC
TTGGCACATAATGAGGACACAAAAATCTTGAATGAATAAATGTGGAACTGAATATATTACAAAGCCAAAAGATCTGCAGT
TTGATAGGTCTTTGGGAGACCAAAAAGCATCTGGTACTCGACATATTTCACCAACAATGAATACCCCTCCCCTGAGTGAA
TCCATTTA
>chr11:72139765-72140118 
TGGGGACACACATGAAAAGCCCCCCCAGACACTATCCACACGAGAATGAATGTTCAGAAAAATTGTCTGAATCACACATA
CACCGTTAAGTTCAATTACTTTCTGTATTTTTGGGATGGGTGTTTAATTGCTATTAGAAAAACATGTATTTGAAAGAACT
AAATAATCAATGCCTGGCAGCTCAATGGAATATGGTAGTGGCATCCCCTGGGGGATGGAAGAGTGGATTCCCAACATTGC
TGCTCTGCAAATGCCCTGCCAAAAGGGGAAAGTCGCAGCCCGGCAGCCCTTCGCAGTAGCCAACAGGTGATTCCAGGGTC
AGCAAGGGTCAGTTTCCATACCCGTACTCCTGTA
>chr5:60703062-60703409 
CAATCAGTGAGAAAAGATAGGTTATTCAATTTGTGTTGGGACTAGTGGATATATATCTAGGAAAAAAAGTACAGACTCTA
AATATTGAAAGGTAAAACTGAAAACATAAAAATATTTGAAGAAATCACTGGAAAATTATTCTACAAACTGCATGGGGAAT
GACAGTCTGTGATAATAGTAACCAAGAACCATGAAAGAATAGATTGGTAACAATTCAGCTACATAAAAATCCCTAAATTT
CTCTATGGCAGAAACCATGAAACAGATAAATTTACCAAACTGGAAAAAATTTTCACAAATCATGTCACAAAGAGCTAATT
TTCTTAAAATATATAAAAAAGATCTTTC
>chr1:27727944-27728773 
ATTCTGGCTTCCCTTGCAGTTTCAGTCTCCTTGGCTGTGGCTCAAGCCCACAAGGTGTTCTGCTCTCTTGTAGGCAGTCT
AGGGCATTGGAAAAAAAGTTTCTATTTCCATGTCTGCTGCTAGCTTGCTGTGTGACTTCAGGCAAGTTGCTGTGGCTCTC
TGTATCTTGTTTCCTCATCTATAAAATAGAACAAAAGGCGTTGTATTTGTAATCCTTCCAAGACACACACTCTGGGAGCG
GCATCAGTTCCCAAGATGGTGCAACGCCAGAGTGGAGGGGCTACATACATCATCACAGTCAACTCTTTGTTGAATAGGTG
AGGAAGCTGAGGCCCAAGGTGGGAGCTAGATCTGACCTCTGACTTCTCAGCCAGGAAGTCTGCTCCTTTTTAATGATGTG
TGCAGTGTGAGCTCGTGTGTGCATACCGTGGACATGCACGGACAGCTTCTTAGGTAAAGGCAGGGAAGGCAGCTAGGCAG
GACCCCTTGCCCCAAATATTAACCACTCTCCCTGTCATCAAGGGACTGGCAATTCTCCCATAAAAGATTCCTTTGGATGT
GAAAGGCTTATTTATTTATTTACTTATTTGAGATGAAGTCCCGCTCTGTTGCCCAGGCTGGAGTGTAGTGGCACAATCTC
AGCTCACTGCAGCCTCCACCTCCCGGGTTCAAGCGATTCTTGTACCCCAGCCTCCCAAGTAGCTGAGACCACGGGCGCAC
GCCACCAAGTCTGGCTAATTTTTGTATTTTTAGTAGTGACGGGGTTTCACCATGTTGGCCAGGATGGTCTTGAACTCTTG
ACTTCAAGTGATCCACCTACCTTGGCCTCC
>chr3:8868935-8869114 
GTGATTATCTGCATAGATACAGAAAAAGCATTTTTTAAAAAATCAACAATTAGTTAGTTAAAAAAAAAAACTCCTAACAA
ATGAGGAATAGAAGATAACTTTCTGAATGAGATAATGGATATTTTCAGCAAGCCCACTGTAAAAAAAATTAAATTTATGA
TGAAAGATGGAGTTTTCCCC
>chr11:29297794-29297895 
CACAACTCAAATTGCTTGCAAGGTTGCTGAGCTGAAGGAAAAGATTGATTGCAATTCTGGTAAGAAGTTGGAAGATGATC
CTAAATTATTAAATGCTGATGA
>chr9:125142826-125143265 
CCACCTCTCCATTTTTGTAAATAAAGTTTTATTGGAACACAGCCACACACATTTGTTTATGTGTCATCTGTGACTGCTTT
CCCGCTACAATAGCAAAAACTGAATAGATGTGACATGTCTGTATGGTCTGCAAAGCCTAAAATGTTTACTATCTGGCTTT
TTCCAGAAAAAGCTTGCTGACCTATGATTTAAAAAATTCTACCCACTGGTTCTCTGCCATGCTTACATTATCTCTCGCAG
TCCTCAGATTCACTGTATCAAATGGGTATCATTTGCCCCTTTTTAAAGATGGAGAAATTGACACCCAGAGAGATGAGATG
ATTTATCTGTATTCACACAGCTAGCAAATAGCATAGTCAGTTGCAAACACAGGCTACCTTGACTCAGGGCAAGGGAGTTC
ATGTTTGTTTTTTTCTGTTTCTTTATTTCTTTTTGGTGAA
>chr4:76857347-76857535 
ATGTGGCCTCTGGAGTCTTGAGCCACAATACTGGTGCAGAACCTGAGAAAAGGGAAAAGTCCAACATGAATGAATAAGAC
AAATAAGAAAAAAAAGGAAAAGGAGTTTTTCATTTGTAAAACAAATCCTCAAAGTAAAAGTTTTTCTTCCTTATAACTGA
TATATGTGCTATAATGCTTGTATAAGAAT
>chr10:72506059-72506385 
ATGAGTGATGTTTTGTTTCGTTTTTGCTGAAACTAAATTGGCTGTCAAAAAATGGACATGTCCAGAGAGGCAAATCCACA
GACAGAGAGAGAATAGATCCGTGGCTGCCAGGGGCTGGGGAAGGAAAGAGGCATGACGGCTAATGGGTATCAGGTTTCTT
TTTGGGGCGATGAAAATGTTCTGGAATTAGACAGTGGCAATGGCTGAATCTACTTAAAAATCAGGGCAGGCGCAGCGGCT
CACGCCTGTAATCCCAACACTTTGGGAGGCCAAGGTGGGTGGATCGCTTGAGCTCAGAAGTTTGAGATCAGCCTGGGGAA
CATGGTG
>chr3:13790264-13790618 
CGTCTCTTTCCGCTAGCCTGGGCCTTTCCTGGGGGTGGCTGGCAGGGCTTTCTGAGTGAACACTGCCTGGGCCGGGGTGC
AGGGAGGGGTGGGGGTGGGGACAAGTCTGGAGAAGCCTCCCTAAGAGGTGGGATGAGGAACTTCTCTGCCCCACTCCTGG
TTATCTTCTGGTCCAAGCCCCCAGCCCCTGCCTGGATCGTTGCCACAGCCTCTCAATTCACCCTCCTGTGCTCCCACCAC
CCTCCTATGATCCCTTTTCCTGATGCAGCCAGAATGCATGCAGCTAAACTGGAAGTCACGGCACCTTCCTCCTCTGCTCC
ACACCCTCCATGGCTCCCACCTTCCTCGGAGGCAG
>chr1:46762338-46762511 
TCATCTTGTGCAACCCCTTTTACAATGCTGAATCCCCTGCAGAACACCCTAGTGTCAAGGAGTTACACAGACTCCATTTG
AACTTAGTGATGGGAAGTTTATTACCTCTAGAATTAGCTTGTTTCATAAGCTCAGGGTTTAAGCTTTACGTAAACTTCAG
GTTAGCAAAAATGT
>chr19:56889915-56890314 
AGTGGCACAATCATGGCTCACTGCAGTCTCTGCCTCCCAGGCTCAAGTGATCCTCCCACCTCAGCCTCTCAAGTAGCTGG
GACTACAGGCATGTGCCACCACACCTAATTTCTATATTTTTTGTAGAGACTAGGTTTCACCATGTTGTCCAGGCTTGTCT
TGACCTCCTGAGCTCAAGCAGTCCATCTGCCTCAGCCTCCCAAAGTGCTGGGACTACAGACATGAGCCATTGTGCCTGAC
CTAGTTCTGCTTTTTATGTTCTAAGAAGTATTATTTATTCTATGCTGAGCTTACATAGAATTTCTTCCATGTTTTCTATA
GCTATAGTGTATTTTTACCTTTTACTGTTAGATCTATTTCATGTTTTTATTATGGATAATGGAGGAGGTAAAGGTTGAAT
>chr17:26946384-26946951 
CACGCCTGTAATCCCAGCACTTTGGGAGGCCAAGGCAGGAGGACTGCTTGAGCCCGGGAGTTCCAGACCAGCCTGGTCAA
CATAGTGAGACCACTTTGTCTCTAAAAAAAAAAAAAGTGATCCTTCCCAACTACCCATTTTCTTATTCAGGAAGAGATGT
CTGAACCTACTCCTACATCAGCCTTTGATAATGCACACTAGACCTAAAGACAGTCAAAACATGGGCAAGAAAGAGAACTG
CCTCTAGCTGGGGCACTGGAAAAGGGCAAGGAAAGAATGCTGGGGCACCTGATGAGGATATTCAGTTCTTCACTTTCCAG
CTGCAGGTTGGCCTTCTCCTGGTTTAGCTGCAACTGAAGCTTCTGGTTCAGGTCAAGCAGATTCTCATTCTTGCTGTCAT
CCTGCAAAGACTAGGGAACCAGGATAGAAACTGAGAGACCGCCCTCGTTCTAGGAGACTTCCTGGTTCTCAAACTATCTA
TCTGCAGTGACTACCTTCATGATAGAATACATCTGCTTCTCCAGCTGTCGTATTTGGGCCACATGCTGCCGCACAGCCTC
CTGCAAAT
>chr15:22915293-22915960 
ATTTTGCATATAGAAGAGGAAGAAAATCAGCTCATGCCTTGTGCACGTTTGCAGAAACATTTCATAGTTTGTCTTTGTTT
GATTATGCTGTTTAGCTGGACAAGTGGAATGCTTACAAGTTGTAACATTTTTTGTTTTTTGAGATGGAGTCTTGCTCTGT
CGCCCAGGCTGGAGTGCAGTGACACGATCTCGGCTCACTGCAAGCTCCGCCTCCTGGGTTCACGCCATTCTCCTGCCTCA
GCCTCCCTAGTAGCTGGCACTACAGGCGCCCGCCACCATGCCTGGCTAATTTTTTGTATTTTTAGTAGAGGTGGGGTTTC
ACCGTGTTAGCTAGGATGGTCTTGATCTCCTGACCTCGTGATCCACCTGCCTCGGCCTCCCAAAGTGCTGGGATTACAGG
TGTGAGCCACTGCGCCCGGCCAATTTTTTGTATTTTTAGTAGAGATGAGGTTTCACCGTGTTAGCCAGGATTGTCTAGAT
CTCCTGACCTCGTGATCCGCCTGCCTCGGCCTCCCAGAGTGCTGGGATTACAGGCGTGAGCCACCGTGCCCGGCCACAAG
TTGTAAAATTTTTAAATGACTGGTTTAGAAATGCTGGGAAGACCCTCTTTCTAGCAAAGCATCTCTCCACCTGTCTCAGT
GCGGGCTGCAGTGGCGGGAGTTAGCGTC
>chr7:115869542-115870882 
AGAGTAGATGGGGTTCCAAATCCTTGAACTGAAACCAAGAGGAGTTGAGGAACCTCAGTTCTTGTGACACTCTGCCCAAA
ATAGGCCCTAAGAAACTGTACTTGGGGCAGTTCTGGCTGTGAAACTCCTTTTACCACAGATTAGAGTCCATATGCTTCCC
TTCATCTGATATGCATTTGACTTATGAAGGGGAGAATAGCAGATGATTAGATGCCTCAGTTGGAAGAAATTTGCCTCACA
CTGGTAGAGGTATGTCTGCTACTGTGTAATTTTATAATATAAATTGGATTTAACAACTGCATTCTAAATTATAATTCAAT
CTGAAACTAGGCACATCCTAAACAAGGAAAATGCTAGAGTGTGAATCACGTATCTTCTTTCTTGGAAAGGCATTGTTTTT
GTTTCCTAACAGAGGGTTGATAAAGAGGATAAAAATATGGAAAAAGTTCTCACCCAATAATGTGGCATAAGTCAGAGATC
TTCAGTGCTGGTATCAATGAGATTTAAGTTTTGTAGCTATATACTTATAGCTATAAAATAAATTTCTTACTGAAATGTTC
TCAGGAAAACAAGTTTATTGCCAGTCTGAAACTCTAATTTCTCTAGCTGCTAAAAGTGATTTTGAAAACTTGGTGTCATT
TTTGTTTGTGTTTGGTGTGTGTGTTTGTTTTTAATTAGGACTGCTTCCATTGGGTTATAGTAGGAGAAAGTGTATCATAT
TGCCGTGACCCATTCCACTCTCTTTCACTTACTTGCTCTCTGTCTGTGATGTTTAAAAGTTCCCTCACACTTAGGTCTGA
GCATGTGGGGAAAATGAAAGTGTTTGTGTTTGGAAAGGTAGAGGGGCACTTTTTCCAGGCAGTCACAAATCTAACTGGAA
AGAGTCCATAAAGAGATTAAGTTGGCCTTCCAGGCAGGTCCCAAGGGCAAAAGAACCCTGGAACAATACTTTCTGGGTTT
TCCAGAGCGGCCTACAGAGCCAATTTCTCAAGTTACTGCTTTTCCCAAGGCCTGGTCTCCTGGTCCCTGTGAGGGCTTCC
TGAGCTTCTGCTAGCAGAGCTTGAGAGGTGCTCTTGCTCCTCACCCTCCCCTGTTGCCCTGTGGCTTTCCTCTTTACCAG
TCTCTCCTGTCTCTGAGGATGTCATCCTCTGTTAAGCTGGTAGCCTAAGACATGGCATTGAATGCTTCAAGAGGTTTAGT
TTCTTCCTTGGGAAAATGAAAAGGAAAACAAAACAAAGTACTCCGCCTGCTACAAGGCCAGCCCTGTCACTCTGAAAGTG
CTTTACAATTTTTTGGCTCTTCCTTTGCCCTCTTCTGCCACAGGCCTTGTGTATGGTGTTT
>chr13:42311649-42312078 
GCCCCTCAAACAAAAACAGTCACTGTTAAAAGCAGTGTTGCTATCCGATACAACAATAGGAGGGTATAGAATTTTGAACA
GGAAGAACATGTTTTCTTCTTCTTTTTGATTTCTATTGTACAACATGTTGAATATTTCTAGTTAATAATAGTGTTGCCTA
TTTCAAAATTGCTAAGTAAATTTCAAATGTTCTCATCACAAGTAATGCTAACTATTTGACATGATGGGTATGTTAATTAG
CTTGATTTAATTATTTTGCATTGTATTCGTAAGGTATAACATCATTTTGGACTATACATTTTTTTTCCCCACACAACTCC
CTCTTCACAGAACCCATAAATTTATACAGTTATAAACTGTCAATGTAAAATTAAAAAAAAGAAAAAAGAAGACAAAATGA
GCTATGACTACTGCAGTGTTGAAAAGCAGC
>chr14:102283990-102285234 
GGACCTGGAGCCACACGCCAGGGTCAGATCACCCCCCATCCCCCACCCCGCCCACCCCAGGCAAGCTGAACTGTCTAGGG
CATGTGACTCACTCTCTGTTTCTAGAAATGGAACGTGAAATGGGAATAATAATACAACCTACCTCTTTGGGGTTTTTTGA
AAGTTAAGTGAATGCACATAAAGAACTTAAAATGGCGCCTGGAGTGTCGTGAGACTCAGTGCTCATGGTGTCTGTGGTTG
TCTCTTTCGTAGGTCACGTATGGTACTCTAGGGCCCCGCCACTTAGCCATAATCTGTTTTCTTTTTCTCCAGCTGTATTA
TCTGTATTTGTTCATCTCAAAGCTCATCTGTCTCTCTCTCTCTCTTTTACCCAGCCTTTTCATCTCTTGCAGTTTGCTTG
GCATTTCACCATTTGGAAGAAATTAGTATCATCAGTACCTCTGGAGTTTGCACTATGCTCTGCTTATAGATTGTGTATAG
TTACCTGCTAAGATGGTCCTAAGCACATGTCCACGGCCTCAGTTCAGAGTATACTTAATGCTCCCTATTCAGTCTTTCTG
TTCCCGTGCTCCAGTCCGTGAAGTCTAGAGTAAAATAAGAAATTGGCATTTATATACATCTCCCCTCCTCATCTTTAACT
CTTTTGAAGAAGAGAGTTTTAGTATCACATTCATAAGAAATTTCATCTTTAAAAGTTGGTATTACAGGCGCAGTGCCTCA
CACCTGTAATACCAGCACTTTGGGAGGCCAAGGTGGGCAGATCACCTGAGGTCAGGAGTTCAAGACCAGCCTGGCCAACA
TGGTGAAACCCCATCTCTACTAAAAATACAAAAATTAGCCAGCGTGGTGGCGGGTGCCTGTAATCCCAGCTACTAGGGAG
GTTGAGGCAGGAGAATCACTTAAACCTGGAGACGGAGGTTGCAGTGAGCCGAGATCACGCCACTGCACACCAGCCTGGGC
AGCAGAGTGAGACTCTGTCTCAAAAAAAAAAAAAAAAGTGAGCAATATCTGTGGTTAATCTCAAATAGGGTGGCTTTCCG
TGTCATTTCCCTTTAGTTGTTTTTAAATGCAGATGTTGCTTTAATTAAATAATATTTGAAATAAGTGGGGTCCCAACTAT
AACCTTATATCTTATTGTTTTTAAATGTTGATATTTTGGTGTTTTCAGTAGAATTTGAGCTGTTAACAGTGATTAGGTTT
TTTCAGTTTGTCATCGATGTATGTGACCTCGTTATAATACACATG
>chr20:30627030-30627339 
AAAATGTGTGTGTGTATATATATATATATATAGTAGGACAAGAGGGAACTTTCTAGAGTGATAAAAATGTATCTCCTAAT
GGGGTTTAAGTTACATAAATATATATGCATTTGTAAAAACTCAGCAAATGAACACGTAATCTTTTGCCCTTTGCCTGTAA
ATTTACATTAAAAGAAAATTACTGTAAACAAATATTGAAATTGAACTCCAGTTAATAATATGTGTGTTGAGGTAATTTCT
TTAAAATGCATCTTAAAAGATGAATTGATAGACAGATAGATGAACAAACATGGTTAAAGCAAGTAAAATG
>chr19:52820574-52820810 
CATGGGTTTTTAAGTATCTCTTCAAGATGCTGTGTTTACTTTCATTTTATTTTTCATTTGTTTGTTTGAGATGGAGTTTC
GCTTTTGTTGCCCAGGCTGGAGTGCAATGGTGCAATCTCGGCTAACTGCAACCTCCACCTCCTGGGTTCAAGCAGTTCTC
CTGCCTCAGCCTCCTGAGCAGCTGGGATTACAGGTGTGTGCCACCACGCCCAGCTAATTTTTGTATTATTAGTAGAG
>chr2:64325745-64325970 
TTACAGGGTCAGTACAGCACCTAGGCATGTAATCAGCTTGTAATGTCTCCCTTATGTACTTCATAGTGACAAACAAGGCA
TAGAGTTGGAGTTGGAATATCTGATGACTTGAACAATAAATGTTCTTGTTCAGTTTACAGGGTAGACAATCCTAGAATGT
TTCCAGTACAATTCCTCAAAGACTGGCTAGTTTATCAAGGTAGTTTCTGATACATCACAGTCTTTT
>chr12:52825364-52825553 
GGCAGAGATTTGACCTTGGCTTCCAGCTCCACCTTGTTCATATAGGCAGCATCTACGTCCTGGAATGACAGCGCAGGATG
CTCCTTTGAGTCTGCAGCCCCAAGTATCTAGTCCAAAAGAAGCTGAGCAGATTTCTCCCCAGCCCATCTAGTTTGGATTT
TAGAAAACTCTGGGTCTGGGTGATTTGGGG
>chr15:62555094-62555551 
ATTTAACAGCTACCCAGGGCATAACAAAGAGTCATTAGTAAACTAAAAGATTTATTAGTTTGTAGCATAAAAAGAAAAGA
AAACTTGAAAGAAGTTTTTAAAAGGAACTGTTGTTCTTCTTAACACTTACTGTTTTTAAAAAGGGAAACTTTGAAGAGGA
ACTTTTTATTCTTAACACGATGATGCAGGGCCCTCCCAGTGGATACCTGTTGCTGACTACAAAAGATGAGAGTGCGCATG
GAAATGTTCTGCCCCTCAGTGTCTAAGCCCTATGACCTCCTTTCTTCCCCAGCAACTGGCAATATTTTCTTTTCTGCCTA
TCTTGAACCCTTCATTCCATAACTCTTTTGTACCAAATTCTCTCACAGTTCTTATCTCCCCACCATCCCTCCCTTCAGAG
CAGCTCTCATCTGGTGCTTCTGCAGCAAAAAATGATGCAACCAGTCATGTGGTCCAAC
>chr5:127434844-127436496 
GGTGATTTTGTCATTTTGCATAATGATACAAACCTAGAGAGCATATTCCACTACACACCTAGGCTATATGGTGTAGCCTG
TTGCTTCTAGGCTACAAATCTGTACAGCATGTTACTGTACATGGTTGGAACATAATGGTAAGTATTTACATATTCACACA
TAGAAACCTAAACAGTAAAAATACAATATAAAAGATAAAATGGTACACATGTGTAGGATACTTACTATTGAATGGAGCTT
GCAGGACTAGAAGTTACTCTGAGTGAATGTAAAGGCCTAACACATTACTGTACACTACTATAGACTTACAAACACTGTAA
ACTTAGGCTACATTAAATTTATTTAAAAAATATTTTTCAATAATAAATTAACCTCAGCTTGTTTTAACTTTTTACTTTAT
AAACTTTTAGATTGTTTAAAACTTTTTGACACTTTTGTAATAACATTTGACTTAAAACACAGACATATTGTACAAGTGTA
CAAGAGTATTTTCTTTGTATCCTTGTTCTACAAACCTTTTTCTATTTTTAAAAATTTTAGGTTTGTTTCTTTTAAACATC
TGTTTTTTTGTTAAAAAGGAAGACACAAGCACACACATTAGCCTAAGCCTATAAAGGTTCAAGATCATATCACTTTCACC
CCCACACCTTGTCCCACTAGAAGGTCTTCAAGCACTATAACACGTGGAGCTGTCATTTCCTATAATAACAGTATACATTC
CTTCTTCTGGAATACCTTCTGAAGTATCTGCCTGAGGCTGTTTTACAGTTATTATTTTTTTTAAGTAAGTAGAAGTAAGC
TGTAAAACAATAATAAAAATTGTAAGTACATAAACCGGTAACATATTTATTATTGTTATCAAGTGTTATATACTGTGAAT
AATTATATCCGCTATACTTTTATATTACTGTCAGCTTAGTAGGTTTGTTTATTCCAGCATCACCACAAACTCATGAGAAA
TGCATCGCACTGTGCTCTTAGAATGGCTACCACGTCAGTAGGAGAGGAATGTTTTAGCTCCATTATAATCTTATGGGACT
ATTGTATATGCAGTTCATTGTTGACAGAAACATCATTATGTAGCACTCGAGGGATTTAACTCTTGGCATTTCTACTTAAT
AGTTTGTGGGACATCTAGGAAAAGGACTTCACCTCTGACCCTCAGTTTCCTTATATGAAAAATGGGAAAGGTGACAGAGC
TAGAGTATCCCTAATCTGAAATGCTCCAAAATCTAAAACTTTTTGAGTGCTGACATGGTGCTTAAAGGAACTGCACATTG
GAGCATTTTGGATTAGGGATGCTGAACTCCAGTAGATATAATGCAAATATTCCAAAATCTGAAAATATCTGAAATATGAA
ACACTTCTGGTCCCATGCATTTTGGACAAGGGATACTTAACCAGTATTCACAGTGAGAAGTATCAAATTCCTGTGAGAAA
TACATGAAAAATCAAGTGTATCTTATGTATCCAGGTGTATACTAAAATGTAGTTTTTAATTACATGGTTCTTGATACATA
CTGCTTTTCCAGTGTTTTACCCATTTATGATGCTACTAGACATATACTTCTCTATCTTCTTACCAACTTTTGGTTCATCT
TTAAAATAATTTGAAATAGAAATTGTACAGTTACTAATTGATACTGGAAGGTG
>chr10:71166511-71166652 
TCCCCTTCATCTCTCTGGCCCTCCCTTCTCTCTTCTCTTGCCCCAGACACAGAACCCAGAAGAGCCAGCAGGAACAGACA
GACAGTGAGAGCTACAGCCTGGGAGACGGTGAGGATTTGGGGAGGAAGGGGGCTCAAGCTAG
>chr9:101606751-101607044 
ATCTACTTTTCTTATGTTATTAGATACCCCTTGAGAATATCATTCCTAGTGGCCACTTGATATTTCATTTTGTACCTGTA
TTACTGTTTCGTTAACTGGTTCCCTGCCTCCCTGTCTTTGCAATTATAAATAACCCTGCCTCTAACACCTTGGGTCAGAC
AGAAGGAAGGATAAAGTAACAGATCTGCATTTCAGATGATTTCCTTAGAATTAATTGTTAAGTGGAATGACAGGTTTAAT
GCATAGGGCCACCTTGCAAGGTGGTGTTTAGGGACATTGCCTCAGCTGGGGGCC
>chr17:26925784-26925991 
GCAAGGCGAACAAAGACTCCACAAGCCCCCAACCCCGGGCTCGACCCAACTTTCCAGGACAGTAGACACGGCCGGTGCCC
CCGCGACAGCAGCCCGGCCCAGTTCTCTCCGCCAGAGATCTCCCGCTTACCGTCTGGGGCGAAGGCGACAGGCTGAGGCT
CAGTTTTTTCACTCGCCACATCTTCAACCAGAAGGCAGGCCTATCACG
>chr6:72099879-72100080 
GACCTTCCTTGGACATTTTCTATACAATATTTTAATTTGTATTACCATCTTAAACTAGAGGAAAATAAGGTTTTCCAAAT
TTGACATTAAAGAAGGCAGTGCATATTTTGGAATAGTGAATCAAGATCCCCAAAAAACCTGTGACAGATTAGCACAATGG
GCTAAAATTAACCTAATTAGGCAGCATTTCTAAGAAATTTCC
>chr1:202825054-202825664 
GGTTGGTATAGGTAGGGCGCAGGTTGTGGCAGCAGAGATCATAGATGGCCTCGTCTACCATGAAGGCAGTCTGAGTGCTC
CAGGGTGGTGTGGGTGGTCAAGATAGAGTTATAGGGTTCTACAACTGTCATGGACACTTGGGGGACTGGGTAGATAGCAA
ATTCCAACTTGAGCCAGTGCCATCCCCAAAACTATGGAAGATCAGGAAGCCCTGAAGCATGGTGCACTGGTCTGTCTGGA
GCAGGCAATAACATCATTAAGGATGTAGATGGCATGTCACCCGTCCCAACCCTCTTCTCCTGAGGAAGCTTCTGTGTTGA
AAGCTACTATTACCTAACTATACTTGCATTCACTTCTGTATTTTAGAAAGACTTTGAAGTATAGTTTATACTTAAGTGTG
TGCATCTTTTGGACATACAATGAATGATTTGACATGCGTAGACACCTATATAACCAAACCAACAGAGATACAGAAATTCC
CATCACCCCGAGAAAGTTCCTTTGTGTCCTTTTGCTTCGCCTCCATAGAGGTGAAAAAAGATCACCTGTCCAGGTGTGGT
GGTTCACACCTGTAATCCCAGCACTTTGGCGTACCAAAGTGCTGGGATGGC
>chr6:21846648-21846978 
TTTTATTCCATTACTGTCAAAATGTCCAAGGTTATTTTACGCATGCTGTGGACATATTATTTGGATTAGCAAAATGTCTA
GCAAGCAGGTATAACTGATTCTGGCATGCAACTGTAATCTCTTGTTACAGGGAGACAGTGCATTCCTTTTCAAGGTTACC
CTCATTTTTTTGCAAGGTTATAAACCATAGATTTAGGAATCACTGGGGTCAAAGGGAAAAGGGAAAGACAATGAGCCCCA
TTCATCCTTATGAGCCCTAATGAGTATAGAGATAGTATATTTTCCAGGTTAGAGCCCCATCTCTGACAGGCTTTAATTAT
CTATGAGCTGA
>chr10:112663120-112664403 
TTGTTACTGTAAAGGGTGTGGAGCCAAAGGGATGGTAGGGAGTGGGCTGCACCTAGTGTGGGGGAGATTAGTGCCAGTCA
CTTGCCTGGATAGAATGTCTGTTTTAATAGGGTTGGTTCTTGTTTCTAGGCCCCCTTAGGCATTGGCAAGAAAGAAACAG
GAAGGGAAGGGCTAAAATAAGCAAGGTTGGATGGCCAGCACTGGCTGGGCTACACTTTGTTGATAATCAGCTGCCCTGGG
AGTCCAGAGTAGGAAGGAGTACAGTCATGTGTTTCTTAATGATGGGATATGTTCTGAGAAATGCATCATTAGGTGGTTCT
GTCATGGTGCAAACATCCTAAGAGTGTACTAACACAAACCTAGATGGTATAGCCTCTTACACAAACCTAGATGGTATAGC
CTAATATAAACCTAGGCTATATGGTAGAGTGTACTGGGCCTAGGCTATAAACTTGTACATGTTACTGTACTGAATACAGT
AGACAACTGTAACACAATGGTATTTGTGTATCTTAACATAGACAAAGTAAAGTGTTCTGCCACAATATCATGAGCATTAC
AACGGGGTATGACATCATTAAGCAATAGGAATTTTTCAGCTTCATTATAATCTTATAGAACCACTGTTGTATATGCAGCC
TACTGCTGATCACGTTGGTATACAGACAGTATTTCCTTCTCCCACACGGCCTGCTAATAGCCAGACATGGGTGATTTGCT
TAGAGTAATGCACTGTAAGCAGTTGTGGCTACTTTTAAGAGAACTTTCTTGTCAGGTGAGATGTATTTAAACCAGGGACA
GATGGGCCAAGGGAGAAACATAACAGCTATGGCTGAAATTCATGTGTATTCTACAATTGCCATGGCCATTTAATTCAATA
AATATGTGAGTTTTTTTATCATCTGCCAAGCATTGTTCATAATTAACAGGACAAAAACCCAAACTTTTGCCTTTTTGGAG
CCTACAGTCTAGAATAAGGAGAGAAACAACAGCATGCCAGAAGGTGGTAAGAACTATAGAAAATAACGTAAAGGGGATTA
AGGAATGCTGAGGGGGGTGGTATTTCAGTTTTAAGAAGAAAATCATGATGACCTCATTAAGAAGGTGACATTTAAGCAAA
GACTGCTTTTGTGTGTATGAGTGCATGTGTAATGTCTTTTTAAACTGCAAAAAAGTTAAAAGTCTGATAGTATCCACAGG
TAGGGACGGTATAGGGAAATTAGCACTGTTGTTAAGCTTTTTTAGAGGAATATTTTGCAGTACTGTATCTACTAAAACTA
AATA
>chr10:31643436-31643720 
CTTTGGGCCATAGGCACTGTAGCAAATGCTGCTCTTCCTGATCTTTAACACTTTTAGGATTGATAGTGTCGTTCTGAGCC
ATGTCCAGGAATTACTTTGGCGAGGTTTCCATTTCCTATTTAATTAAAATTTTTTTACTAATTATATTACATTTCACTAG
AAGTTAAATAACTTCTCTTGAAAGTCATCCAGAAGACTTTAACAGCCAGATATTTGGTATCTGCTCAGAATTATCACTTG
TGAAACCTTCATTAAACATAATTCAGCCACATGTCACAGAAAGTT
>chr15:68345427-68345968 
TTGAGAGGGAAAAAACTAACGATGCTGGAGGGTAGGTAATTGTAAGAGTAAAATCCTTAGGAATGTGCGTGAAAAAAATC
CGGTCACTGGTAAAGGGACTGGCCTTCCTAGGCGCAGGGACACTTCATTCATAGCAACCCAAATGTTACTATGCAGATAA
GGGTGGTTTTGATGGTGAGAAGATAAGGGAGTTTATTTCTGATATCTTTCATTTTTTCCATGAGTTATGAGGCAAAGTTG
ATTAGTAAAAGTGGGGGTTGGGGAGGAGGTATATAGAAGGCTTTCAGTAGAGACGAAAAGGAATGAAATAATCCTTCCAT
CAAGTCTACTTAAATGTCAATTTAGTGGATAAAACCCTCCCAGAATTAAGTACATCTCCCAAACCCTTTCTCTCTCTCAA
TGACCTTTTGCTCCTTTCTGGTACTCACTAACATTTGCAATTGTATCTTTGTTCGTTCACTTCTCTGATTCCCCATTAGA
GAACTACAGAAGGGCACGGACTTTGATTTCAAAATGTATATTTAGCCGTTAGCACAAGGCAA
>chr14:80970282-80970521 
AAAATAAGAGTTATCACCTTTGGATTTGACCTACTTCCTAGTGGCTTATTTTGGCATTTTATTTTACAGCAATATAGCTA
TATTAAATGACAGAATTATCAAATTTAATGTATAACCCTACAGGCCCATGGTAAACTGAAGAGCAAAATTATTACCTAAA
TAAAAATCCATTAAATAACATTTGGATCCCAATAGTTTAGATAAATGTGGACTTAACAAAAACAACTTATATGTATATTA
>chr11:125562869-125563297 
CTCATCGCCCAGGAGGAAGAGCAGAGCCACACTCAGTGCCAATAGCTTGTCCATCGTCCTCAGGAAGGAGGTCCTGGAAG
CAGGCTGCCACTGAAAGGCCAGCTTTCCCAGGCTTTGGCTCTCTCCTAGCCCTGGGCAGGGGGCAGGGACCCACTGTCTG
CAGAGCCGTTTTGCTATCAGCATCTTCTGACTCCCACTGCAGGAGTGTTACAGCCCCGTTGCACTTTCTGCAGAGTAAAC
ACCCTAGTTTATGAAACTTTTTTTTCTGTTTTTTTAGGGCGGTGGGAGAACCTGAGGACAGGATCTCTGAAGGAATAGTA
ACATGGTGTACAGGAAGAATTGATGTTTGCTGGGAACCTGACACACTCCAAGCCTGAGGTCCCTGAGCAACTTCCCACCT
CACTCCATCCCTCCTTCTCCCCTACCCAC
>chr12:96421109-96421487 
ACATTTTATTAGGTAAAACCTACATAATCCATAAAACCACTGTTCATTTTGCTTCATTCAACCATAGGTGCTGAAATTTT
CTGCATCAGAAATCATTCTGGAATCCTTTTTACCTGGCACTGACTAAAGAGATATGGGTGTTCCTTCCCAGAAGTCTGTT
CAGGAGTGAGCCACTGGAGAGCAGAAGATTTTGGAGAGGTCTCAAAAGAAATTTCTATAACAATTTCTTGATTTCTGTAT
GAAACACATAAATATATTAGTAGAGTATGATTCCATCTAGTGAAAATTTAAACTCATAATACATACACTGAATAATATAA
ATAACATAGTATGCATTCTCATCACTGATTGGCAGTAAGCTCTAGGTATGCCACATCCT
>chr6:21939739-21939886 
CTGGTCTGGAACTCAAGTTATCCACTGCCTCAGCCTACCAAAGTGCTGGGATTACAGGCGTGAGCCACCGTGCCCCCACC
TGTTCTTTGTCTTTTGTGAGTGTTTTTGCATAGATCATTGGGTCATGAGTATACTTCTTTCTCTTTTT
>chr4:76691079-76691398 
AGATTGGTTTAATTTCATAATTAAATTATTTAACCCAGTAACACTAACAGTCAGCAAGGACTATATGTTCAATATTGTTT
TGGGGACAAGGGTTTTAAGATACAACTTATATACAATAAAATTTACTCTGAATTGTAGTCTGAGTTTGGGCAGAAGTATA
CAGAAGTGTCACCACTACCACATTCTAGATAGACTATTTCTATCCCAAATTGTTTCCTTATGCCCTAATAGAAGAGTAAC
CTAAAAATGCCCTTGAGAAAATATGAGTATTTAAGTATCCTTTTTTTAGATATCATATTTAAACATTTAGCCAATAAAAT
>chr14:100603422-100603596 
CAACAAATCTTTTGGAGTAGAACAAAATATAATCCAATACCACTTAAAAAAGACAAGCCAGCCAGAATGGGACAGAGCCA
GGCGCAGCATGGGAGGCAGACTAAGGAGCCCCTCAGTAGCAGGTGCCGGGCCGAGGGGCCTGGCCGCCACACCACACGTG
GGAGCAAGGCTGTGC
>chr14:68143829-68143986 
TCTTTTAGAATAGCACACTCCAAACAAGTGATGGGAACACTACTAATTCCTTAGACTTCCTTTGGCAGCATTACTTTTGA
TAAGAAGTCTCCAAATAAAATACAAAATTTTGGCACAGACATTTTAATCTTGTCAAGACAATGTAAGGAAATGCCCCA
>chr12:32534997-32535330 
ATTTTCCATTGTCTGTAATAATGCCCTCGGATGAGTTGTGTCTAAAATTAAGTTCATCTTTATTTATATGCGAACTTAAC
TGCCATAGTCCCTAATGTATTGCGTTTGTAACCTGATCGTATTATGTTTACAGCTGAAAGATTTCATCTAGACATGTCTT
TCGTCCTTATTATTCAAAGTGTAATTGAAAGAGATATTTAGTATTAAGACATGTTCCCCAATTGAGAATTTTCCAGAATA
TTCTACTTAAGAAGAAGAAGAGCAATTAACTGCCTTTAGTGTAAGGGCGAGAGTGCATAGAAATATGCAATGTAAAATGT
TTGCATGAATTATT
>chr3:13114607-13114974 
TGGAGGGGAATAAAATTAAATCGCGGGGCGAGTCACATTCCCGGGGGTGGCGGGCTCCTCCAGGGAGGCTGGGGCGGGAG
CGGGGGGCGGCGCCAGCAGCGGGCTGTGGAGGGCCCTGGCACGTAGCGCGCGCTCACACCGTGCCCAGGAGCGAGCGAGG
ACGTCGAGTAACCGTGGTCGCCAGGCTGGGCGGGGGCGTCCACCTCGCTGCTACCTGGGCCCACCTTGGGGTTTTTCCCT
CCCGTCCATCCGGGGTGCGGGGCGCGGGGATGAGGAGGGGAGGGTCGAGAGAAGGCTGCCCCGGGTTTGCTCTCGCAGCA
TCCGGAGAAGGGGCGGGCGCGCCGGAGCCTCCCCCACCCCCCGCGCCC
>chr12:52843859-52844819 
ACAGGAAGAAAGGCATGGGACACATTTGAGCCAGTGGGTAGGATGAAACAGAAAAGCAGCTTGGGATTCAACATTTTCCT
GAATGGAATATATTCTAATTGAGCTTTCCTGCCACAGAGAGCCAAAGAGATGAATTTTGCTACTACTAAATTTGCCATTT
CTTTAATCTCCCCATCCTCCCATAACCATCTGTGGTTCTTGCAGGTTTGCTCCTAGGGACTAATTTGTGCTTTTCATTTC
CATGGACATGGGTTGTTAGGAATCCTACACACATCTGGCCCTGGTCACCCAATAGTCTTGAAGTGTGTGCTGCAGGAAAT
GGAGTCCTCACTTGTTCTTGAGGTCCTCCACCAGGTCCTGCATGTTTCTCAGCTCCGAGTCCAGACGACCCCGTTCCCCC
ACGATGTTGTCCAGCTGCCTCCTGAGGTTGTTGATGTACTGCTCGAACAACGGCTCCAGGTTCTGCCTCACAGTCTTGGT
GCCCTGCTCCTGCAGCAGGGTCCACTTGGTGTCCAGAACCTTGTTCTGCTGCTCTAGGAACCGCACCTGGAGGGGAAGCA
AAATGGTCATTTTCCAGGAAAAGGAAGGCAGAGAAAGTGTCTGGTATCCAGTTTCCTGGAGGTCTGGGAGGTCCCCATGG
TGCTGGGCTACTACAGTGCATGTAGAGAGGCTCAGGCTGAGCTCTGCTCCCCCAACTCCTTCTCCTTTGCACCCCACCAG
TCTCACTAGAGAAATTGTCCCACGGACCACTGAGGTGTTCTCGCACTGTAAGCTATTGATCATCAGTGAGTTTCAACATT
TCTTCTTTTCTTTTTCCAAGCACAATCACAAATCTAGTTTAAAAATACTAATTACCTGATATATTGTACACAGTTTTTTT
TACCGAGAGGATCTTAGTTAGGAGGGATATTAGATGTTGACTCATGATTACATTTCAGTCTACTTTCCCATTTAGTGTCT
C
>chr15:86843162-86843365 
TCCTGGAAAGAAGAATGATTCTACCTTTGCCCAGACTCAGCCATTTCCGAAAAACCATGCCTGTTTTCTGTTTCTTCTCA
CACAGATGGAGTTGCCTTTGTGTGGAAATTCCTCTTAGTAATGAGCTCTTGGCCTTCCTATACTTGTTGTCTTACCTCCA
TTTTGCAGATGGCATCCATCAAACATATTCCCAGATACCCCTCT
>chr12:52840429-52840668 
AACATGTTCACATTCTCAATATGCTTTATTCAACAGAACAAAAGAAGGCAAAGAGAGCAGAGAAAGCAGTGCAGGAATGC
AGACTGCATCAGAAGGTACATCACTTGCCATTCAGGGACACTGCAAGAGAAGATCAGGACAACTGACTTGTCAGATGAGA
ACTCCTGAGTGTAGCTATAATGGGCAGGATGGTTAGCAATTAAAGAGAGGACTCCTCATCTGCAGCTGGACCTAGACTGA
>chr2:31934913-31935295 
AATAAAGTTTGATATATTTACACAATGAAACTCTATACATTGGCAAAAATAAATGAACTAAAGCCACACACATCAACAGG
GGTGATACTGAAAAACAATTTTCAGAAAAATACATTCCATATAAAAAGTTTTATAAGCACAGAAAAGGAACCCGCATGAT
ACATGGTTTAGAAATACAAAACTGTGTAGCAAAACCTTAAGGAAAGCCAACTGGGCCTTGAATGGTGGACTAGGTTATTC
AGACCAACCCTTCCACTGAAGACAGATAAAAAGAAGTGGTGAAATGTTTTTGAATTTTCTTTAAGCATCAGAGAACCAAC
AAGATGTTAGAAAACTTACCGGACCAAGATCTAGGAAGAAGACAGGAATCCAGGAAGGTGAGC
>chr15:40551582-40551943 
TGTCCTGGGTGATTCACTCGCGATGACTGGGGCAACACTGGTCCCGTTCAGGTGGATGAACGTCTCTTAGGCACTCAGCC
TCCATGGATCACTCTTCTCTGTATTTAAAAATATTTTGTTTTTGGCCGGACGCGGTGGCTCACGCCTGTAATCCCAGCAC
TTTGGGAGGCTGAAGGCGGGTGGATCACCTGAGGTCAGGAGTTCAAGATCAGCCCAGCCAACATGGTGAAACCCTATCTC
TACTAAAAATACAAAAATTAGCCGGACGTGGTGGTGCACACCTATAGTCTCAGCTACTTGGGAGGCTGAGGCAGGAGAAT
CACTTGAACCTGGAAGGCAGAGGTTGCAGTGAGCCAAGATCG
>chr10:126430189-126430329 
TGTAGAGAGGATGGAGAGGCTAGCGGGGCAGTGAGAGAATATATAAGGGGAAAGAGAAAGACTAAAAGATGGAAACAGAA
AGAGCCCAGGAAATAATACCAGGACTTCCCATAAAATGTCAATTAAGCGTAACCACCACGG
>chr6:22136096-22136473 
TAATTACTGTTCTGTTTTTTTCTGACAGGCTATCAAATATTGGCTGCCTTAAGCTCTCTGTGAACTGAGTTATTCTCAAT
AATACTCTGTATTATGAAGGCATTATTTGAGTGGCTGTCCACTGTGATCTGGTTATTTGGAGCTTTACATAAAACAGGTG
GTTCTTGCATCTCATTGACATTTCTTATTATCCAGAATTCACCATCCTTTTTCTATGGCTCATCATATGCAGGCCATCAC
AGACAGGGCCCTATCCTATGGTTTGCCCGAGTTTATTTGGTTTTTCATTTACATTGTGGTCTTTTCTCTTAGATACTCCA
AGTTTGCATGTTTTTGGACTTTATCAAGGCTCTTGCTATATGGTTATGTGTTTATTTA
>chr6:44119956-44122275 
CAGTTCTGACAGTAGCATTCTATGATGGGAGTTGGGGAGATCTGGGTCCCTAGCGCTAGGGTCCCTCTGTCTTAATAAGA
GGGCTCTGGGCATCCCACTCTCAAGTCCACCCAACTCTTGCCCCCTACCTGCCAGGCCCCGACCCTTGAAGGCCCCTCTC
CGTGCCCCATCACTGCAACCGCCCTGACCCTCCTCTCGGCCATAGCCCCTCTCTCCATCTGCTCTGCCCTACCCTACCCT
AGACATTAGGTCCTGTTCCCCATGGCTTCTTTTCCGGCCCCAGAGGTCCTGGCTCCCTTCCCCCTCCCTCCTTCCCTGCC
CCTCTGGTCAGTCCCTGCCTCCCTGAGCCATCCTCCTGCCCGTCTCCCCCCCAGCATCAGGCCTACGAGTTCCAGTTTGG
CGCAGCCTACGCCTGGATGATGTGCGTCTTCACGGTGGTCATGACCTACAGTATCACCTGCCCCATCATCGTGCCCTTCG
GTAGGCACCGCCGCGCCGGGACCTGGGCCCTGCTCGGGGGGACCCAGGACTTCACCCTCTCCACTCTAGGAATGCAGGCC
ACCCCGAGTGGACAGGGCCCGGCTGGGAGACCGGCCCCTCGGGGCTCCCGCCCGGTCCCTGGCTCAGTCTGGGGCCTGGC
CTGTGGGGAGGAGGGGGAGAGCCATCAGCTCAGGCCAGACCCAGCTGGCATGTGGGCCCCAGGGCAAAGTCACACCAACA
TGGCCATACTTACCCACACCTGTGCCTTCCCTCAGCGGGATGTGCTTGGACACAGATCACATACGTGCTGACATGTTCAC
ACACACACTCCCACACAGGCATCCATGTGCACACTTTTACACCACCCTGTAAACTCAGGAAAGACTTGGATTCCAGGGTG
GGATGGGTCCTTGCCACTCATGGAGATAGTCTGCTGTATCTGAGCTATGTGACTTGGCCAGGTCTCTCTTCCTTTTTGAA
GTTTAGCAAAGTTTCTCTTTAACCATCACCCCCACTGGTAGCCTCTACTTTCCTCCCTAATAACATCCTAACTCCTTAAC
CAACCCTCCCTGGTTATTGAAGGCTCCAAGTTCCCAAACTAACTTCCTTGTCCTCATTAGAAACTCCCTATCCCTCAGCC
TCTGGGGAAATAGAACTTGTCCCTTAATTTATACGTATCTGTTTAGGGACAGGGTTAGAGAAAAATGATACGGGTTTTAA
GAAGATGCTTGTTGATTCAAATGACTAGATTTCCAATAGTAGAATTCCTGATGAGGAGAGTAGAATGAGGGGTTGTAGCG
GAGGAAGCTGAAGTTCTGTGATCACGCTGGGGCACGGGGCACTATCCCGTCCTGGGGCCCGGGCAGGAGGAGGGGGCCAA
CCCTTCAGCACTCTCAGGACCAGAACAACCTGTGACAGACACACAAAAGGTTCGGCAGCACTGGTTCCGAGGTCAGGGCC
CATGTGGCTTCCCTTAGGGCTCATGTACATGCTGCTGAAGCACCTGGTAGACAGGTACAATCTCTACTACGCCTACCTGC
CGGCCAAGCTGGACAAGAAGATCCACTCGGGGGCTGTGAACCAGGTGGTGGCCGCGCCCATCCTCTGCCTCTTCTGGCTG
CTCTTCTTTTCCACCATGCGCACGGGTGAGGGATCCCTACCCAGGGAACGGGGGGTGGCGAGCAGAGTGGATTCCAGCCA
GAGCAGGCCACAGGAGAAGCCGCATGGCTGGGGGTGGCAGGCAAGGGGCCTGGGAGAGGCTGGGGCCAGTCTGTAGCACC
TGGGAGAGTGAGGACTGCATTCAGAGGGTATCAGAAGCTGGGGTGGGGAGGCCCACAGGAGATAGCAACCCCATTCTTTG
CCCCCCAACACCAGGGTTCCTAGCTCCCACGTCTATGTTCACATTTGTGGTCCTGGTCATCACCATCGTCATCTGTCTCT
GCCACGTCTGCTTTGGACACTTCAAATACCTCAGTGCCCACAACTACAAGGTGTGGGGCAAGGGTGGCAGGCGGATGGCT
GCGGGCAGGAGCTCAAGGGGAGGAATGCAGAGGGCCACAGGGCTGGCGAGGGCTGAGGGCAGCGCCAACAGGGCCAAGCG
GGCGTGGGGTCATGATCAGGGCTGAGGACATGCCCCCACTTCCTGACTCATTCTGGGCCCCTCAAGATTGAGCACACGGA
GACAGATACTGTGGACCCCAGAAGCAATGGACGGCCCCCCACTGCTGCTGCTGTCCCCAAATCTGCGGTGAGTGCCCTCA
AGGGTTGGGAGGGGCCTCTGACAGACTCAGCCTCAAAGCCCAGTGTTCCCTTAGTCCTGCAGAAAGGGGAACCTGTGCCA
>chr9:464633-464790 
AACTGAATTTCACTCTTTATAGGAAGGCAGGGCAAACTTGTAGGAGTACGAAACATTTTCAATAAATCTACAAAGGGAAG
CCTTACTACAATTCCAAAAATCATCATGGTTGGAAATTTGGGAGGAGATTATTTGTGAACTTGTTACCCTTTTGGTAA
>chr5:172075586-172075842 
GATTCCAGCTAGAGGGAAGGAACGTCAGTGTGGAAGGGAATGTTGGGTCAGGGTGGAGGGTTCCCATGGAGGACATTTCC
CATTTGCACTGGAAGCCTTCATTGTATTTGGCAGAACTCTGTAAGCATTTAGAAATCTTGGCAGGTTCATTTTTAATTGC
TCACCTAGTTCTTTTACTTTTCTTTGTCTCACATCGCACCTCTAGGCATGGCAGGGTGGGGGCCCTCTCCAGGCAGCCTG
TGGGTTCACCATGGGGA
>chr7:29556179-29556601 
CTTGATCAGCAACAGCATGAACTGGGACTTGTTAAAAAGGCAAATTCTCTTGCCTGACTCACTGAATCCAGGGGAAGCAT
TTTGCGATCTTTTTCTTTTTCTTTCTTTTTTTTTTTTTTTTTTAACAAGTCTTTCAGGTAATTCCATTGATTGAGCAATC
AGGACTTACACCTGACCTGGGGTTGGAGCCAACTTACTCAAGGTGTTTGGATACCTGAAATGAACTAGGACTCATTAGCA
AAGAAAGGGGCTTTGCGGCACTGTGAAGGTTGTTGAGATTCTCAGAAGTGGTAGAGAACTTTCCCCACCCATACACTCCT
CCCTTCATGACCAAGATCTCCATGGGTCCCACCCCTATAACCGTATTACCAACTCTGTCTCTAATGTAACACTGTCTAAA
CTATAAGCTTCATGAGGACTGGA
>chr10:72493144-72493595 
GAGAGGCTCAAGAGGCAGGCGCTGACAGGGGCTCAAGAAATGAGGTTGAGTTGAGTTGAATGAAACCTGGTCTTTGCACT
CAAAGGCCCTCTGTGGGAAGCCAGCGAATGGCTATGAGTTTTTAATGGTGGGATAGATGGCTCCTGCTGTGGAGGTGAGC
CCACAGGTGAGACAGCTAGGACCAGTGGCCGAGTGGGGCTTGATCTGGCCTTGGAAGCTGTAAGAACATGGGTGGAGCTC
ACAGAAGGGGTGGGTGTCTGGGAGTGGTGAACAGCAGGAGCGAAGGCTTGGAGGGCAGGATGAGCCCCGTCCCAGTGGGA
GCAGCCTTGGAGAGAAGATTGGTCCTCCCCACTACGTGGTTGGAAAACTGAGGCCAGGAAGAGCGATCTGAGCTCCGGGT
CAGGTCAGGGTCTCCTGCTGCTGGCCTGCCTGCCTGCCTGCCTTCCCGGGGC
>chr3:13087547-13089805 
TGAGGAACTACTAGTATGAGGGCAGGGAGTGTGCTACGGTGTTGGGCAGTATTCACACCAGGATACCCAAATGTTCAAAT
CCCGGCTCTGCCCCCGCAGTCTCGAATCCTGAGCAGGTGACGTCTGTGGAGTGGGCTAACAATAGCCCTGACTCGCTGGG
CCATAAGGGCTGTCAGCTTTCACAAAGCAAAGGAAGTACTGTTATGATGATATGTGGGTGTGACTGTGGAGTGTCCGTGC
AGAGGATCAGGTGACTGCGTGAGCGTGTCGCTCATGTGTGTACACGTGTGTACCACTTGGCTGTGTCCTCCAGGAGCGCA
CGCGGCGGGGCTGCCAGTCCCTAGCTGGCTCAGGGAAGCAGGGCCCAGATGGCCACCCCCTCGCTCCCTGCAGCCCAGAG
TTTCAGAGTCGGTCGCTCTGACATCTCCTTCCTGTATAGCATCTGCTGCAACCCTGACACGTGGGGCCCAGCCCTTGGTT
GCTGTCTCCAGGGACAGGGCCTACGACCTTGTGAGTCTCTTTTTGGGCTTGTTCAAAAACCCCCTCTCCCAGAAGCCAAG
CTCTTTAGCAGGACGAAGCTCCCTCCCAAACCTCCCCCAACTCCCCTCCTCCCTCTCCATGGCCCGGCCACATCCACCCT
CCACAGGTCCTTACACAGGGTGCTCCCTTCCGGGACCACTTGTCTCCCACCCTCCAAACAGGGAACCAGTCAACCTCTAG
TCACCTCTACAACGCAGCACAGATGTCCCCTCCTCCCCAATTCACATCGATGCACCGAACACAGCCCTCTAAGCCACCTC
CACTGCCAGGACAGTCTGCCTGTCACTTGTCTTTCTTGCCCACGAGACTGGAACAAGGATCTGCTGGCTTCCAATCAAGG
GAGCTTTCCTCTAAGCGCAGTCTCCAGTATTTTTTTGTGTGTGTGAAAACAGAAAATGCTCTTTTTGGAAGACATCAAGA
TACAAAGCACACGGAAGCAGAGACCCTCAGACACCCCAGCTCCCACCAAGCGCAGCTGCACACCAATAGAAACCAACAGG
CTTCTCCCCTGGGCTGCAGCCTTGGTCGTCATGGGAACTGCCGGCTGCAGGCTGGTCCTTGGGAGACCCACCAGCCTTGG
ATCTCGGAAGAACTATCAGCTGCAGCCTGATCCTCCGAGGGGCCTTCAGCTGAGCTCTGGTCTTTGGGGGCAGAACTTCG
ACTGCAGTCCTGGTCTTTGGGGGGACCTTGATTTGAGGGGAAACCACTCCAAGCTGTAGAAGCTCTCAGGGGACATATCA
GTAGTACCTCTGGCCCTTGGGGGAATTTCAGGGCCAAATGGTGGAGCTAATTTCCCCCAAAGGGCTCTTGGAGGCCTGCC
TCTGGGTGCAGATGGGCAGTGAGGACCTAAGGAGATCCTGGGGCAGGCTGGGGTGGACGGCAAGACAGTACCTGTAGCGG
TCAGTGGAGAGGCTGCTTCCGGTGTCCAGGGAGCTCCTGAGGTGGCAAAAGCGAGACAGGGTTACTTATGGTCCCACACA
CACAGCAAACCCCTTGGGGGCCATGTCCACTCAGGCCCCAGCAGGTGGTCCCAGGACAGGTCCTGGGGCAACTGAGCAGC
CCTGGGAAGAGCGTCTGCCCCACATGCAAGAAACCATGTGCTTTCTTTCCCCCTGCTGGCTCAACTGAGAAGCTGCCTTG
TCTCTACCCCATGGCAATGTCAAGTCCCACTGCCCCCTGTTCAGATGGGGAAACTGAGGCTCAAGGAGAGGAAGCGCAGT
GGGCAGGGTTAAAGGTCCTCTCTGGCTGGACCCAGACTTAACCTCGGGTATGTTTGACCTGAGCCACCATGCTCCTTCCC
CAAAGAGCCCTGCACCAGGAATCTCAGCAGACCCATGGGTTTGGGCCCACCCAGCCTCCATGCCGGCAGCCCAGGGGCCC
TGGAGCCCTGATTTCCTGCCCAGAGACTCGGCGTCCAGCTCTGGATCTGGGCCCAGGAGCCTGGGTCCTGCCTCCTGCCT
TTGACCAAGTTCGGTCTGTGCTATGGGGTGTGGGCCTGGAGCCAGCCCAACTAGGATCACATCCCACCTCCACCCATGAC
TAGCCATAGACTTGGTGCCTGTCCCCTCACCTCTCTGTGCCTCAGTTTCCTCATGTGTAAAATGGGAGTAGGAAAAGCAG
ATCTCTCACAGGGGCAACGAATGCATCTGAAAGGACTGTCTCTTGTCTGCTCTGCCTGGCAGCACACCTCACATTCTGTG
TCTTCAGGGCGTGGAGTGA
>chr18:31746449-31746580 
ATCTCCATTTTCCCAAAGTCCCATTATCAAAGATCTATCATTTGAACTGGAGCCAATGGTAAATGTCCATAAATGCAATC
ATGTCACTAACACAATAGAAAAATATTAACTAAAGCTCATAAATTTATAACA
>chr11:117176637-117178633 
AGCTACTTGGGAGGCTGAAGCAGGAGAATGGCGTGAACCCAGGAGGCGGAGCTTGCAGTGAGCCCAGATCGCACCACTGC
ACTCCAGCCTGGGCGACAGAGTGAGACTCCGTCTCAAAAATAAATAAATAAATAAAAATAAAAAATAAAGCAGCGGAATC
CTTTTCCCCTTTTCCAATTGTATGCAGGATCCTAGTGTACAAGAGAGAAAAAGACAGAGGTGTTCTGTTTGAAGGGGAGG
TTTGATTTCCTCTGCTTCCCTCCCCTGCCTGTGCTGGCTCTTGAGGCATCTCTTCAGCACCTTTAGCCTCTGCGGAACCC
ACCTGGAAAACCCATGCTCCACAAGGTATCACAGCAGCTATTCGCCACCTGTTTTTCATGGTCAGACAGTAAGTCCTTCC
TGTTATTTAACCTTGTCCCACCCACAGGTTACAGTGGCTTGAATCTTCTCTTGCTCTGTCCTCAGTTGAAAATGAAGCTG
ACCATGGCACCTGTGTCACGCTCAGCACATGGGCTTGTTTATTCAAGCCATTGGGAGATGCTAGAACTCACTCCTTGTCC
TACCTGTCAAAACCTCCACAGGCCTTGGAAAAGAGTAAGTGGTAGGGCCAGGCACAGTGACTCACGCCTGTAGTCCCAGC
ACTTTGGGAGGCTGAGGTGGGCGGATCACTTGAGGTCAAGGAGTTTGAGACCATTCTGGCCACATAGTGAAACCCCGTCT
CTACCAAAATATATATATAAATTAGCCGGGTGTGGTTGTGCGTGCCCGTAGTCCTAGCTACTTGGCAGGCCGACGCTGGA
GAATTGCTTGAACCCAGGAGGTGGAGGTTGCAGGGAGCCGAGATCGCGCCACCGCACTCCAGCCTGGGCAACAGAGTGAG
ACCCTGTCTCAAGAAAAAAAAAGAAAAAAGGCTAAGTGATGAGATTCACTGACCTTGAAAGACCAAGCAAGAGGACACCC
AGCCTACAGTGCGCAGCAGAGAGGGTGGCCCCAGAGTGACAGCAGCTCAGGAAATATGGTGACAGAGGATAAGTTGGCAT
GGGAGGAGGCAGAGCTTGGCCAGTTTGCTTTGAGGAAAAGGACCTAGGAGTCCCAGCTCCCCCACGTCAGAATCCCCCCA
GTTCTGCTGATTTCCTCATTCTCCCCAGCACAGCCCAGCTCTCCTATTTTGGGAAACACCTGGCTATAGTACCCAAGGCT
GCGGTACTAAGGATGTACTCAGGTGCTGTCGCATCCTGCCAGGAGAATCTCAGGGCAGCTCCAGAACTCAGAAAATGTTC
TGGTTCCTTCCCAGAACTCTCCCCTGCCCAGGCACCTGAAAGAGAAGGCTCCCAGGAGAGACAGAAGTTAGTCATTAGGT
ATGGGGGCTTCCCTGGGAGGTGTTTCTCTTCCTGGATTTTCTTTTTTTGAGATGGAGTCTTCCCCCTGTCGCCCAGGCTG
GAGTGCAGTGGCATGATGTTGGCTCACTGCAACCTCCGCCTCCTGGGTTCAAGCGATTCTCCTGCCTCAGCCTCCTGATT
AGCTGGGATTACAGGCACGTGCCACCATGCCCAGCTAATTTTTGTATTTTTGGTAGAGACAGGGTTTCACCACGTTGGCC
ATGCTGGTCTTGAACTCCTGACCTCAGGTGATCTGCCTGCCTCGGCCTCCCAAAGTGCTGGGATTACAGGTGTGAGCCAC
TGTGCCTGGCCTCTTTCTGGATTTTCAACTGGAATTTTCTGCCCAGCCCTTTATTGGAGAGGCCCAAGAAGGGTTCCTGA
CCTTCCACCTTAGTGCTTTTAGAGAGAGCACAGTCTTTCTCAATGCCCCCTCACTCCCAGCTAAACTCTTCTTTACTGGT
CTGGGGAGTAGAGGAGAGGTTTGGAATGACAGGATGAGTGCTCCAGCAAGGGCTTGTGTGCAACCCGAGGCCCAATCCAG
GAAAGCCAGTTGTGGTGGCAGGGACTGGGTAGGCAACTTATGGAGCCGGGGTCTTGCTGGCTTTGTCTAATTTGGAG
>chr10:80209095-80209250 
GGGTGAAGGAGTAAATTAAGGGGTAAGTAAGCAAGTGAATAAATGAATGAATAAAGAAGTAATGAAGGATGAGTGTGGCC
TGATGGATGAAGCAGAATGCATAGGATGTGGATGGATGAATAGTGAGAGATGAGAAAGGATGAGCTAAGGAGAGAG
>chr12:50522130-50522357 
AAAAACATAAAAATTAGCCAGGTATGGTGGCACGCACCTGTGGTCCCAGCTAGTCAGGAGGCTGAGGCAGGAAAATCACT
TGAAGATGAACCGAGATTGTGCCATTGTACTCCAGCCTGGCGACAGAGCAAGACTCTGTCTCAAAAAAAAAAAAAAAAAA
AAAAATCACTTTCTAAGCAGTAAAGCACTATACAAACATAAGTCGTTTTTCAGTTAATAATAAAGCTA
>chr2:177921024-177921259 
TGGCACAAGGCAGAAATGGCTGAACCTCCCCTCTGAGCACTGTGATATGACCAAGCCTCAATGCTGCAGGAAGCATGGCT
GCTGGAGAAATCAGTGAATCACAAGGTAGAGTTTTACTACCGGCAAGTGTATGTGCCTCCGGCCATTTAAAGTCCCTCTT
TGTAAATAAATACATCCAATGGTGAAAAGAAAATGAGTCTTCTTATATTTTTTTCACGGGATATGGGTCCCATGAG
>chr14:20984771-20988005 
TATCTCTTTCTTTTCTCATTATTCTAAAACTTCATTGACAAATCATGATACTTCACTTGGGCTCATAAATTTTGTAATAT
ATTTAAACATGAAACTGTTTATATAGATAGGGCCCTCTTCCTCACCCTTACCCCCCAAAAAATTTAGCCAGGGCCACACA
CAGTAGAGGCAGCTCTGGTTGTGGCTGTATCCAAGGTAATGTCTCATGTGTTATGTCCTTATTAGGCTCTCGACAAGAAG
TCATCTCCTCGCCTTCCTCAAGTGCTCAGTCTACCAAGCAGGGTAGCCTCAGTTGGTTCTTTTCAAGCCTCTCTTTCCCA
TGAAATGAAGTTACGTTATCCAGCAGAGATTCATTGCTGGTGGGGTCAAAAGGAACTCCAGGGCACAGAGTTTCTGTCAT
TTTCAGCAATGCTTTGATTTAGCGTGGAATTTGTTGATGTTCCTGCCTCCATTTCCTGTATCCTACGCAGAGACCTGCCT
TTCTCTCCTCTTCACATTTTTGCAATGGGCTCCAGTTTGTTTTCAGAAAGTGATTCACATCCCAGAGACGTCACTTCCAG
GAGCAGCTGGGCTGATTCTTTATAAGAATTATGATTCAGAAACCCAGTTAAGTTTGGATTTAGGGGAAAGGTAAGGGGAA
GAGGAAAATGGTAATATTAAGGCCAAGCAACAGAGGCAATGAGGGAAATGTGAGTCTCATGTTGAGACATAATAGTCCAT
TACCTATGGAAATAGGATTTCAGGAGGTACTGGGATGCCCCAGTGTTTGAAAATGTCAGCTCTCCAGCACTAGCATGAGG
TTAGTGTTTGGAATTATATCCTTATAAACTTATTGCATATCCCTATACACAAGTATATAAAATTATTAACTTCAAAAAAT
GGGATCTTCGGCACATTTATAAGGTGACAACAAGAAAAGAAAAAAGCAAAATAGGCCTTATTCTATGAATGCTTTTGCAT
GCGTTTGGCACTGTGCTACCTACTTACTGGGTATACAGTCATTAAAACAAAACAAAACAAAACAAAAGAAACAGGCTTTG
CAACATATCCACAAATGAGATCCAGAGGGGATAATTGTGATAGGAAGAAGGAAGGTGATGTGATTAGAGCCAGCCCTGGG
CACTGCTCTGGAAAGCTGGTCTTGCTAAGGACCAAACATACAGCAAGCAACTGTATTAGAAGACTGGGGTTAAAATAATA
TATTTGTAAGGTTGAGAACAGTTGATACATATAGACCTCCCTTACCAGGGAGGTGCAGCCATCCCACAGCTGCTGAGTAT
TCTCTGTCAAGAATTCACAGGTGCACTCTTCTCCAGAGCATAGCCTCCAGCCTATGGGGGCCGCCTTGTTGACAATGTCT
AAGAGGTTATGTCCTTCCCCAGGGGTAGCCCATAGCCAATGACTGGCTGATATGGATGTGTAAGAACTTAGACCTCTTGC
CTCAATCTTATGGCATCAGTCATGTTTTAGAGCTCCCCATGGGGTCAGGTTTGAGACTAGCTTTTAGCTAAAATCACTTC
TTTTTTTAGCTTCTTACATACAGGTTTCTCCTAAGAGCACTCCCTCAATAAATCACTAACTCAAGAACATGTTCTTTTTT
TTTTTTTTTTTTTTTTTGAGATGGAGTCTTGCTCTGTTGCCCAGGCTGGAGTGCAGTGGCGCGATCTCGGCTCACTGCAA
GCTCCGCCTCCCGGGTGCACACCATTCTCCTGCCTCAGCCTCCTGAGTAGCTGGGACTACAGGCGCCCGCCACCATGCGC
GGCTAATTTTTTGTACTTTTAGTAGAGACGGGGTTTCACTGTGTTAGCCAGGATGGTCTCGATCTCCTGACCTTGCGATC
CGCCCGCCTCGGCCTCCCAAAGTGCTGGGATTACAGGCGTGAGCCACCGTGCCCAGCCCCTCAAGAACATATTCTAAGGA
AGGAATAGGGAATTCATTTTTCTTGAAGCCCTCCAAGAGCTGAAGGTCAGGGGCCCAAGCTGGAGATCACTTCAGGCAGG
TGGGCAGGGTAGACTCTAGAATGTCAGTGAAGCATAATGGTTAAGCACATGGAATCTGGAACTTCAATTGAAAATTCCAG
AACTTTCATTGAAATTGTACTTCTAACATTTACTAGCTTATCTTAGGTAAGTAACTTCGATTGAAAGTTCCAGAACTGCG
TTAAAATTGTAGTTCTAACATTTACTAGCTTATCTTAGGTAAGTAGCCTCTCTGGTTATACCCAGTAGAACTAACACAAT
GCCTTGTGCATTGTAGGTGTTCAATGTGTATATATCTAGTTGAACTCACTTATTTTTATTTTTATTTTTTGCATAGCCTA
TTCTCATACATTGACTAATATGCCTTTTTTTTTTTTTTTTTTTTTTGAGATAGTCTCGCTTTGTTGCCCAGGCTGGAGTG
CAGTGGCTCGATCTCGGCTCATTGCAACCTCTGCCTCCCAGGTTCAAGTGATTCTCATGCCTCAGCCTCCTGAGTAGCTG
GGATTACAGGCACCTCCCACCACGTCAGGCTAATTTTTGCATTTTCAATTGAGACAGGGTTTCACCATGTTGGCCAAACT
GTCCTCGAACTCCTGACCTCAGGTGATCTGCCTGCCTCAGCCTCCCAAAATGCTGGGATTACAGTGTCACTGTGCCCGGC
CATGACTTGATCTTCCCTGGTCCAATATTCTGGCCCCTGAATCAGTGATGTTTCCATTACACTAGGTTTCCAACTTTATT
TTTCTAAATTTAAATGTAAAAAATGTTTTAGGCTGGGCATGGTGGCTCATGCCTTTAATCCCAGCACTTTGGAAGGCCAA
GGCAGGAGGATCACCTGAGGTCAGGAGTTCAAGACCAGCCTGGCCAACATGGTGAAACCCCGTCTCTACAAAAAATACAA
GAAAATTAACCAGGCGTGGTGGCACATGCCTGTAGTCCCAGCTACTTGGGAGGCTAAGGCAGGAGAATTGCTTGAACCCC
GGAGGCGGAGGCTGCAGTGAGCCGAGATCGCACCACTGCATTCCAGCCTAGGTGACAATAGCAAAACTCAGTCTCAAGAA
AACAAAAATATTTTTAGAGATGGGGGGCTTTCTATATTGCCTAGACTGGCCTTAAACTCCTGGCCTCAAGTAATCCTGTT
GCCTTGGCCTCCCAAAGTGCTGGGATTATAAGGGTGAGCCACTGCACCTGACCTTTCTTGATCTGTGGTTAGTTGGCCAT
CTGTCATCAATATCTGAGACTATAGAAGCTCTTGA
>chr12:104498608-104498781 
AATAAATGCACTACTATGGTGTTGTTAGAATACCTTTTTTGTGGCTGTATGAATCTTTACTCTTTAAATGTGTACTTTAC
AATGTTTACAAGGAGCTTCTCTGGTTTGTTATCCCAGCAATGCCCTTGGTGAGAGCTTCATTCTGCATTTGTTTAATTCA
TATGCTTTGCTTTT
>chr3:88200435-88200870 
TCTTTTCTGTGTACCAGATTGGAAAAAATATATATATATATATAAACTATAAACTTCAAGTGTTCATGATCAGGTGAAGC
AACTCGTTGACAACTAGTGAAGGAGTTTAAGTTAAAACTGCCACTTTGAAAAAACAAATTTGACATCTCCTAAAATGGCA
GATTAGACACATACTCGAGACCTAGTCTTCTCAAACTTGAATATGCTTTTGAATCTCTCAGGGATCTTGTTAAAATGCAG
GTTCTGACTCATTAGTTTTAGGGGAGGCCCAGAAATTCTGCTTCTAACAAGCTCCAGGTTGATGCTCATACTGCTTGCCC
CTTTTTGAGCACTGGGAGATGTGTATGAGAATGTTCAAAGTAACAGCGTTTGTAATTGGACGCAGAATAGAAGTCTGTAA
ACAGAAGAATAGTTGGATACCTTGTGTGCAGTCATA
>chr18:14079489-14080849 
AGATACTACTTAGTTTCAAGACTTACAATAAAGCTACCGTTATGAAGACAGTGTGGTATTGATGAAATAATAGACAAATC
AATGGGAAGAACAGAGAACCTAGAAATAGGCCAACATAAATATAGTCCACAGATCTTTGACTTCAGAGGTTAAGGTAATA
AAATGTAGCTAAGATAGCCTCTTCAACAGATGGTGCTAGAAGAACTGGACATATACATATTAAAATATGAATCACAGACC
TTAACATCTTCACCAAAATGAACACAAAATAGATTACAAGTCTAAATGTAAAACACAAAACTCTAAAATTCCTAAAAGAT
AGCACACAGGAATTATAGATGACCCTGAGTTTAGCAATGGCTTTTTAGATACAGCATCAATGATTTAATTCCTAAAAGAA
ATAACTGATAACCATATAATTTACCAAAATTAAACATTTCTACTCTGTGAAAGACAATATCAAGAAATGGAAAAGAAAAG
ACATAGACTGGAGGAAAATATTTATAAAACATGTATCTCGTAGCTCTTAAAACTCAAAAATAAGAAAATAACTAAAAAAA
ATAATAAATGAGCCAAAGACTTTAGCCAACACCTCACCAAAGAAGACACACAGATGACAAAGAGGCAGACAAAATGATGC
TCCACGTCATATTTCACCAGGGAAAAACAAATAAGAACAATATATCAGTACACACTTACCTATAATGGCCAAAATCTAGA
ACACTGACAACACCAAATGCTGGCAAAGACGTGAAGCGAAAGGATCTCTCATTCATGCTGGTGGGAATGTAAAACGGTAC
AGCCAGTTTGGATGACAATTTGACAGTTTTTTTTTTTTTTTTTTTTTTTTTGAGACAGAGTCTCGCTCCGTCACCAGGCT
GGAGTGCAGTGGCGCGATCCCAGCTCACTGCAACCTCCACCTCCCGGGTTCAAGCAATTCTCTTGCCTCAGCCTCCTGAG
TAGCTGGAACTACAGGCACACGCCACCATGCCCAGCTAATTTTTGTATTTTTAGTAGAGACGGGGTTTCACCATGTTGGC
CAGGATGGTCTCGATCTCTTGACCTCATGATGCGCCCGCCTTGTTCTCCCAAAGTGCTGGGATTACAGGCATAAGCCACC
GTGCCCGGCTGGCAATTTCTTATAAAATTAAACATGCTCTTACTATTTGATTCAGTAATTAGAGTCCTTAGTATTTACCC
AAAGATGCTGAAAACTTAGGTCCACACAAATCTTCACATGGACCTTTACAGCAGCTTTATTCATAACTGCCAAAGCTTGG
AAGCAGTCAAGATGCTGTTCAGTAGATAAATGGATAAACGATAGTACATCCAGAAATAAAATATTATTCAGTGTTAAAAT
G
>chr2:208097261-208097879 
AACAAAAAATGCCATGCTGCATCACAGTCCAACATCTCCCTATGCTCAGTCCTGCTTTACTTACTCCCTCAACAATGTTG
ACCCTGAGAACACTTCCCAATGAACTTATTGCATTAAATTAAAAAAAAAAAAAAAAAAGAAAAGCTAGAAAAGACTGAAG
AGGTCTTAAAACCCAACCCCCTACGCAGTCCGCCCAGTAGGACTCGCTTCTGTGCTATCCTAGAGATAATCAAATGGCCT
TCCCTTTAACCTTCCAAGTGTTTGGGGTTTCCAGATTCTTACACAGAAGTGAAGAGGAGAAAATGCTCTTTGGGGTAGGC
AAATCTCTGACATCAGAGACGTTTGACACCATGAAATTCTGTAAGGTGATGAAGTAGGGTCCAGAAAGAGAAAACAGCTG
CTTGGCCAAAGGGTGCTACATGAAATTATTAAAATGTGATGCTTGGTCAGGTGAGGTGGCTCATGCCTGTAATCCCAGCA
CTTTGAGAGGCTGAAGTGGGCAGATCACTTGAGGCCAGGAGTTCAAGACCAGTCTGGCTAACATGGTGAAACCGCATCTC
TACTAAATATACAACAAATTAACTGGGCACAGTGTGGTGGTACATGCCTGTAATTCCAG
>chr17:15326102-15326465 
CCTCTGGGCATCTAGATGGATGGTGGCAGGCAGGCGGGAGGTGTGGGGGAATTCCTTTGCATTCTATTCAGTGGGCTGTT
TCATTTGGTTCTCCTCTTCCCCAACCTGAGTGCATAGTTCCCTCCTTGTTTTCTTGTTTTATAATGCTTTCTCGTTTTTT
AAAAGAGCGTGCTATGTGCAGTGCAAAATAAAGAACTTCCCCTGCAAAAGGATCTTTTTATTCCTGGATAGCTTAATAAT
CTAGGGCTGGTTAGGATGATGACTTAGATTGGGTTCCCCAAAGGCAGAGCCTGAGAAGAGGGTTGGAGGACATCCCAGGT
GAGGAGTCTATTTCCGAGGTGAACCCAGGAGACACTGGTAGAGG
>chr9:109859414-109859652 
GGTGGGACTTGTCACAAAAGACAGACATCCTGGATCTGCTACCTTCTGGCTCTGCAGCACTGGATCATCCATTGACACCC
TCTAAGCCTCAGCTTCCTCTCTGTGAAAGGGCTGCTTCTGGGGATTGCTGTGATAATCAAAGGAGAGGGAAATGGATTGC
ACATAGTGTAACCTGCTTCTTGCTATTTTTTTGAGGAAACACTCATAAGACAAACTGACTCACATCAGGAATACCCAGT
>chr10:79686656-79686852 
AAACTCGCCCCGAAAGCCGGGCCGCGCGCCGCCCCCAGAGCAAGACTACAACTCCCGGGAGAAAGTCGCCTGGGCCGTGT
TTCCCAGGCTCCCGACAGCTCCGGCCCGGCTCGGAGGCCGCCTCGGCCCCCGTGCACCCCGGCCCGGCTCACCGGGGCCC
CGCGGCCGCCACCCGCTCCCCCGTGGCCACAGCCCCG
>chr5:148780076-148780368 
TGTGGGTGTGGCAGAGGCAGGAGTGACCTCCTAACCCTGGACACAGCTGCAGCAGTGTATTCTTCACATGACAGTGGAGC
TCCCCCTCCAGAGTCCACTGTAGTCAGAGTTATCCAGCTAAACAGAGCCAACGGGATATATAGAGACACAGAAGAGGAGA
GTTATCTCGGAAATTGGCTTACATGATTATAAAGGCCAGCAAGTCCCACGTTTTGCCACCTGCAAGCTGGAGGACCAGGA
AAGCTGCTGGTATGACTTAGTCCAGGTTCAAAGGGCTGGAGCCAGGGGTGCCA
>chr9:125142556-125142655 
GACATGGTGAGACACCTTGTCTACAAAAGAATACAAAAGTTAGCTGGGTGAAGTTGTGTGTGCCTGTAGTCCCAGCTACT
CAGGAGGCTAAGGTGGGTGG
>chr7:124684293-124684406 
TCAATGGCATGCCTCTCATCTATTGATGTGTTATAATTCGGTTCATTTAATTGTGCTTATGTTTTTACTGTGTTGTATTT
TCTGAATGAGAATATGTTTGCTCTTTTGCCAAAT
>chr10:71164053-71164286 
GTTGTCTTTGTATTGGTATACTGAAGGATGGGGCATGAGCTGAACTTTCAGATGTGGTCTTCTCGATTGGCTACTTCTCA
AAGGGTGCTACACCTCATTCTGCAGCCAGGCACAAGGCTTCAGGGTTCAATAGGCACCTATCTCAGTCCATTTGTGTTGC
TTTCATGGAATACCTGAGACTAGGTAATTTATAAAGAAAAGAGGTTTATTTGGCTCATGATTCTGGTGGCTGGA
>chr10:72509697-72509802 
AGCCTCAAGACCAGCGGGCCCCTGCCTGAAGCCATTGCCATCCTGGTGAGCCCCACTCTGTGCGGTGGCAACCCCTGCCC
ACCCCACTTGTCCCCTTAGCTCGCTA
>chr11:121441942-121442431 
GTGAACCAAGCAGAGGTGGAGGGAATCAATTCACAGGCAAGGGAGCAGCATGTGGGGAAGCTGGCATGGCCAGGAAACTG
GTTTGAGTTATGGAGAATGGGCATGGGCACAGGGGCCAAGGTGAAGTTAGATGAGTGGGCAGCGCCCAGGACAGCAAGGG
CTTTGTGGACTTTATCGGAGAAGCAGTTGGGAACCACTGATGTCATGTGATGAAAGTTCATCTTTGGAAGGATAAGTAGT
GGGCAGAATGCGTTTGATGGAGAGAGACCAGAAGCAGGAACCAAGTCAGAGGCTTCTCTTTTATATATTTTACCTTTGGC
AACCCAGGGGCTCATTTACCCATTTGTACTGTAAGAACAGATTAATGGGAAGCTCTAGATACTCATTTAGCCAGTCATCC
GTGGGGCCTGTGCCCGGCTCCCCTGCCACTTCACCCAGAAAGCAACTTGTGAAATATCCAGCTCATTAAACACATCTGGG
CCCTGCAATC
>chr2:20649325-20651302 
ATGAGGATGAAGTCCCTTTGAGAGCATGTGGGGGTTGGGTGACCAAGGGAGACCAGGTTGTTCCTGTCACATTCCTAGAG
GAAGATGAGTGGATACCCCGACACCCAGTGCAAAAACTTTTGACCTATTATGTACTCAGTTCAATTGGGTGAGACCGAAG
ATCTTGATTTCATTCATCTGTGTGTCTTAAAAACACTTGTGTCTTTAAGTCTATTATGGGGCTTTGCTTATTCTTTGAGT
CTTGGAAAGTTATCATTTGTGCATTTTAAATTTAGAAAACCTTTATTAATCGTTGGTGTGGGGTCACGCTATCAGGAAGC
CTGTTTACTGGGTTCCCTTCAGGCCATCAAGGGGTTTACACAATATCCCAGGAAGTTGTAGGTTGTTATCTTTGGGCCTG
GAGCTTCCAGAAGTGGGGGAGTTCAGATAAAGAGGTGATTTTTTAAAATTATCAAGCTTTGATCCCAATATGTCCTTTAT
TAAGTAACCTAGAATGATTTATTCTAAGTTCAGAGAAGGGCCATATTGTGGAAAGAACATTGGATGTTTTGGTGGTTCTT
AAAGTTGGAGCTGCCACTTTTTGAGAGTCATGATAAACTCTAATCGTAGACACTTAGCTTTGCTGTAATGGTTCTTAGAA
CCAGACGGGCTGATTTATAGGTGGAGACCACATTAAAATTCTGCTGCAGGCATGATGGTTCAAACCTGCCAGCTCTCGCA
GCTTCCAGGGAAGGTAGCTGAGAGTGTCAACTGCCTGAGAAGTGTGGTTTTCATTTTTTTTGAATCAGCATTTTCTGGGT
TTCTAGCACTTAGTTGCCACCTTCTCCTTCCCCCTCCTCCCCATTCCCAGGACAAAGGTGGAGGTCTCCTTTGAAGTTGT
TTGCTTCAAAGCTTGAGGCTTCTGTTTCCTGGTCTTACCCCAGACTCCAAGAGCTTTTGTTGAGTGAATAAAACCTGGTT
GGTGGTGACCTTTCACCCACTTAAATGCTGGCAGTAACTGGACCTCCTGCTCAGCTGGGTGGGTGCATTGACTAACAGAA
GGGGATTGTCTGGGCTCCTCCAGGAGCAGAGGGGAGAGGGGTCTATCCAGGCTGCCTGCTTTGAGCAACTGCCTAACTCC
TTCCTCAGTCCCTCGGCCCCACTCACCTCCAGACTGCAGTCTCCTTTTTCATTTTAAAGACAAAACTTCCCATCGACAAA
CAGCATGTTTATTTGCAGCTTTTACAGCTAGCAAATCCTTTGGTACCAGGGAGCGCAGGACCCAGTGGGGGAAGAGTTCA
GGCTTGGGCTGAATGCCCAGGACTCAGCTTTGCAACCAGCCAAGAGCCTGGAGGCCCAACTCCCTGAAAGGGCCTTTTCT
GGGTTGCTCTGATCTGCCTGGTACCCATAACTGTCTGTGTTTTATATTATGGGCAGACAAACACTCAGATGACGCATGGC
AGCCCAAGTTATGCTTGTTTGAAAATGCGTGGCATTTCATAATCCTGCCGGAACACACTCTTCTTGCTGCATTAGGATCC
AACTGGAAAACATAAAGATGAATTGCTGTAGGCTGGAAAATCAATTAGGAAAAAGAGGTAAAACATCTGGTGTTACTCTT
AGAATATGAAAATTCATTTTGCACATTTAAAATAAATGTGTTGAGTTGATTTAATTGCCTGTTGAACTGTTTCGTGGAAA
ATACTGGGAAGTTGCATTGATCCTGGGCATTTTGCAGTAAGGGGCATTGTCTTGAGTTCTCCTTTAATCTTAATCTTTAA
TCAATCTGGATTGTATTTCTAAGGTCTTTTTCACGTGAGTTTCAGTAGACTTGGAACTTCAGTTTTCAAAGTCAAGTGTG
TATTAGAATTACACGGAGGGCTGGTTAAAACACAGATGGCTGGGCCTAACCCCACAGTTTCTGATCCAGTAGGTCTGGGC
TAGGGCTTAAGAATTTGAATTTGTAGCAAGGTTCTAAGTGATGACAAGCTGCTGGTTG
>chr3:64935544-64936209 
CAGACAGATGTGAAGATGCAGTTCCTAAGAGCTATACCATTCCAAATGTCAGAAAAATGCAAGGTTTCTGGAAGTTCATT
GCCCTCAGCTCCCTAAGAGCGTTGCTCTTTCACCAAGGAATGGTGGAACCCCAGGTGCTAGAGGCTAAGCATCTTTCTAG
CACACTTTTGAAGGAACTGTTCATAAACTTGTTGGAGTCTCATTCTTGACTTGGCAAATGTGGCTCTCATCAGTGTTCTT
CCCCAAGTCTGACCTCCTTTCCTCATTCTGCAATTCCTCCTTCTTGTGGACATTAGGAGCTCATCATCTAAGGGGACTTG
CTGAATGCAGTTCTACTCAGCCTACACTTGTGTTATGTCTCCCTCCAGCTTCATGAGTGGTAAACTCATGAAAATATAAT
ACAATATAAATATTGTAAGTAAATGACATCCACTTAGAAGTCTACAAGGAAAAGAGGTGGGTTGCTTGAGTGAATTTGGT
CATTCAATAAAAATCATACCAAGACATTTAGGCATGAATGTGAAATGACATGAGTACTTTGAAAGTTAGGAGCACCACAG
AAATATACTTTGGAAATAATGAAGCCGCAGCAGCTGGGAAGAAGGATGGTAGAATCCTCTCTGGGCAGCCCAGAGTTTCA
CAGTCTCGGTCCACCCTATGACCCCA
>chr12:50516169-50517275 
TTACATAAAAACAAAGTATTTTTTGTACAGTTCTGCAGGCATGCAACTAAATAGAGGCAAGACTGTACAGTAGTTTGTTC
ACCATTTCAGAAAATCGTGCCATTAATGGCTGAGCTGGCTCCTGGTGTTTGAGTCTCTGATACAACAGAATATAGATCAG
TCTGCACAGGATAGTAGAGTGTTTTAAGGCCAGGCACAGTGGCTTACGCCTGTAATCCCAACACTTTGGAAGGATGAGGT
GGAGGATTGCCTGAGCCTAGGAGTTAGAGGTTACTGTGAGCCATGATTGCACGACTGCACTCCAGCCTGGCAACAGAGTG
AGACCCTGTCTTTTTTTTCTTTTTTTGAGACAGTCTTCCTCTGTTACCTAGGTTGCAGTGCAGTGGCGCAGTCTCGGCTC
ACTGCACCCTTCTGCCTCCCGGGTTCAAGCGGTTCTCCTGCCTCAGCTTCCCAAGTAGCTGGGACTATGTGTGTGCGCCA
CCACACCTGGCTAATTTTTGTATTTTTAGTAGAGATGGGGTTTCACCATGTTGACCAGGCTGGTTAACTCGAACTCCTGG
CCTCAAGTGATTCACCCGCTTTGGCTTCCCAAAGTGCTGGGATTATAGATGTGAGCCACGGTGCCTGGCCAAGACCCTGT
CTCAATTAAAAAAAAAAAAAAAAAGGGTAGGGGGTGTGTTGTAAATACAGAAAGTAGCCCAAAGGCTGGGTACCATGGTA
CATGACTGTAATCCCAGCTACTTGAGAGTCTGAGATGGGATAATCACTTGATCCCACCCAGGAGTGTGAATCAGGCCTGG
GCATCATAATGAGACTATTTAGTCTCCAAAAAAGAAAAACAAAAACCCAAAAAACTCAAAAGGTATTGGGCTGTATAGAT
GAGAACCACTGGCTACAGGGTCAAGGTCAGTGCAGTGTCTTGGTTTGGGTGGCTAAAGCAAATTACCATAGATGGTAATA
GCAATTTATTTCTCATAGTTCTAGAGGCTGGGAAATCCAGGATCAAGTTGCCAGCAGATCCAGTGCATCATGAGGACACA
CCTCCTGGTTTGCAGATGGTCGTCTTGCTGTGTCCTCACATGGCAGAAAGAGGAAGCAAGCTCTCCT
>chr14:60622444-60622557 
TACTTGGTCACTAAAAATCCACCAGCATTTTATATAATTGTTGGTCACTCCCTAATGCCAAGAGTCAGTGCAAAAAAAGC
ATAGAAAGGTGGCAGAAAAGAAGAAAAAGGCGAG
>chr5:114563764-114565343 
TACGTTATTTCTGAATAGCATCAACAGGCTGAAGAGGAGAATGACAGTTTTAAAAATATGCAGTTTGAGATACTGAAGTC
ATATCGAGAAAGATGCCTCGCAAGCAAATGGAAAGAGGGCTATGCAGCACAGAAGTAACAGTGCAGACTGGGAAACACAG
TTTTGGGTGCCATCAACACAGAGATAATTAATAAAGAACCATCTGTTAGTTTGTTCAACTATGTGCCAAGCATGTTACAG
GTGTAGAGGATACATCAGTTTGTAACATAGGCAAAAAACTCTGTTCTCATGAGGTTTAAGTGAGAAGAAGCAGACAATAA
ACAAATAGATAAAACATAGGTCGTTTATAAAATAGTAAGTGATGTGGAGAAAGATAAATCTAGAAAGGGGGTTAGAGAAT
GGGATGTGTATGTGCAGTTGGTTTGCAATTCTATTATAAATACTGCATGTGTATCTGGGTGGTTTGCAATTTTAAATCAC
GAGCTTGAACCAAGATCTGAAGGATGTGAAAGAAAACCAGGTGTATGCTGGGGGTGGAGGATGATGGAGGAAGATTCTAT
GTACAATGAACAGCATGTACAAAAGCCTTGAGATTTAGGAAGAACTATTCAGAGAAAAGAAAGCTGAACTGAGGTAAAGA
AGTGACAGGAAGAAACAAAGATGGTGAAGGAACCAGAACTAATTCATGAGGAAGTAGGACAAGTGGAATGTGACGTTTTA
AGAAAGAAGTGGGGAGGTTAATAGCTCAAATGCTTCAATAAATATAAGATGAGGAATGAGAAAAAGATATTGGATTTGAA
ATACAGATCACTCATGACTTTCAAAGACAAACTTCCTAAGTTGCTAAAGGCTTACACAGAGAATTACAGAACAAGTCATT
TGTGAAGAAAGGTGAATAGTACATTTGGAACACTTTTCCAAAGACAGTAACAATAAAAAAGAAAAAGAGAGAACACAATG
ACTTGATGGGTTGCCAAACTGCAGGACTACTTTTTAGAAAGAGGTTTCACTTGCTAGTATAGATGGTGATGAGAAGGGGA
AAGAAAACTAAACCAAAATCCTTTAGGGTAGTACTTCCCAGCCTATCTAACCTCATAGCACACAAAGAAAATTATAATAT
TTGGTATTTGTAGGCCATACTGTAATACTGAGGAAGATGCTCCTGGCCGGAGACAACCTTACCAGGGACTCCAGATACCC
AGGTCCTGCTTGGTTGTTCCAAAGGCTGAAGGGGCTATACTTTGGTATAATAACCTATTTAAGATATACAAATACACTGT
GACACTATGATTAAAAGGCCTTCCTCTAGGGCTTTAGGCCTCAAACCTACCAAGCCAAATTTATAGATAGAAGGAAGATA
TACGCTTTGGGCATGAACTATAGCCCATCACTGATGATCCTAATGGGTACAGCCTACTCAAGCCATACCAATTCAAAATC
ATGACTTGTATAACTCAGGAAGATTTTTTCCTGACAGGACCCATTAGACAGTGTCATGTTTGGGCAGCCCCTCTGTTTCA
TATTCCAGAGAATATAATCCCAATGTCTTGGAAATAATATCAGCTGTCTCACAGGTGAGG
>chr14:102287175-102287408 
TGAACCTATTGCTAATTTAATGAATAAGTAAATATTTTTAAAATTTTCAAGTATGGTCAGTATCAATGGATATAACCCCC
ATAATCAAAGCTCTTTAGGGTTCTCCATACTTTCTAAGAATGTAAATAGGTCTTGACACCAAAAAAATGGAAAACACGTG
GACTTGGAAGTTTTTCTCGAATGGGCTGGATGTGACCCTGACCCTGTTTTTACCAAGCCTCCTTGGTTTTTTCC
>chr12:122182812-122185149 
CAGATGTGGCTTTGGAAAAACACATCTTGGTAATGGCAGGGCTCAGAGTCTAGAGTTTCTTCAGATTCTCAGTGATTGCT
TCACAGATGGGCACATGGCGAACCCCAGCACTATTGATGGGTCTTTGTGGGGGCCGTGCAGTGCACTGTGGGATAGTGAG
TAGCATCCCTGGCCTCTGCCCACTGATGCCAGTAGCACTCCTGCCCCAGGTGTGTCCACCAAGATCTCTCCAGGCATTGC
CAGCTGTCCTCAGTTGAGAAGTGCTGGGTTAGAAGGTTGACCCGTGAGTTAGGGTCTTAGACCAAGGACCCCTGTCATTC
TGAGATGTGTCTGCTGACTTGTTTTCTGGTTTTGAGAGTTCCGTGTTACCAAAGAATAACAGACCATGATTGGTCGACTG
CTTATGCTTTCAGGTGCCTTTTTGTCTGTCTCTTGGTCATCTGTAGGTTATTCCTTTATTTCTATTTTTTAAAATTATTT
TCATTCATTCATTCATTCATTCAGAGATGAAGTCTCGCTCTGTTGCCCAGGCTGGGGTGCAGTGGTGCAATCTCGGCTCA
CTGCAACCTCTGCCTCCCGGGTTCAAGCAATTCTTCCTGTCTCAGCCTCCCGAGTAGCTGGGATTACAGGTGCCCGCCAC
CACGCCCAGCTAATTTTTGTACTTTTACTAGAGACAGGGTTTCACCATGTTGGCCAGGCTGGTCTCAAATTCCTGACCTT
AAGTGATCATCCTGCCTCGGCCTCCCAAAGTGCTGAGATTACAGGTGTGAGCCACCATGCCTGGCCTTACTTTTTTTGAG
ATAGTGTCTTGCTCTGTCACCCAGGCTGGAGTGCAGTGGCGCAATCACGGCTCACCACAGCCTTGATCTCCTGGGCTCAA
GCGATCCTCCCACCTTAGCCTCATGAATACTAGGACTACATGCATGTACCACCATGCTTGGTTGTTGTTTTTTGTTATTG
TTGTTGTTGTTTTTGAGATGGAGTTTTGCTCTGTCACCCAGGCTGGAATGCAGTGGTGCTATCTTGGCTCACTGAACCTC
TGCCTCCCGGGTTCAAGTGATTCTCCTGCCTCAGCCTCCCAAGTAGCTGGGATTATAGGGGCCTGCCACCACACCCAGCT
GATTTTTATATTTTCAGTAGAGACAGGGTTTTGCCATTTTGGCCAGGCTGGTCTCGAACTCCTGACTTCAGGTGATCTGC
CCACTTCAGTTTCCCAAAGTGCTGGGATTACAGGCATGAGCCACCACACCCAGCCCCTGGTTGTTTTCTTAAACCGCCCC
CCCACTTTTTTTTTTTTTTGAGACAGAGTTTCGCTCTTGTTGCCCAGGCTGGAGTGCAATGGTGCGATCTTGGCTCACTG
CAACCTCTGCCTCCCGGGTTCAAGCGATTCTCCTGCCTCAGCCTCCCGAGTAGCTGGGATTACAGGCATGCACCACCATG
CCCAGCTAATTTTGTATTTTTAGTAGAGACGGGGTTTCTCCATATTGGTCATGCTGGTCTTGAACTCCCAACCTCAGGTG
ATCGGCCCACCTCAGCCTCCCAACGTATTGGGATTACAGGCTTGAGCCACTGCACCCGGCCTTGGTTGTTTTCTTTAATT
AATTTTTTATAGAGACGGGGTCTTGCTATGTTAGTCAGGCTGGTCTCAAACTCATGGCCTCAAGTGATCCTCCTGCCCTG
GCCTCCCAAAGTGCTGGGATCATAGGCGTATGTGCTGGGACTATAACATCATGCCTGCTAGCTATTTCTTTAGAAAAATG
AGAAGAAGGCCGGGCGTGGTGGCTCACGCCGGTAATCCCAACACTTTGGGAGGCCGAGGCAGGCAGATCATGAGGTCAGG
AGATCGAGACCATCCTGGCTAACATGGTGAAACCCCATCTCTTCTAAAAATACAAAAAAAAAATTAGCTGGGCGTGGTGG
CAGGCACCTGTAATCCCAGCTACTTGGGAGGCTGAGGCAGGAGAATGGCGTGAACCCAGGAGGCGGAGCTTGCAGCGAGC
CGAGATGGCGCCACTGCACTCCAGCCTGGGCGACAGAGCAAGACTCTGTCTCAAAAAAAAAAAGAAAAGAAAAGAAAAAT
GAGAAGAAAAATAGTATTGTCAGTAATTATCCCTTGAGCTCATACTATCAAGTATTATTCTAGATGCTCTATGCTGTACT
TACTCATTTAATCCTCACCAGGCTATTGTCTGTGAGGTAGGCTTGAGGTTATCCCGGCTTTTCAGGTATGGAAAATAAGG
CAGAGAGGTTTAAGGACTTTCTGAAAGTCACAAGACTACCTGGGAGGCAGCATCACTCCTCCAACCCCGAGAGTTGAGAT
GGGGAACTGCGGTTGCGA
>chr13:42335678-42335927 
AGAATGTCATCAAAGGTGATCAAGTAAGTATAAAACAATGGTTTTTCTAATCAGTTCTTCAGAATTATGATTTTCAGTTA
CAGAAAGGTAAATATAATACTGTATTTTTTCTATTTGAATCAAACACTCATTTCTTCTCCTTTTATCCCATTTTCCAGTC
CTTTAAAACCTTGGAAACCTAAACTTAAAACCAAGGTGTATTAATAAAACTCAACTATATGTGCTCTTCCTAGAAATGCC
CTCATTTCCT
>chr1:94060160-94061683 
TTCCCGTCACTGGCAGCTGAACTAAATCCTAACCCATATTGTGACCTGACCCCCATTGAGTCACCCTGACAGGCAGTCTG
CAGGCTTAGCCTAAATCCCTTGTGCTGCACCCTGGGCCCACTTCTTGGTCTGACCTCTGAAAATGTGGAGATCTGAAAAT
ATACAGCAGGTCTTGCACAGTTCTTTGTTGAAAATTTATTTGCTTATATCCAAGAAGCTATTTCCACAGTTATCTTTGCA
TTTTCCTTCCTCCCTGATGTCCTAACACTCAGCCACCTCTCCCTCTCCCCGGCTCCTTTCTCAGCCCTGCTCATAACAGC
AAGGGTTATTATTCTTTTTAGCACTTTATATGCATCAATCTTTTATTCCAGGTTTTGAGATAATGCTTTTAAACTGGTTA
CAAAAAATATAAAATCAGCTATCTTGTTACTTCTGTCCTAATTCCTAAGAGAAGAACAGGAAAATCCTAAATTATTGCTC
TTTCTCCCTGTAGACTCCAGAGAGTGAATCCTACAGGGTACTATAGGAGGTAGGGTATTACAGGAAAGTACCTAGAGAGA
GAGAAATGAAGATATTAAGATTGACGCTCTCAAATAATTTGGGATGAAAGACCAGACTTCAAAAACTATGCCTTTAAGCT
CTTGCATATTTTATGAAAAGTTTGAAGGTTACACAACTGCCTAGACTTGTATTTTAAAAGGGAAGGAGGGAAAGAGAGAG
GGAGGAAAATGAGAGGAAAGGAGGGAGAGAGGGAGACCCAGAGTGAACAAGCAATTGCAAAAGGTTTTCCATTTCCAGCC
AGTGAGGGCTGGCTCGAATACACTGCAGAGAGCCAGGTTTGCTGCTGGGAGCCTCTGCCTTAGCAGATGATGTGGACAAT
GTCTCCCAGACAACTGAAGAAAGCAATTCAAAAGGATCACCCCATATGGCCACCTCATGATGACACAGTGGTTATTTTGG
GAGTGGAAACCTTCTAGAACTTTCACTACTGCCTTCGTCACATAAATTAATGCAATTATTTTTCCCAGCTGCCTGTATTT
TATGAGATCTTGATCTCCCCAACTGTGATTTTGCCACTTTAGATAAGTACTTTGATGGACTGTAAACCCCACAGGTTAGT
GAGAGGTGACCATATAACAAATTGTGGCAAAATGTATCCATCTGTATTTCTGAGAACATTGTGATTGATATCTGTGCTTC
TTGGGGACCAGAAATGAGATTCCTGCTTCATAGCACTGGTCATGCATGTCTGCAACATTTGGCGGAATTCTGTAGGCTTC
CCACATACAACCTGAATTACTGGTGACAGTGTATCCTTTCGCTTTTCTGCTGCCACGTGGGAAGAATTTGGATTTTTTCC
CTGGAATGCAAGCATTCTATTCATGGCATAGGCTAGTTTTTGCAACTTGGCTATGAAGCAAATTCTAGCAATTTAAGGTA
ACACAACAGAGCCTCTGCCTTCAGCAAAGGTTTCATCCCCTCTGTGTGGCTATCTGTGTCCTCTAATTGATCTAAGTTCT
AATT
>chr2:30976893-30977810 
CTTTGGTGCCAATGTTCTCTTTTACTATTAAAATGTCCTGGAAAGTTCAGCATTTCATAACTGAAATAACTTTCCCACCA
AGAGGGAGCCTACAATAATTTTTCATCCAAAGTTTTTGTGTCTTGGTAGAGAAAATAGGCTCCCTCTAAACAGGTCTCTG
CAAAGCTATTTTCCACCTTCGTAAATGTTCAGGGAAAAGGGTAGGGATTGAAGACTTGGGCAATAAAAGATTTAAAACAC
CATTGTATAAGAAGGGTAAATACCAAAACTCGCCATCTTCCCGTTTCTTATGTAGCTGGCTTTTCCGCGGATCACAGGTT
TCCTCCCACTCCTGAGACCTGAGCATGGACACACAAACCACAGGGTGAGATTTTCCAGTGCATTTTTTCTCAACCATGTG
TGGGTCAACAGGGACCCTCTGTACATGTCACCATTCCTGGGGAGCACAGGGCAAGTGTCATCCTACCTAGGACAGGACCC
AGTTATTCTCTACCTGTTGACGACTTCCAAACATCTGTCCCCAGCCTGGTCTTCTTTCCTGAAGTCCAGATGGATTTATG
CTGTAGTTCACCCCACATTTCCAAGAGAGTCCCATAGTGACCTCAAATCAACCTGTCCCTGACTGTACCCATCCTCTGCC
ACCTCCTATTGCCTGAGCGAGAACATGAGGAGTCCCTCTCTCACACCCCCACATCCAAACAATCATCAAATAGCATTCAT
TGATTGATCCTACCTCTTACACCCCTCTCAAAGCCAGGCACTTACTTCCATCCTTCCTGCTGTTACCCTAGTTCAGGCTC
CCTGCCCTTCCCTCTGGATATCCACCTGGTCTCCCTGAACTCAGTTCTGCCCACTTTCCCATCCGTTCCCACACTGCCAT
TGAAATGATCTTTCTAAAATGTAAACTTGATTATATTA
>chr6:138942783-138943266 
AATTAGTAGAGATGGGGTTTCACCATGTTGGCCAGGCTGGTCTCCAACTCCTGACCTCATGATCTGTCCGCCTCAAATGT
GATTGATTAGCTATCCAAAAAAAATATGCATGCAAACCAAAAGTAAGGGGGCAGTCCCAGATATACCCAGTCTGTACAAA
ACCCAGAGTAAAGGAACAATCCCACTGTCACTGTCACAGAAAGGCCACGCTTCAGGGCCAGCCCTAGCAAGGAGGCAGCA
CTAGGTCCAGATCCCTCTCCTGCCATGTATGTGACTTGGAGAAATGTGTCAGCTTGAGTGCCTCAGCTTCAGCCTCTGCA
CAATGAGAATAATGCCACCTAATTTGCAGGGATCCCATGAAGATTAAATGAGGTAAGGTGTGTGAAAGAGACCACCCTCC
TATGTAGCGGGCATTCAAAAAAAGCTAGCTATAATGAAATCGAAGAACTTCAGAGTGTCTTAAAGCAAACAGGAAATTCA
AGAA
>chr7:22621776-22621901 
TGAACTGATGTACAACCTCAAGAACGATCAACCCAATGTGAGTACAGCCAGATTAGTGCATCATGGAGCCCCAGCATGGG
ACATCTATCTGGTTTAGAAAGAACATGAATAAGGAAATGTAAAACA
>chr6:15103041-15103692 
TTTTTTTTTTTTTGGTATTTTTTTTAGAGGTGAGGTCTCGCAATATTGCCCAGGCTGGTCTTGAACTCCTGGGTTCAAGC
AATCTACCTGCCTCAGCCTCCAAAAGTGCTGGGATTACAGGTGTGAGCTACTGCATCTAGTTGTAAGAAACTTGAAACAC
CAATTTTAAAAGATAAACTCCATTCTCCAGGACAAACTTGGATCACAGGTAGCCCTGGAGCTGAAGAATAGCTTTTTTTT
TTTTTTTTTTTTTTTGAGACAGAGTTTCCTTCTGTCACCCCAGCTGGAGTGTAGTAGCACAATCTTGGCTCACTGCAACC
TCCACCTCCCAGGTTCAAGAGATTCTCATGCCTCAGCCTCCCAAGGAGTTGGGACTACAGGCACCTGCCACCACACCTGG
CTGACATATATATATATATATATATATATATTTTTTTTTTTTAGTAGAGACGAGGTTTCTCTATGTTGGCCAGGCTGGTC
TTGAACTCCTGCCCTTGGCCTCCCAAAGTGCTGGAATTACAGGTGTCAGCCACCATGCCTGGCCAAAATTTTTGAGTCCA
CAGCTTTCTTGGAGGTGGCCGGGGACCAGGGCTTGCTCTGCTCTGTAATCTCACATTTCTCTTTTTCTGTGTTGAAGATC
GCACCTTCCTGG
>chr6:42858086-42859041 
AAACCCCCATGGTGGTTGCAGGAGCAAGTCTAGTTGAGACAGGTCAGGACGAAAGCATAAAAGATGAGTAACTGAATGGC
ATCCCGGGTCCTGTAGCCACGCCCTCCAGATCGCCGCCGCAAAGGACCTGGAACCTCAGGGGCCCACTGTATGCCATGAA
GAAGGCGCAGTCGCTGCCTCAACCAAGCCAGGCTCCGCCGGGGCCGTTCCTATCCTGAGGGTCGGAGGGGGAAGGGACTC
AGCCAAAGCCGCGGCCTCCCAGGGCTTGGGCCTCCGCGGCAGCCGGGACGCTGTGGGTTCGCCGTGGATCGCCGCGATGT
GGCGTTTCTCCAGGCCCGGGAGTTCCTGGCCCTGCTGGACCAGCTGCAGGAGCTGCGCCAGGGTAACCGAAGCTGAGGCA
GAGGCCGGGGCCGAGCATTGGGGACTGCGGGGACGCTCCATGTCGGGTCGCGAATCCTGACCGGCGTGTAATGCAGAGAA
GCGAGCACTTCCGGGCCGAATGGGTGCAACCACCATGGGGGAGGTGGGGAAAGGAAAGGGAGGCTGTAGACCGTACCAAG
CCGGCCCAGAACTGGGGGAGCACTTGACAACTCTGACCAGCTCCCTGCAGAAACGCTTTAGAAGCGTCCACGATTTAGCC
AAACCCAGAGTGCCCAACGGACGCGCCAAAGAAGAAAAACGGACGGACGTGCCAAAACTTGAAGGCTAGCACAGGACAGA
ACAAGCCTGCGGACGCGCCGCTGCGGGCAAAAAGACCCATACATACATAAGCACCGCGCACATGCCCATTTTCATGCACA
CCCCCGGGCGCGCGTACAAGGATTCAGATACAACGCATGGCGGGGGATAATCCCCATACTAGGCTCCGCAGCACGGGACA
AAGCATAACTGTAGAGTTGTTCCCAGAGGCCTCAGGAGTGACACCGCCACCAAGCCACGCTACTCTCTTAGTTGTT
>chr12:96405319-96405450 
CCATCACCATTAAAATTAATAGTTTCCTCACCCACAACACTTAATATTTTAAAAAAAATACTTTTCATTGTATTATAATT
ACTTGATACATACATATTTGCTCTGTGAGTTCCTTATTCATCATATTAGTGC
>chr9:125140306-125141021 
CTTCAGCCCTCACTCCTTCCGTCTTGAGCCCTTCTGCTCCCCGGGCCCTTTCTCCTAGACCCTAACTTCCTACCCTCCTC
TCTGACCATGGCCCTGTTCTCCTTCCTTGCCTGGTTCTGCCCCTCTCCCTGACCTGGCTTCAGCATGAGCTCTCGCTCTT
GGTCCACCCTCACTCCCTGCTTCTGAGTTCCATGGTGAGTCTTCACCACATGCCCTGGCCCCTGTCCTCACGCCCGGTTC
TGTCTCTGTCATGTGTCATTGCTCCCAAGGTTCCATCCTTACCCACTTCCCCATAGGTGCTACTCTGTTCCACCCTGGCC
CTTGTCCTCAGTGCCCCATCTTCCACCCTGGCTACTTCTGGTTCTGGTAGGAGGGACCAACTGAGTGACTGCCATTGCCC
CTGCAGCTGGCCTGTGGACCTGGCTCCGGAATTCACTGCGGCCCAGCCCCTCTTTCACCCACTTCCTGCTCACTCACGGG
CGCTGGTTCTGGGAGTTTGTCAATGCCACCTTCATCCGAGAGATGCTCATGCGCCTGGTACTCACAGGTGGGTGTGGGGC
AGGGCCCCCTGACCTGGGGGAGCAAGCAAGCCTGCTAGTCCTTTTGGATTCTTGGCATCTGATAAGGGTAGTGGGTGGGG
AGAGTCTATGATGCCTGATAAAATAAGCCCCAACCCAGGAGGAGGCAAGAACTGGGATGGAGCTGGGGGTGGAAAC
>chr22:26648589-26649818 
CATATGCATCCAATGTTTAGCTTCCACTTATAAGTGAGAACATGCAGTATTTGGCTTTCTGTTCCTGAGTTAACTCACTT
AAGATAATGGCACCCAGTTGCATCCATGTTCCTGCTAGGGACGTGATTTTGTTCTTTGTTTATGGCTGCATAGTATTTCA
CAGTGTATATGTACCACATTTATTTTATCCAATCCATCATTGATGGGCACCTAGGTGGATTCCATGTCTTTGCTATGGTG
AATAGTGCTGTAATTAACATGCAAGTGCATGTGTCATTTTAGTAGAATGACTTATTTTCTTTTGGATATATGCCCAGTAA
GAGGATTGCTAGGTCGAATTGTAGTTCTGCTTTAAGTTCAACAAAGAGTAATATTAATAGTGGTAGCAGACAGTCTTCGG
GGCCTACCTCTGGGCCAGGCATTGGGCTAAGAGTTTAGAGTGAATTATTTCATTTAATCCTCACATCTCCCTAGAAGGGT
GGGTATTATTATTCTCCTCCATTTTATAAATTTGAAATCCAAAATGATGTGGCTGGCCCAGAATCACAGTGTAAGCAAAT
TACACATCTGGCTTTGAACGAGGTCTTCCTGCTCCTAGGCCTCTCTTTGACCACCAGGATACCCTTTCTTATGCATCAGA
AGGGCATCACCAGCATAGTCTTGGCTTCAGCTCTCCACTCCTGCATAAAATGTGTATGTTCCCCTGCCTCTGGAACCTTT
ATTGTTGGTGGTACTGCTGCTGCTGCTGATGATGATGATATTTAGTTGGTTTTTTTGACTGTCCCTAGACCCTTATTTAG
GCTGTTCCTTTTACCCCCCTACTTGCAATGTCCTTTCTCAACGTTTTCACCTATTTGCATTAAAAGTCCTAGAAGAAAAG
ATATCAGGGCTCTTGACTTCATTTTTTAAACCCACAGTGCCGAGCTCATTGCTTGTACAAAATAGATGCCCAGAAAATGC
TTGTTGAAGTTAGTTTATTATTTAGTTCAATTATTATTTGGTTCTTTATCATTAGTGCGTTATTATTTAGTTGAACTATT
TAGTTAAATTTAGTTTACTGTATACATTCTCAATGAGGGCAATGTTGCCCCCAAAGGGACAAAAATTGGTGCTTAGGTTC
CTGTGTATGTATAAAAAACAGATCTCCTATGGTATATAAATAAGTATACAGTATATCTGCAGTATTAAATTTTCATGGAA
AAAGTCATCTTAAAAGGCTCCTGGGACAGG
>chr7:22640859-22641368 
GCCTGGAGAGAGGCAGAAGCCTTCAGGAGCTGTTACTAGGTAGTAGGAAATCACTCTCTCTAGAGTCCTCTGAAACAGTC
TGGAAGAGAATGGATTTCCTGCTGTTGTGCAGGATGAGGGTTTGAGTACAGTAATTTAATTTACTTATTTAAAAAATACT
GGAAGATGGGGAGGGAGGATGGGTCAGATTATAATATGTTCATATGTCTAAGGCAGGAAATTAGATACAAGATGAAATCT
AAGAAAGTTCTGTGATTGGGTTTCTCCCACAGAAGGAGGAGAAAATCCCTGCATCTCTGGTTATGCAAATAATATGCAAA
TTACAGTGATTACATACTTGCTTAGAAAATTTTGATTACCTCATTTTGACTTCAGGCAGAGTTGGGACACCAAAAGGGAA
TGTTTGTCAACAGTCCAGAGTTGTTAGATTTCTTCCAGGGGAAATGAAAGGGTAAATTTCTTACCAAACACAAGGGTTTT
AAATAAGTTTTTCAAACTCCTTAATGTCTC
>chr2:218523078-218523270 
ATTTAATTTTAACCATCACCTGCAGGTGATTCTCATACACAATAAAGTTTGAGAAACACTACTCTGGAACCTGAAGAGTT
GTGGACACTATTGGGAAGCACCTCTCTATCTCTGCTTTCCCTGCCTATTTTCTTTCCCATCCTGAAGGGAGGCAGATAAG
AAAACAGAACAACCAGATTTTCCCCACAGAATC
>chr17:13902552-13904278 
ACAGTTTCTCTTCTCTGAAGGAAAAGACTTAAGCATTTGTTAAGAATGGAAAGACGTCATCAACAGTAGATCTTGGGTGA
TGGGGACATAGGATTTCATTACTATCCTCTTCACTTCTCTGTATAATTGATACTTTTTATATTAAAACGTTTTCTTATAA
AACATGTAATGTATCTCTTTGGTTGTTTGTTGGAATGTTTGACCCTATATTGAATTTCAGACTGTGTAGAAAAATAAATG
CACCCCAGCAAATCCCAGCGAAGCCAAATCTCCATAAAGATGGGGCAATGAAAGAGCAAAGGTATTTTGTGCCTCCTTTT
CTGGGAAGGGCCCCATGGAGGCAGCAAATCACCAGAGAAGAGAAGGCAGCGTGGTATGTCAAGGTACATGAGTTGTATAC
AGTCTTGTAGACTTTCCCAGAACCTGCCTTAGTTACAGAGATGCAAAATGCGTCACACACACCCAGGAGTGGCATAGACA
CTGTAGAAATGGCTATTGCACCAGAAAGGGCCTCACAAGAGAAACAGGAAACAATCTCAGGCCGGGAGTGGTGGCTCACG
CCTGTAATGCCAACATTTTGGGAGGCCAAGGCAGGCGAATCATAAGGTCAGGAGTTCGAGACCAGCCTTGCCAACATGGT
GAAACCCCGTCTCTACTAAAAATACAAAAAATTAGCTGGGCGTAGTGGCGGGCACCTGTAATTCCAGCTACTCAGGAGGC
TAAGGCAAGAGAATCACTTGAACCCGGGAGGCGGAGGTTGCAGTGAGCCAAGATCGTGCCACTGCGCTCCAGCTCAGGTG
ACAGAGCAAGACTCCATCTCAAAAAAAAAAAAGAAAGAAAGAAACAATCTCAGCAAATGCTGTGTAGCAAGATGACATCA
AGGGCATGATGTCCCTAGAACATCAATGGAACCCCAAGAAACAGGAAGAAAATTTCCAGAAATGACAAGCATTATCTTTC
CAATAGCCAGGTAGTAGATATTGAAATAAATCAGGTTATAGAAAAACAAAATTGCATTTATTGCACACTTGATTGTGTAA
ACTAAGTTTCGCCCCTTCCACACGTGCCTTCCCAGAGAGTCACCATCTCTCCCCCTCTGAATGCTACTCAATTCTCAAGT
TTCTGTCTAAAAACCACTTCTACCATGGATCCTTCTTTTAGGACTCTAACCCGTACTGACATCGTTTGGATATTCTCCCC
TCAAAATTTCATGTTGAGGTCGGTACAGAGGCTCATGTGTATGATCCAGCACTTTGGGAGGCTAAGGCAGGTGGATCACT
TGAGCCAAAGTCAAGACCAATCTGAGCAACATGGCAAAACCTCATCTTTACAAAACATACAAAAAGTTAGTCAGGCATGG
GGGTGCACACCTGTAGTCCCAGTTACCCCAGAGGCTGAAGTGGGAGGATCACCTGAGCCCAAGAGGTCAAGGCTGCAATG
AGCTGTGATCAGGCCACTGTACTTCAGCCTGGGTGACACAGTGTGACTCTGTCTCAAAAGAAAAAACAAATCTCATGTTG
AAATTTGATCCCCAATGTTGCAGGTGGGGCCCGGTGGGAAGGGTTTGGGTTATGGGAGTGGATCCTTCATGGCTTGATTC
TGTCCTTGGGATAGTGAGTGAGTTCTTGTGAGATGTGATTGAGTAAAAGTGAGTAACACCTCCCCTCCCCCACCTTTCTC
GTGCTCCCACTCTGACCATATGAGACACCTGCTCCTCTTTCACCTTC
>chr19:47468593-47470522 
GATTTCTTTTGTTTTACTGATTTTACTTTCTTGTTTTTATACCAAAATCATGTTTCCTAAATTTTTACTCTCAAAAGTGC
TTTAATAGCTGGTAAAATTCAACTTTTTCTCTGGGTCTTTTTCTTGGGTTTTTTGTTTGTTTGTTTGTTTGTTTGTTTGT
TTGTTTTGAGACAGGGTCTCACTTTGTCACCTAGGCTGGTGTGCCGTGGCACAGTCATGGCTCATTGCAGCCTCGATCTC
CCAGGCTCAAGTAATCCTCCCACCTCAGCCTCCCAAGTAGCTGGAACTTCAGGTGCACACCACCATGCTCAGCTAATTCT
TGTATTTTTTGTAGAGATGGGGTTTCGCCATGTTGCCCAGGCTGATCTCCAACTCCTGCGCTCAAGTGACTCTCCTGCCT
CAGCCTCCCAAAGTGCTGGGATTACAGGCGTGAACTGCTGCACTCGGCCTGGATTAATCTTTTTCAACTCCATGTTTCAT
TCCCATAATTGCTGTCTTTGCCAGAATATTCTTTAGCCTCACAATGTTTAGTTTTTACAATCCTAAAAGAATAATTGAAC
ACCTGTTATGTGTCAGTTCCATTAGATGCTGGAGGCTAAAATATGAATAAGATAGTTCATATTGCCCCCTAGAAGGACTC
TTAGTCTTCTCTGGTCAAAACCAAGTCAATAAAGGAAGTATTAGTTGGAAACCCTCAGTCTCCCCAGCCTCAATACCTAG
CTTCACTTGTACATCCAGCAGCCCCTGGGGTCTACTTTGCAACCTTCCAGTTTGCCATATGTGATATTTTCTATTGGATC
TTTTAAAGATATTTTTGGTATTTTTTTCTTTCTTTGCAAAATATTTATACGATTTTTGGTATTATTTTATTTAGTGCATT
TTAACCATTCCATTGAGATTTTTATTTTATTTATATACAAAATGCAATTGAGGCCAGGCGCAGTGGCTCATGCCTGTAAT
CCCAACACTTTGGGAAGCTGAAGCAGGAGGATTGCTTGAACCCAGGAATTCAAGACCAGCCCCAGCAACATATCGAGACT
CTGTCTCTACAAAAAATTAGAAAATTAATCAGGTGTGCTGGTGCATACCTGTAGTCCTGGCTGATTGGGAGACTGAGGCA
GGAGAATCACTTGAGCGTGGGAGGTTGAAGCCATGGTGAGCCATGGTTGCACCACTGTACTCCAGCCTGAGTAACAAAGC
AAGACCCTGTCCCCCACCCCCAAAAAATGCAATTGAACATCTTTGTAATGTATGGTCCTTCATTTCAAAGTCATGACACC
TCTCTGCTTTTTTTCCTCTTCTCTTTTTTCTTGTGTAGTCATTACAGTTGTTTGTCTTACTTTCTAGGGTTGATGGGATG
GAGTGAGTGTAATAAGTTAGTCTATAATAATATTTCTGGCCTATCAAGTACAAGGCATTTTTGAAGCCAAGAAGATCCTG
AGGAAGCCTGAGGCCAGCCCCCATTGGAGATGACTACACACATCAAAGAGAAAATTAATATCTCTCCACAGTCAGTTTGC
CCAGTGCCCATGAGGCTGCAGGGGTTAGTGCTGCAGAAGTCAGGGAGCTTGCTTGCTTGGAGTCTGGGATGGAGGCTTGT
CCTTAAAGATACACTGGATTCTCTAACAGGATGGGAGGAATAGTCTAGGTGTGGAAAGTCAACTGAATGAGAGTCAGGTG
TAGAGGTGAGAGGCCGTGCTGACCACGTAGCCATATTGCCCTAAAATCCTTTGAACGTCAGCCTCCAGCAATTGGACTTG
GCCTGGGCTTTTCAGATTTTTTTTTTTTTTCTCAGATCCCTAGAATTGTAAGGGAGTCCTTCTGCATGGGGACGGGAAAG
GTCAGGCCACCAGGACTCTGGATCCTTCAGCCTTAAGGTTCAGTTTAAGATTTCATTTGGAAGAAGGATTTTCTCACTCC
TGAGAAAGCT
>chr1:46758455-46759096 
GGCATTTTCATTTTTTTAATTTAATCAATACAAAGTCCTGAAGATAGTGTTAGCATTTTATGTGGTTAAATATGTCTGTA
TTTTCTTTCTTGGTTCTGTGCATTTAATAATTAGCACTCTCGGCTGGGCACGGTGGCTCACGCCTATAATCCCAGCACTT
TGGGAGACCGAGGCGGGTGGATCACGAGGTCAAGAGATGGAGACCATCCTGGCCAACATGGTGAAACCTCATCTCTACTA
AAAATGCAAAAATTAGCTGGGCATGGTGGCACGCACTTGTAGTCCCAGCTACTCGGGAGGCTGAGGCAGGAGAATCACTT
GAACCCGGGAGGCAGAGGTTGCAGTGAGCTGAGATCGCACCACTGCACTCCAGCCTGGCGACAGAGCGAGATTTCGTCTC
AAAAAAAAAAAAAAATTAGTACTCTCTCCATCCTGAGATTAGGATGGTCACTTTTATTATTTCTTTAGTTGTTTTGTGCT
CTTTTTTAAGACAGGTTATGACACTGGAGTGCAGTGTCATTATCATTGCTCACTGCAGCCTTGACCCCTGACGCTCAATT
GATCCTCCTGCCTCAGCCTCCCTAATAGCTGGGACTAGAGGCGCACACCAGCACCCCCAGCTAACTTTTGTATTTTTTGT
AG
>chr1:206092132-206092369 
CAGCAATCCAAAGCAGTGAGAGAGCGAGCCATGCAGACACTATGGGAAGAATGTTCCAGGCAGAGGGAACAGCAGGGCCC
TGAGACAGGACAGGGTCAAGCATGCCTGGCATGTTAAAGGAAACACCATGAGCCCAGTGTTTATTAAGAGGAGAAAGAGC
AGGAGAGTAGTAGGAAACACAGTGAGACAGGTAGTAGGAGCCAGATCATGTAAAAACTGGAAAGTCACTGGAGAATTT
>chr1:226327566-226327891 
AAAACCCCAATATATCCAAATTTATGAGATGTAAAAAAGCAACACTCAAAAGTTTTTAGCTTTGGATTAAGAAAAAGGGA
GGCTCAAATCAATAACTTAAGTTTCTACCTGAAGAATCTGAGGAGCAGGGGAAGCCAAGCACAGTGGCTCACACCTGTAA
TCCCAGTACTTTGGGAGGCTGGGGTGGGAGGGTCATTTAAGCCCAGGAGTTCAAGGCTTGTACCAGTGTACTCCAGAGAG
ACCATGTCACAAACAAAACATATGGAAAGCTCGAACCATGAAAGTTTAATAAATCTAAATGAGGACTGGGTGCAGTGGCT
CATGCC
>chr2:231934654-231934871 
AGCAAGATTAAAATAATTCAATTTCTAAATAAATATAATGCTGCAATAACCAGATAACGTTATATCTTTAAACTATCTCT
TTCAGAATGATGTCCCAGGAATGTTAGCTTATAGCCTTAAGCTCTGCATGTCTTTAATGCAGAATAAACAGTTTCGGAAT
AAAGTACTAAGAGTTCTAGTTAAAATCTACATGAACTTGGAGAAACCTGATTTCATCA
>chrX:112908179-112909477 
ACCTGGAACTGTTAGGTGAACAATAAATAAAATTCCATCTATTGAGCTATCCCAAGTTTGGGTCTATTTTTATCAGTTAG
CCTACTCTTAACTACCATGGGGAGAGAGACAATAAACAACAAAAAGGAAATATATAATGTAGAATGTCAACATGCGCTTC
AAAAAAATAAAGCAGACCAAGGGGAGGGTGGCTAGGAAAGACCTCTATGAGAAAGTGGCATTCGATGAGAAACCTCAATT
AAATGAAGGAGTCAATCATGCAAATATCTGGAAAGAGTGTTTCAGGAAGAGTGAACTAGGAAATGCAAAGACCCCAAGAA
AAACAAATCAAGCAAAGGAAAGAATATTAGAAAAGGAAGACAGATATATGGGAACTAGATTATGTAGTTTCACAAGCGGT
GGTAAGGCACTTGGATTTTATTGTAAATATAGTGGCAAGCCATAAATAATGACACTCTCTAATTAACATTCTTTTTTTTT
TTTTTGCAAATAATACTTTACTGAAAAATTACCTAGAGTAAAATGCATAAAGCTTAAGTGTATAGCTCAGTGAATTTTTA
CAACTAAAGTAGTCCCCCCTTATTCTTGCGGATACGTTCCAAGATCCCTAGTGGATGCCTGAAACCTTGAATAGTACCGA
ACTCTGCAGGGGCCCTCAATCCCTGGGCTGCCAATCAGTACAGGTCTGTGGCCTGGTAGGAGGGAGGCCGCAGAGCAAGA
AGTGAGCATCCAGCAAGCTTTACCTCCTGAGCTCCACTCCCTGTCCGGTCAGCTGTGGCATTCAATTTTCATAGGCGTGC
GAACCCTATTGTGAACTGTGCATGGGAAGGATCTAGGTTGGGTGCTCCTTATGAGAATCTAGCTAATGCCTGATTATTTG
AGGTGAAACAGATTCATGTCAAAACCATCCCTGCCCGCCACCCCCATGGAAAAACTGTCTTCCATGAAACCCATCCCTGG
TGCCAAAAAGGCGAAAAGTTTGGGGACCACTGCTATATAGTACATACTATGTTTTCTCAATCTGATAACTGAGATAGCTA
CTGACTACTAGACAGGTAGTGTATACAGCGTGCATATACTGGATAAAGGGATGATTCACATCCCAGGATGGCATGAGATT
TCATCACACTACACAGAAGGGAGGACAATTTAAAACTTACGAATTGTTTATTTCTGGGATTTTCTATTTAGTATTTTCAA
GACTGAGGTTGATCTCTGGTAATTGAAACCAAGGAAAGCAAAACTATAGATAAAGGGGGACCGCTGTATATCTACCTATC
ACCCAGCTCAAAATAAATA
>chr20:35570525-35571470 
AACCCCAAAATCGGCCGGGCGCAGTGGCTCACACCTGTAATCCCAGCACTTTGGGAGGCCGAGGTGGGTGGATCACCTGA
GGTTGGGAGCTCGAGACAAGCCTGACTAACATGGAGAAACCCCGTCTCTTCTAAAAATACAAAATTAGCCAGGCGTGGTG
GTGGCGCATGCCTGTAATCCCAGCTACTCGGGAGGCTGAGGCAGGAGAATTGCTTGAACCCGGGAGGCGGAGATTGCGGT
GAGCCGAGATGGCGCCATTGCACTCCAGCCTGGGCAACAAGAGCAAAACTCCAACTCAAAAACAAAACAAAACAAAACCA
AAATCACTGATTAGAGTATATAAAACCACCCAAAACCAGGGGGTTGTTTTGTTTAGCAAAGGACATGGCATTAAATAAAG
ATTTAAAGAAGTCATGGGCCAGGATATCTAGATTATGAAAGAATTTTATTCCTGTGTTCCAACATTTCTGAAATTTAATG
[truncated: 44,810 more chars]
